# Supplementary material for: Histopathologic image–based deep learning classifier for predicting platinum-based treatment responses in high-grade serous ovarian cancer
Source: Nat Commun. 2024 May 18;15:4253. doi: 10.1038/s41467-024-48667-6 (PMC11102549; doi:10.1038/s41467-024-48667-6)
Supplement: Supplementary file 4 — Supplementary Data 1–3 [file 41467_2024_48667_MOESM4_ESM.xlsx]

## Sheet: Supplementary Data 1
Supplementary Data 1. Differentially expressed genes comparing the true and false favorable-predicted response groups.
Gene Name	logFC	P	Description
PLEKHG7	-1.40417	0.00442854	Up-regulated in the true favorable-predicted group
A2ML1	-1.39202	0.00750496	Up-regulated in the true favorable-predicted group
PRSS16	-1.30356	0.000780368	Up-regulated in the true favorable-predicted group
KLKB1	-1.24372	0.00351808	Up-regulated in the true favorable-predicted group
ACOD1	-1.19024	0.00267558	Up-regulated in the true favorable-predicted group
CCDC194	-1.12584	0.00551827	Up-regulated in the true favorable-predicted group
RAB27B	-1.04533	0.00574075	Up-regulated in the true favorable-predicted group
RPA4	-1.04239	0.000944286	Up-regulated in the true favorable-predicted group
ATCAY	-1.04234	0.00574633	Up-regulated in the true favorable-predicted group
PIP5K1B	-1.03222	0.00727322	Up-regulated in the true favorable-predicted group
TOP3B	-1.02475	0.00134138	Up-regulated in the true favorable-predicted group
CASP10	-1.01578	5.26792e-05	Up-regulated in the true favorable-predicted group
NUTM1	-1.00959	0.00596483	Up-regulated in the true favorable-predicted group
H2BC10	1.01722	0.00605167	Down-regulated in the true favorable-predicted group
SHD	1.03805	0.00636173	Down-regulated in the true favorable-predicted group
GNG8	1.06762	0.00279067	Down-regulated in the true favorable-predicted group
CYTL1	1.16462	0.00426156	Down-regulated in the true favorable-predicted group
RAB25	1.16648	0.00861382	Down-regulated in the true favorable-predicted group
PLPPR3	1.19673	0.00736775	Down-regulated in the true favorable-predicted group
SLC17A8	1.24473	0.00174037	Down-regulated in the true favorable-predicted group
HTR1E	1.3529	0.00264985	Down-regulated in the true favorable-predicted group
HMGA2	1.35602	0.00529511	Down-regulated in the true favorable-predicted group
ELAVL3	1.39641	0.00149663	Down-regulated in the true favorable-predicted group
SRD5A2	1.405	0.00569196	Down-regulated in the true favorable-predicted group
CBLN2	1.44904	0.00648169	Down-regulated in the true favorable-predicted group
MFAP2	1.48621	7.79942e-05	Down-regulated in the true favorable-predicted group
SERPINB4	1.53991	0.00729015	Down-regulated in the true favorable-predicted group
SERPINB3	1.59932	0.00265814	Down-regulated in the true favorable-predicted group
PTF1A	1.60971	0.000969638	Down-regulated in the true favorable-predicted group
SULT1E1	1.61217	0.00490773	Down-regulated in the true favorable-predicted group
CNTNAP5	1.62038	0.00140203	Down-regulated in the true favorable-predicted group
NLRP4	1.77322	0.000757613	Down-regulated in the true favorable-predicted group
CDC20B	1.79729	0.00611875	Down-regulated in the true favorable-predicted group
C20orf85	1.88724	0.00761613	Down-regulated in the true favorable-predicted group
GAB4	1.90013	0.00051836	Down-regulated in the true favorable-predicted group
SERPINB2	2.01029	0.0013508	Down-regulated in the true favorable-predicted group
SERPINB7	2.11003	0.000800344	Down-regulated in the true favorable-predicted group
NPY	2.6118	2.29799e-05	Down-regulated in the true favorable-predicted group

## Sheet: Supplementary Data 2
Supplementary Data 2. Differentially expressed genes comparing the true and false poor-predicted response groups.
Gene Name	logFC	P	Description
GFRA1	2.00487	0.00791163	Up-regulated in the true poor-predicted group
GPR17	1.84286	0.000108513	Up-regulated in the true poor-predicted group
SIGLEC12	1.7513	0.00826705	Up-regulated in the true poor-predicted group
MYO16	1.44465	0.00248273	Up-regulated in the true poor-predicted group
ANKRD2	1.39012	0.00248416	Up-regulated in the true poor-predicted group
CGB7	1.35958	0.00231981	Up-regulated in the true poor-predicted group
CYP26B1	1.35812	0.00109954	Up-regulated in the true poor-predicted group
SLC4A1	1.28998	0.00613948	Up-regulated in the true poor-predicted group
LRRC14B	1.26695	0.00667856	Up-regulated in the true poor-predicted group
MYO7B	1.22104	0.0091796	Up-regulated in the true poor-predicted group
LIPI	1.19712	0.00354859	Up-regulated in the true poor-predicted group
FPGT-TNNI3K	1.18629	0.00544554	Up-regulated in the true poor-predicted group
SYT3	1.15218	0.00202431	Up-regulated in the true poor-predicted group
NTRK1	1.10367	0.00511629	Up-regulated in the true poor-predicted group
SEMA6A	1.10148	0.00988265	Up-regulated in the true poor-predicted group
NEURL3	1.09201	0.00930547	Up-regulated in the true poor-predicted group
NLRP1	1.06888	0.00124558	Up-regulated in the true poor-predicted group
NTN4	-1.04022	0.00609155	Down-regulated in the true poor-predicted group
PGAP4	-1.05328	0.00401073	Down-regulated in the true poor-predicted group
RAB6B	-1.05532	0.000285633	Down-regulated in the true poor-predicted group
TM4SF1	-1.09241	0.000469543	Down-regulated in the true poor-predicted group
CYP4X1	-1.20387	0.00289911	Down-regulated in the true poor-predicted group
RASL11A	-1.20567	0.00313816	Down-regulated in the true poor-predicted group
LPAR3	-1.2376	0.00530361	Down-regulated in the true poor-predicted group
PIPOX	-1.26435	0.00452591	Down-regulated in the true poor-predicted group
CYP4Z1	-1.31939	0.00873378	Down-regulated in the true poor-predicted group
WNT5B	-1.34189	0.00566168	Down-regulated in the true poor-predicted group
SNAP91	-1.35561	0.00866906	Down-regulated in the true poor-predicted group
TMEM163	-1.36316	0.000114519	Down-regulated in the true poor-predicted group
MKX	-1.40554	0.00411593	Down-regulated in the true poor-predicted group
MAOB	-1.41364	0.00136316	Down-regulated in the true poor-predicted group
MRAP2	-1.43523	0.00524024	Down-regulated in the true poor-predicted group
NDP	-1.65157	0.00335451	Down-regulated in the true poor-predicted group
LDLRAD1	-1.75762	0.00208506	Down-regulated in the true poor-predicted group
TCF21	-1.76734	0.00235364	Down-regulated in the true poor-predicted group
ST6GALNAC1	-1.88247	0.00459395	Down-regulated in the true poor-predicted group
RIMS2	-2.06918	0.00787453	Down-regulated in the true poor-predicted group
CLDN10	-2.13875	0.00213815	Down-regulated in the true poor-predicted group
CYP4B1	-2.17453	0.00164322	Down-regulated in the true poor-predicted group
PHOX2A	-2.3424	0.00553482	Down-regulated in the true poor-predicted group
TOX3	-2.62288	0.00253797	Down-regulated in the true poor-predicted group
PLCXD3	-2.71881	0.000628294	Down-regulated in the true poor-predicted group
SOX2	-2.90112	0.00101219	Down-regulated in the true poor-predicted group

## Sheet: Supplementary Data 3
Supplementary Data 3. Differentially expressed genes comparing the ground truth favorable and poor response groups.
Gene Name	logFC	P	Description
PAX6	-1.78707	0.00175408	Up-regulated in the true favorable group
SOX2	-1.71658	0.00258312	Up-regulated in the true favorable group
CLDN10	-1.42998	0.0017197	Up-regulated in the true favorable group
ELAPOR1	-1.41031	0.00325807	Up-regulated in the true favorable group
PRSS16	-1.31943	2.82653e-05	Up-regulated in the true favorable group
SLC6A14	-1.29469	0.00823027	Up-regulated in the true favorable group
VTCN1	-1.1746	0.00234593	Up-regulated in the true favorable group
CYP4B1	-1.15947	0.00535017	Up-regulated in the true favorable group
CACNA1E	-1.08676	0.00881341	Up-regulated in the true favorable group
AADAC	-1.00124	0.00229242	Up-regulated in the true favorable group
OPCML	1.02136	0.0055837	Up-regulated in the true poor group
MFAP2	1.11098	9.46247e-05	Up-regulated in the true poor group
HMGA2	1.11433	0.00368792	Up-regulated in the true poor group
GFRA1	1.12173	0.00774899	Up-regulated in the true poor group
ELFN2	1.16708	0.003058	Up-regulated in the true poor group
ADGRB3	1.18145	0.00197883	Up-regulated in the true poor group
TENM3	1.20776	0.00597663	Up-regulated in the true poor group
NLRP4	1.23971	0.00495469	Up-regulated in the true poor group
GAB4	1.24539	0.00585137	Up-regulated in the true poor group
BTBD17	1.28895	0.00639166	Up-regulated in the true poor group
IGLON5	1.30881	0.00247517	Up-regulated in the true poor group
SERPINB7	1.40793	0.00508335	Up-regulated in the true poor group
DCAF12L1	1.52414	0.00215648	Up-regulated in the true poor group
SOX11	1.74231	0.00190633	Up-regulated in the true poor group
NPY	2.28408	6.07845e-06	Up-regulated in the true poor group
