# Supplementary material for: Histopathologic image–based deep learning classifier for predicting platinum-based treatment responses in high-grade serous ovarian cancer
Source: Nat Commun. 2024 May 18;15:4253. doi: 10.1038/s41467-024-48667-6 (PMC11102549; doi:10.1038/s41467-024-48667-6)
Supplement: Supplementary file 6 — Source Data [file 41467_2024_48667_MOESM6_ESM.xlsx]

## Sheet: Fig2(internal)
prediction	pfi	pfi_months	os	os_months
Poor	1	13.4426	1	67.082
Favorable	1	13.4426	1	67.082
Favorable	1	146.262	1	152.787
Favorable	1	146.262	1	152.787
Favorable	0	18.5902	1	18.9836
Poor	0	18.5902	1	18.9836
Favorable	1	2.2623	1	22.6885
Poor	1	2.2623	1	22.6885
Favorable	1	13.3443	1	30.3934
Favorable	0	165.836	0	165.836
Favorable	1	38.4262	0	161.377
Favorable	1	20.7541	1	30.7869
Poor	1	9.27869	1	61.9344
Poor	1	9.27869	1	61.9344
Poor	1	9.27869	1	61.9344
Poor	1	3.2459	1	41.5738
Favorable	1	20.6557	1	53.1148
Poor	1	20.6557	1	53.1148
Poor	1	0.0983607	1	7.40984
Poor	1	0.0983607	1	7.40984
Poor	1	1.27869	1	13.4754
Poor	1	1.27869	1	13.4754
Favorable	1	13.0164	2	155.639
Favorable	1	13.0164	2	155.639
Favorable	1	11.1475	1	39.377
Poor	1	11.1475	1	39.377
Poor	1	9.70492	1	77.8033
Poor	1	9.70492	1	77.8033
Poor	1	9.70492	1	77.8033
Poor	1	9.70492	1	77.8033
Poor	1	9.70492	1	77.8033
Poor	1	7.40984	1	18.4262
Poor	1	7.40984	1	18.4262
Poor	1	7.40984	1	18.4262
Poor	0	117.934	0	117.934
Poor	0	117.934	0	117.934
Favorable	1	25.9672	1	69.8689
Poor	0	122.951	0	122.951
Poor	0	122.951	0	122.951
Poor	1	11.6721	0	111.279
Favorable	1	10.6885	0	109.443
Favorable	1	10.6885	0	109.443
Favorable	1	13.8033	2	133.082
Poor	1	13.8033	2	133.082
Poor	1	26.6557	1	91.541
Poor	1	26.6557	1	91.541
Poor	1	6.06557	1	33.2459
Poor	1	6.06557	1	33.2459
Favorable	0	96.623	0	96.623
Favorable	0	96.623	0	96.623
Poor	1	6.88525	1	49.1148
Poor	1	6.88525	1	49.1148
Favorable	0	90.8852	0	90.8852
Favorable	0	90.8852	0	90.8852
Favorable	0	90.8852	0	90.8852
Poor	0	86.8197	0	86.8197
Poor	0	86.8197	0	86.8197
Favorable	0	86.8197	0	86.8197
Favorable	0	86.4918	0	86.4918
Favorable	0	86.4918	0	86.4918
Favorable	1	19.4754	2	107.41
Poor	1	1.44262	1	17.9016
Poor	1	1.44262	1	17.9016
Poor	0	79.9016	0	79.9016
Poor	0	79.9016	0	79.9016
Poor	1	50.0328	0	78.2623
Poor	1	50.0328	0	78.2623
Favorable	0	74.3934	0	74.3934
Favorable	0	74.3934	0	74.3934
Poor	0	74.3934	0	74.3934
Poor	0	74.3934	0	74.3934
Favorable	1	4.09836	1	58.8525
Favorable	1	4.09836	1	58.8525
Poor	0	71.0164	0	71.0164
Favorable	0	71.0164	0	71.0164
Poor	0	67.2459	0	67.2459
Favorable	0	60.8197	0	60.8197
Favorable	0	60.8197	0	60.8197
Favorable	1	87.377	0	83.9672
Poor	1	87.377	0	83.9672
Poor	1	87.377	0	83.9672
Favorable	0	59.2131	0	59.2131
Poor	0	59.2131	0	59.2131
Favorable	0	57.8689	0	57.8689
Favorable	0	57.8689	0	57.8689
Favorable	1	1.18033	0	56.918
Favorable	1	1.18033	0	56.918
Poor	1	2.13115	1	5.83607
Poor	1	2.13115	1	5.83607
Poor	1	2.13115	1	5.83607
Favorable	1	10.459	0	51.4426
Poor	1	30.2951	0	45.0492
Poor	1	30.2951	0	45.0492
Favorable	0	48.0656	0	48.0656
Favorable	0	48.0656	0	48.0656
Favorable	0	48.0656	0	48.0656
Favorable	0	48.0656	0	48.0656
Favorable	0	48.0656	0	48.0656
Favorable	0	48.0656	0	48.0656
Poor	0	47.9672	0	47.9672
Favorable	0	47.9672	0	47.9672
Favorable	0	45.2131	0	45.2131
Favorable	0	45.2131	0	45.2131
Poor	1	19.0164	0	39.4426
Favorable	0	34.8852	0	34.8852
Favorable	0	34.8852	0	34.8852
Favorable	0	38.7213	0	38.7213
Favorable	1	12.2623	0	58.7541
Poor	1	12.2623	0	58.7541
Poor	1	12.2623	0	58.7541
Favorable	0	25.2459	0	25.2459
Favorable	1	6.95082	0	24.1967
Favorable	0	55.6066	0	55.9016
Favorable	0	55.6066	0	55.9016
Favorable	0	55.6066	0	55.9016
Favorable	1	0.0655738	0	25.9344
Poor	1	0.983607	0	19.5738
Poor	1	0.983607	0	19.5738
Poor	1	0.983607	0	19.5738
Favorable	0	18.5246	0	18.5246
Favorable	1	5.14754	0	14.3934
Favorable	0	19.4098	0	41.7377
Favorable	0	19.4098	0	41.7377
Favorable	0	19.4098	0	41.7377
Poor	0	39.0492	0	40.0984
Poor	0	39.0492	0	40.0984
Favorable	1	18.5574	0	39.9344
Favorable	1	18.5574	0	39.9344
Favorable	1	18.5574	0	39.9344
Poor	0	11	0	11.0164
Poor	0	11	0	11.0164
Favorable	0	30.0984	0	30.0984
Favorable	0	31.4098	0	31.4098
Favorable	0	31.4098	0	31.4098
Favorable	1	15.2787	0	31.0164
Favorable	1	15.2787	0	31.0164
Favorable	1	15.2787	0	31.0164
Poor	0	30.0984	0	30.0984
Poor	0	30.0984	0	30.0984
Poor	1	10.8197	0	31.0164
Poor	1	10.8197	0	31.0164
Favorable	0	27.9016	0	27.9016
Favorable	0	27.9016	0	27.9016
Favorable	1	5.54098	0	27.3115
Poor	1	5.54098	0	27.3115
Favorable	0	26.1311	0	26.1311
Favorable	0	26.1311	0	26.1311
Favorable	0	24.4262	0	24.4262
Favorable	0	24.4262	0	24.4262
Poor	1	6.32787	0	24.8525
Poor	1	6.32787	0	24.8525
Poor	1	9.31148	0	24.3934
Poor	1	9.31148	0	24.3934
Poor	1	16.8852	0	14.4262
Poor	1	16.8852	0	14.4262
Poor	1	16.8852	0	14.4262
Favorable	1	16.8852	0	14.4262
Favorable	1	11.0492	0	22.3279
Favorable	1	11.0492	0	22.3279
Favorable	1	6.59016	0	16.4918
Favorable	1	6.59016	0	16.4918

## Sheet: Fig2(TCGA)_Fig3
id	four_groups	age	pfi	pfi_months	os	os_months	prediction	combined
T007	4_Very platinum-sensitive	48	0	41.5886	0	41.5886	Favorable	F-BHRD
T265	3_Platinum-sensitive	55	0	13.019	0	13.019	Favorable	F-BHRD
T018	4_Very platinum-sensitive	50	0	97.5441	0	97.5441	Favorable	F-BHRD
T019	3_Platinum-sensitive	69	0	6.18075	0	6.18075	Favorable	F-BHRD
T025	4_Very platinum-sensitive	48	0	26.9257	0	26.9257	Favorable	F-BHRD
T260	3_Platinum-sensitive	74	0	18.5423	0	18.5423	Favorable	F-BHRD
T261	4_Very platinum-sensitive	52	0	28.4709	0	28.4709	Favorable	F-BHRD
T275	4_Very platinum-sensitive	62	0	45.4022	0	45.4022	Favorable	F-BHRD
T276	3_Platinum-sensitive	49	0	4.79995	0	4.79995	Favorable	F-BHRD
T253	4_Very platinum-sensitive	63	0	25.0189	0	25.0189	Favorable	F-BHRD
T022	4_Very platinum-sensitive	65	0	71.1115	0	71.1115	Favorable	F-BHRD
T020	3_Platinum-sensitive	77	0	6.115	0	6.115	Favorable	F-BHRD
T142	3_Platinum-sensitive	50	1	17.7204	1	70.6184	Favorable	F-BHRD
T157	3_Platinum-sensitive	58	1	16.8327	1	47.5392	Favorable	F-BHRD
T013	3_Platinum-sensitive	61	1	15.1231	0	61.8733	Favorable	F-BHRD
T074	3_Platinum-sensitive	59	1	14.104	1	66.5746	Favorable	F-BHRD
T214	4_Very platinum-sensitive	41	1	39.4845	0	41.9831	Favorable	F-BHRD
T216	3_Platinum-sensitive	43	1	14.0711	0	66.8047	Favorable	F-BHRD
T233	4_Very platinum-sensitive	43	0	25.7422	0	25.7422	Favorable	F-BHRD
T267	4_Very platinum-sensitive	56	0	37.0516	0	37.0516	Favorable	F-BHRD
T271	4_Very platinum-sensitive	50	0	67.7582	0	67.7582	Favorable	F-BHRD
T273	4_Very platinum-sensitive	40	1	26.8929	0	30.6408	Favorable	F-BHRD
T279	4_Very platinum-sensitive	71	0	60.624	0	60.624	Favorable	F-BHRD
T281	4_Very platinum-sensitive	53	1	55.2323	0	76.8649	Favorable	F-BHRD
T015	4_Very platinum-sensitive	54	0	30.5093	0	30.5093	Favorable	F-BHRD
T257	3_Platinum-sensitive	40	0	5.4246	0	5.4246	Favorable	F-BHRD
T002	4_Very platinum-sensitive	55	0	49.1501	0	49.1501	Favorable	F-BHRD
T138	3_Platinum-sensitive	54	0	3.45202	0	3.45202	Favorable	F-BHRD
T156	3_Platinum-sensitive	74	1	21.9285	1	36.164	Favorable	F-BHRD
T269	4_Very platinum-sensitive	48	0	48.92	0	48.92	Favorable	F-BHRD
T272	4_Very platinum-sensitive	60	0	43.4297	1	43.4297	Favorable	F-BHRD
T001	3_Platinum-sensitive	78	1	15.0902	1	43.9228	Favorable	F-BHRD
T011	2_Partially platinum-sensitive	56	1	9.00812	1	35.5722	Favorable	F-BHRD
T014	4_Very platinum-sensitive	57	0	55.3638	0	55.3638	Favorable	F-BHRD
T021	4_Very platinum-sensitive	64	1	31.3312	0	112.404	Favorable	F-BHRD
T023	3_Platinum-sensitive	42	1	19.1669	0	63.0897	Favorable	F-BHRD
T028	2_Partially platinum-sensitive	44	1	9.86291	1	32.8764	Favorable	F-BHRD
T030	2_Partially platinum-sensitive	44	1	7.72594	1	19.9888	Favorable	F-BHRD
T032	3_Platinum-sensitive	55	1	12.8875	1	31.1997	Favorable	F-BHRD
T037	2_Partially platinum-sensitive	58	1	9.23825	1	40.2407	Favorable	F-BHRD
T041	4_Very platinum-sensitive	61	1	26.9257	1	68.9417	Favorable	F-BHRD
T042	4_Very platinum-sensitive	39	1	41.1283	1	107.177	Favorable	F-BHRD
T043	4_Very platinum-sensitive	70	0	111.385	0	111.385	Favorable	F-BHRD
T044	4_Very platinum-sensitive	67	0	153.368	0	153.368	Favorable	F-BHRD
T045	3_Platinum-sensitive	42	1	16.8984	1	66.6732	Favorable	F-BHRD
T046	4_Very platinum-sensitive	56	0	145.445	0	145.445	Favorable	F-BHRD
T048	3_Platinum-sensitive	54	1	18.2135	1	71.7362	Favorable	F-BHRD
T050	4_Very platinum-sensitive	59	0	134.037	0	134.037	Favorable	F-BHRD
T051	4_Very platinum-sensitive	51	1	50.4652	0	123.155	Favorable	F-BHRD
T052	4_Very platinum-sensitive	50	0	118.98	0	118.98	Favorable	F-BHRD
T055	4_Very platinum-sensitive	53	1	28.6353	0	109.314	Favorable	F-BHRD
T056	4_Very platinum-sensitive	49	0	58.6843	0	58.6843	Favorable	F-BHRD
T057	4_Very platinum-sensitive	52	0	84.5251	0	84.5251	Favorable	F-BHRD
T060	4_Very platinum-sensitive	74	1	56.5144	0	83.7361	Favorable	F-BHRD
T061	3_Platinum-sensitive	48	1	13.7423	1	77.095	Favorable	F-BHRD
T062	4_Very platinum-sensitive	48	1	51.9775	0	81.1717	Favorable	F-BHRD
T063	4_Very platinum-sensitive	76	0	87.0566	1	87.0566	Favorable	F-BHRD
T065	4_Very platinum-sensitive	70	1	26.4983	1	83.9333	Favorable	F-BHRD
T068	4_Very platinum-sensitive	47	1	26.7285	0	127.264	Favorable	F-BHRD
T069	3_Platinum-sensitive	56	1	19.1669	0	115.067	Favorable	F-BHRD
T071	4_Very platinum-sensitive	63	1	51.32	0	65.687	Favorable	F-BHRD
T075	4_Very platinum-sensitive	59	1	29.4901	0	80.021	Favorable	F-BHRD
T076	4_Very platinum-sensitive	50	1	33.0407	0	78.4759	Favorable	F-BHRD
T077	4_Very platinum-sensitive	58	0	76.8978	0	76.8978	Favorable	F-BHRD
T078	4_Very platinum-sensitive	71	1	31.101	0	65.5226	Favorable	F-BHRD
T079	4_Very platinum-sensitive	67	0	70.454	0	70.454	Favorable	F-BHRD
T082	4_Very platinum-sensitive	56	0	27.5175	0	27.5175	Favorable	F-BHRD
T084	3_Platinum-sensitive	45	0	16.7012	0	16.7012	Favorable	F-BHRD
T087	3_Platinum-sensitive	67	1	14.7944	1	49.6762	Favorable	F-BHRD
T090	4_Very platinum-sensitive	45	1	26.2025	0	26.8271	Favorable	F-BHRD
T092	1_Platinum-resistant	43	1	4.37255	0	49.4132	Favorable	F-BHRD
T098	2_Partially platinum-sensitive	42	1	10.7177	0	54.509	Favorable	F-BHRD
T101	3_Platinum-sensitive	55	1	20.8436	1	68.6787	Favorable	F-BHRD
T103	3_Platinum-sensitive	42	1	13.7423	1	33.3037	Favorable	F-BHRD
T104	4_Very platinum-sensitive	45	0	86.0045	0	86.0045	Favorable	F-BHRD
T106	3_Platinum-sensitive	60	0	4.27393	0	4.27393	Favorable	F-BHRD
T107	3_Platinum-sensitive	51	0	6.37801	0	6.37801	Favorable	F-BHRD
T110	3_Platinum-sensitive	62	1	21.0737	1	58.1254	Favorable	F-BHRD
T114	4_Very platinum-sensitive	66	0	87.484	0	87.484	Favorable	F-BHRD
T124	3_Platinum-sensitive	50	1	22.2902	1	54.1145	Favorable	F-BHRD
T128	3_Platinum-sensitive	61	0	6.24651	0	6.24651	Favorable	F-BHRD
T129	3_Platinum-sensitive	67	0	6.01637	0	6.01637	Favorable	F-BHRD
T130	3_Platinum-sensitive	45	0	5.95062	0	5.95062	Favorable	F-BHRD
T132	3_Platinum-sensitive	50	1	14.7286	0	17.3916	Favorable	F-BHRD
T133	3_Platinum-sensitive	57	1	16.6026	1	43.5283	Favorable	F-BHRD
T134	4_Very platinum-sensitive	70	1	31.9229	1	72.9197	Favorable	F-BHRD
T135	3_Platinum-sensitive	74	1	16.1423	1	45.1392	Favorable	F-BHRD
T137	3_Platinum-sensitive	71	0	9.10675	0	9.10675	Favorable	F-BHRD
T139	4_Very platinum-sensitive	49	1	29.3257	1	41.0626	Favorable	F-BHRD
T149	3_Platinum-sensitive	80	0	5.78624	0	5.78624	Favorable	F-BHRD
T150	3_Platinum-sensitive	72	0	5.52323	0	5.52323	Favorable	F-BHRD
T152	2_Partially platinum-sensitive	59	1	9.53414	1	16.4382	Favorable	F-BHRD
T153	3_Platinum-sensitive	72	1	13.8409	1	58.1583	Favorable	F-BHRD
T154	3_Platinum-sensitive	87	1	21.2381	1	55.9227	Favorable	F-BHRD
T155	3_Platinum-sensitive	66	1	19.9231	1	57.0733	Favorable	F-BHRD
T158	3_Platinum-sensitive	74	1	17.5888	0	70.454	Favorable	F-BHRD
T160	2_Partially platinum-sensitive	56	1	10.6519	1	36.2297	Favorable	F-BHRD
T162	4_Very platinum-sensitive	56	0	55.8569	1	55.8569	Favorable	F-BHRD
T163	3_Platinum-sensitive	55	1	15.419	1	53.2597	Favorable	F-BHRD
T167	1_Platinum-resistant	50	1	5.03008	1	52.0433	Favorable	F-BHRD
T185	4_Very platinum-sensitive	73	0	38.2023	1	38.2023	Favorable	F-BHRD
T196	4_Very platinum-sensitive	57	0	49.0515	1	49.0515	Favorable	F-BHRD
T205	3_Platinum-sensitive	38	1	14.0053	1	29.0298	Favorable	F-BHRD
T207	3_Platinum-sensitive	51	1	20.1532	1	48.3282	Favorable	F-BHRD
T208	3_Platinum-sensitive	72	1	22.8162	0	101.785	Favorable	F-BHRD
T211	2_Partially platinum-sensitive	84	1	9.40264	1	23.934	Favorable	F-BHRD
T213	2_Partially platinum-sensitive	47	1	9.30401	1	18.2464	Favorable	F-BHRD
T215	4_Very platinum-sensitive	45	0	34.6188	0	34.6188	Favorable	F-BHRD
T217	4_Very platinum-sensitive	49	1	26.0381	0	62.9253	Favorable	F-BHRD
T218	3_Platinum-sensitive	40	0	22.9806	0	22.9806	Favorable	F-BHRD
T219	3_Platinum-sensitive	54	1	12.3944	0	24.3614	Favorable	F-BHRD
T221	2_Partially platinum-sensitive	51	1	11.2108	0	12.3615	Favorable	F-BHRD
T223	3_Platinum-sensitive	69	0	8.38347	0	8.38347	Favorable	F-BHRD
T225	3_Platinum-sensitive	55	1	15.5505	1	36.2955	Favorable	F-BHRD
T229	3_Platinum-sensitive	52	0	11.4738	0	11.4738	Favorable	F-BHRD
T235	3_Platinum-sensitive	38	1	20.7121	0	33.0079	Favorable	F-BHRD
T241	3_Platinum-sensitive	75	0	23.7367	0	23.7367	Favorable	F-BHRD
T243	2_Partially platinum-sensitive	54	1	11.967	0	42.016	Favorable	F-BHRD
T245	4_Very platinum-sensitive	51	0	40.7667	0	40.7667	Favorable	F-BHRD
T254	4_Very platinum-sensitive	59	0	180.195	0	180.195	Favorable	F-BHRD
T256	4_Very platinum-sensitive	51	1	70.3225	0	116.119	Favorable	F-BHRD
T270	4_Very platinum-sensitive	65	1	55.035	0	56.6131	Favorable	F-BHRD
T096	1_Platinum-resistant	73	1	2.76161	1	2.76161	Favorable	F-BHRD
T187	3_Platinum-sensitive	68	1	17.6546	1	59.1446	Favorable	F-BHRD
T200	3_Platinum-sensitive	59	0	11.9999	1	11.9999	Favorable	F-BHRD
T244	2_Partially platinum-sensitive	57	1	7.43006	1	10.4218	Favorable	F-BHRD
T094	3_Platinum-sensitive	64	1	17.8847	0	29.1284	Favorable	F-BHRD
T226	4_Very platinum-sensitive	60	1	52.0104	0	62.4651	Favorable	F-BHRD
T251	4_Very platinum-sensitive	62	0	28.9969	0	28.9969	Favorable	F-none
T003	3_Platinum-sensitive	85	0	1.08492	0	1.08492	Favorable	F-none
T159	4_Very platinum-sensitive	68	0	44.6132	0	44.6132	Favorable	F-none
T268	4_Very platinum-sensitive	55	1	27.7476	0	42.5091	Favorable	F-none
T283	3_Platinum-sensitive	78	0	18.9368	0	18.9368	Favorable	F-none
T081	4_Very platinum-sensitive	78	0	26.2025	0	26.2025	Favorable	F-none
T239	3_Platinum-sensitive	55	0	13.8081	0	13.8081	Favorable	F-none
T234	3_Platinum-sensitive	63	1	23.0792	0	24.6901	Favorable	F-none
T263	4_Very platinum-sensitive	53	1	26.597	1	43.6927	Favorable	F-none
T005	3_Platinum-sensitive	44	1	18.9039	1	48.7556	Favorable	F-none
T008	4_Very platinum-sensitive	52	1	33.5339	1	84.1963	Favorable	F-none
T145	4_Very platinum-sensitive	53	1	32.6133	1	90.147	Favorable	F-none
T282	4_Very platinum-sensitive	48	1	26.1038	0	39.6818	Favorable	F-none
T004	4_Very platinum-sensitive	73	0	65.5226	0	65.5226	Favorable	F-none
T006	4_Very platinum-sensitive	50	1	98.5304	0	103.396	Favorable	F-none
T009	4_Very platinum-sensitive	76	1	28.9312	1	31.8572	Favorable	F-none
T010	2_Partially platinum-sensitive	70	1	8.25196	1	9.46839	Favorable	F-none
T012	4_Very platinum-sensitive	37	0	74.9252	1	74.9252	Favorable	F-none
T017	3_Platinum-sensitive	79	0	8.54785	0	8.54785	Favorable	F-none
T024	4_Very platinum-sensitive	72	0	39.7475	0	39.7475	Favorable	F-none
T026	2_Partially platinum-sensitive	63	1	9.43551	1	25.9066	Favorable	F-none
T027	4_Very platinum-sensitive	65	1	32.9092	1	81.8621	Favorable	F-none
T029	2_Partially platinum-sensitive	77	1	11.704	1	14.6629	Favorable	F-none
T033	3_Platinum-sensitive	44	1	21.4683	1	55.1665	Favorable	F-none
T034	2_Partially platinum-sensitive	71	1	9.63277	1	11.178	Favorable	F-none
T036	3_Platinum-sensitive	73	1	13.0848	1	58.6514	Favorable	F-none
T038	2_Partially platinum-sensitive	66	1	10.6848	1	20.3505	Favorable	F-none
T039	4_Very platinum-sensitive	52	1	45.8954	0	87.484	Favorable	F-none
T040	2_Partially platinum-sensitive	73	1	10.8163	1	35.2763	Favorable	F-none
T049	3_Platinum-sensitive	60	1	17.9834	1	66.1472	Favorable	F-none
T053	4_Very platinum-sensitive	58	1	39.8461	0	116.645	Favorable	F-none
T054	3_Platinum-sensitive	58	1	15.419	1	37.6434	Favorable	F-none
T059	4_Very platinum-sensitive	72	0	48.7556	1	48.7556	Favorable	F-none
T064	3_Platinum-sensitive	62	1	16.3395	1	124.437	Favorable	F-none
T066	4_Very platinum-sensitive	66	0	125.555	1	125.555	Favorable	F-none
T067	4_Very platinum-sensitive	60	1	32.1202	1	90.3771	Favorable	F-none
T070	3_Platinum-sensitive	68	1	18.0162	1	34.8161	Favorable	F-none
T072	3_Platinum-sensitive	45	1	21.8957	1	34.1585	Favorable	F-none
T073	2_Partially platinum-sensitive	77	1	10.6519	1	65.5226	Favorable	F-none
T083	3_Platinum-sensitive	51	0	19.1012	0	19.1012	Favorable	F-none
T085	3_Platinum-sensitive	75	0	2.926	0	2.926	Favorable	F-none
T088	3_Platinum-sensitive	65	1	16.1094	0	40.5365	Favorable	F-none
T102	2_Partially platinum-sensitive	83	1	9.40264	1	19.4628	Favorable	F-none
T109	4_Very platinum-sensitive	59	1	33.4681	1	33.4681	Favorable	F-none
T119	3_Platinum-sensitive	74	0	4.70132	0	4.70132	Favorable	F-none
T123	1_Platinum-resistant	77	1	5.03008	1	22.323	Favorable	F-none
T125	3_Platinum-sensitive	51	0	6.31226	0	6.31226	Favorable	F-none
T126	3_Platinum-sensitive	68	0	7.98895	0	7.98895	Favorable	F-none
T127	3_Platinum-sensitive	62	0	7.85745	0	7.85745	Favorable	F-none
T131	3_Platinum-sensitive	43	0	5.35885	0	5.35885	Favorable	F-none
T136	4_Very platinum-sensitive	51	1	41.1941	1	105.993	Favorable	F-none
T140	4_Very platinum-sensitive	53	1	25.1175	1	51.9118	Favorable	F-none
T141	3_Platinum-sensitive	77	1	13.2492	1	41.3913	Favorable	F-none
T143	2_Partially platinum-sensitive	67	1	7.52868	1	45.5009	Favorable	F-none
T144	2_Partially platinum-sensitive	67	1	7.26567	1	25.8737	Favorable	F-none
T146	3_Platinum-sensitive	56	1	13.3149	1	38.2352	Favorable	F-none
T147	3_Platinum-sensitive	49	0	8.31772	0	8.31772	Favorable	F-none
T148	3_Platinum-sensitive	66	0	3.48489	0	3.48489	Favorable	F-none
T161	2_Partially platinum-sensitive	69	1	9.23825	1	33.1065	Favorable	F-none
T171	3_Platinum-sensitive	73	1	23.9997	1	64.9965	Favorable	F-none
T184	2_Partially platinum-sensitive	67	1	9.43551	1	20.6135	Favorable	F-none
T188	3_Platinum-sensitive	64	1	20.2518	1	62.1692	Favorable	F-none
T193	3_Platinum-sensitive	81	1	18.0491	1	23.9997	Favorable	F-none
T199	3_Platinum-sensitive	71	0	3.02462	1	3.02462	Favorable	F-none
T209	3_Platinum-sensitive	62	1	16.4382	1	31.1997	Favorable	F-none
T212	2_Partially platinum-sensitive	56	1	10.6519	1	59.6706	Favorable	F-none
T220	3_Platinum-sensitive	76	1	19.5614	0	22.5532	Favorable	F-none
T222	3_Platinum-sensitive	77	0	14.9259	0	14.9259	Favorable	F-none
T227	4_Very platinum-sensitive	58	0	45.1064	0	45.1064	Favorable	F-none
T228	4_Very platinum-sensitive	59	1	31.5613	0	42.2461	Favorable	F-none
T230	3_Platinum-sensitive	36	0	9.76428	0	9.76428	Favorable	F-none
T231	2_Partially platinum-sensitive	66	1	11.7697	1	35.7695	Favorable	F-none
T232	3_Platinum-sensitive	58	1	20.8436	1	36.2626	Favorable	F-none
T240	3_Platinum-sensitive	49	1	20.2518	1	47.5721	Favorable	F-none
T246	1_Platinum-resistant	67	1	1.47944	1	1.47944	Favorable	F-none
T250	2_Partially platinum-sensitive	66	1	8.51498	0	22.323	Favorable	F-none
T262	4_Very platinum-sensitive	45	1	25.1175	1	48.7885	Favorable	F-none
T264	3_Platinum-sensitive	81	0	8.41635	0	8.41635	Favorable	F-none
T266	2_Partially platinum-sensitive	55	1	7.75882	1	34.1257	Favorable	F-none
T274	1_Platinum-resistant	65	1	3.32051	0	39.8461	Favorable	F-none
T277	4_Very platinum-sensitive	57	0	51.7145	0	51.7145	Favorable	F-none
T278	4_Very platinum-sensitive	63	0	71.7362	0	71.7362	Favorable	F-none
T280	4_Very platinum-sensitive	62	0	65.5226	0	65.5226	Favorable	F-none
T089	3_Platinum-sensitive	52	0	15.3861	0	15.3861	Favorable	F-none
T112	3_Platinum-sensitive	58	1	15.6491	1	24.9532	Favorable	F-none
T258	1_Platinum-resistant	55	1	4.76707	1	20.5148	Poor	P-BHRD
T111	3_Platinum-sensitive	63	0	0.526022	0	0.526022	Poor	P-BHRD
T236	3_Platinum-sensitive	37	1	17.1943	0	25.0847	Poor	P-BHRD
T237	3_Platinum-sensitive	59	0	21.5998	0	21.5998	Poor	P-BHRD
T091	1_Platinum-resistant	48	1	3.7479	1	32.0873	Poor	P-BHRD
T093	3_Platinum-sensitive	46	0	8.81086	0	8.81086	Poor	P-BHRD
T113	4_Very platinum-sensitive	45	1	40.5037	0	115.889	Poor	P-BHRD
T115	2_Partially platinum-sensitive	46	1	9.30401	0	91.6593	Poor	P-BHRD
T118	3_Platinum-sensitive	85	0	2.76161	0	2.76161	Poor	P-BHRD
T120	3_Platinum-sensitive	54	0	4.50406	0	4.50406	Poor	P-BHRD
T122	3_Platinum-sensitive	60	0	3.81366	0	3.81366	Poor	P-BHRD
T170	2_Partially platinum-sensitive	54	1	6.08213	1	34.9804	Poor	P-BHRD
T175	2_Partially platinum-sensitive	72	1	11.9999	1	12.9862	Poor	P-BHRD
T181	3_Platinum-sensitive	66	1	17.293	1	27.6161	Poor	P-BHRD
T194	4_Very platinum-sensitive	60	1	31.9229	1	85.0511	Poor	P-BHRD
T195	3_Platinum-sensitive	60	1	13.019	1	13.019	Poor	P-BHRD
T204	3_Platinum-sensitive	64	0	2.95887	1	2.95887	Poor	P-BHRD
T210	1_Platinum-resistant	53	1	5.95062	0	68.3171	Poor	P-BHRD
T224	3_Platinum-sensitive	55	0	5.35885	0	5.35885	Poor	P-BHRD
T238	2_Partially platinum-sensitive	57	1	11.1122	0	16.1752	Poor	P-BHRD
T247	4_Very platinum-sensitive	50	1	24.0326	1	24.0326	Poor	P-BHRD
T249	1_Platinum-resistant	57	1	1.74245	1	1.74245	Poor	P-BHRD
T095	3_Platinum-sensitive	60	1	18.9039	1	18.9039	Poor	P-BHRD
T116	4_Very platinum-sensitive	49	1	76.9964	1	76.9964	Poor	P-BHRD
T117	3_Platinum-sensitive	45	1	20.3505	1	49.8405	Poor	P-BHRD
T165	3_Platinum-sensitive	62	1	12.9533	1	26.9586	Poor	P-BHRD
T166	2_Partially platinum-sensitive	42	1	9.00812	1	33.0079	Poor	P-BHRD
T172	3_Platinum-sensitive	65	1	13.9396	1	37.9722	Poor	P-BHRD
T259	3_Platinum-sensitive	61	0	11.8684	0	11.8684	Poor	P-none
T097	4_Very platinum-sensitive	62	1	32.449	1	51.3529	Poor	P-none
T099	3_Platinum-sensitive	63	0	3.22188	0	3.22188	Poor	P-none
T105	4_Very platinum-sensitive	64	1	111.056	0	129.96	Poor	P-none
T168	2_Partially platinum-sensitive	55	1	9.07387	1	42.0489	Poor	P-none
T169	3_Platinum-sensitive	66	0	2.00546	1	2.00546	Poor	P-none
T173	3_Platinum-sensitive	65	1	14.9259	1	33.9613	Poor	P-none
T179	3_Platinum-sensitive	76	0	15.0245	1	15.0245	Poor	P-none
T182	2_Partially platinum-sensitive	65	1	10.4547	1	17.03	Poor	P-none
T183	3_Platinum-sensitive	73	0	12.9533	1	12.9533	Poor	P-none
T186	3_Platinum-sensitive	73	0	0.295887	1	0.295887	Poor	P-none
T189	3_Platinum-sensitive	75	1	12.493	1	35.8681	Poor	P-none
T190	3_Platinum-sensitive	71	1	20.1861	1	52.0433	Poor	P-none
T192	2_Partially platinum-sensitive	70	1	7.56156	1	24.986	Poor	P-none
T198	2_Partially platinum-sensitive	81	1	10.0273	1	38.0379	Poor	P-none
T202	2_Partially platinum-sensitive	80	1	7.98895	1	19.9888	Poor	P-none
T203	3_Platinum-sensitive	76	1	18.9697	1	42.016	Poor	P-none
T248	2_Partially platinum-sensitive	57	1	11.3752	1	11.3752	Poor	P-none
T284	2_Partially platinum-sensitive	72	1	8.05471	1	9.99441	Poor	P-none
T080	2_Partially platinum-sensitive	60	1	8.41635	1	8.41635	Poor	P-none
T086	4_Very platinum-sensitive	45	1	47.5392	1	47.5392	Poor	P-none
T100	4_Very platinum-sensitive	48	1	31.1997	1	31.1997	Poor	P-none
T164	3_Platinum-sensitive	69	0	1.01917	1	1.01917	Poor	P-none
T174	1_Platinum-resistant	62	1	2.99175	1	2.99175	Poor	P-none
T180	2_Partially platinum-sensitive	71	1	11.2437	1	18.5751	Poor	P-none
T206	2_Partially platinum-sensitive	71	1	9.99441	1	26.9915	Poor	P-none
T242	1_Platinum-resistant	61	1	3.68215	1	28.9312	Poor	P-none
T176	4_Very platinum-sensitive	74	0	34.027	1	34.027	Favorable	unknown
T197	3_Platinum-sensitive	75	0	1.01917	1	1.01917	Favorable	unknown
T255	4_Very platinum-sensitive	71	0	80.1197	1	80.1197	Favorable	unknown
T016	3_Platinum-sensitive	57	1	17.9834	0	17.9834	Favorable	unknown
T031	2_Partially platinum-sensitive	54	1	9.66565	1	24.5915	Favorable	unknown
T035	3_Platinum-sensitive	50	1	21.9614	1	45.6653	Favorable	unknown
T047	3_Platinum-sensitive	53	1	18.5751	1	49.6104	Favorable	unknown
T058	2_Partially platinum-sensitive	65	1	9.76428	1	48.7885	Favorable	unknown
T108	3_Platinum-sensitive	53	1	14.6957	1	39.09	Favorable	unknown
T151	3_Platinum-sensitive	74	0	9.79715	0	9.79715	Favorable	unknown
T121	3_Platinum-sensitive	49	0	4.43831	0	4.43831	Poor	unknown
T177	3_Platinum-sensitive	61	1	13.019	1	41.0626	Poor	unknown
T178	2_Partially platinum-sensitive	38	1	8.02183	1	66.0486	Poor	unknown
T191	2_Partially platinum-sensitive	59	1	7.98895	1	14.9587	Poor	unknown
T201	3_Platinum-sensitive	71	1	18.9697	1	45.0077	Poor	unknown
T252	4_Very platinum-sensitive	56	0	25.0847	0	25.0847	Poor	unknown

## Sheet: Fig2(SMC)
id	pfi	pfi_months	os	os_months	prediction
SMC110	0	25	0	25	Favorable
SMC116	1	11	0	21	Favorable
SMC036	0	38	0	38	Poor
SMC043	0	37	0	37	Poor
SMC097	0	24	0	24	Poor
SMC077	0	30	0	30	Favorable
SMC086	0	41	0	41	Favorable
SMC013	0	47	0	47	Favorable
SMC022	0	44	0	44	Favorable
SMC060	0	45	0	45	Favorable
SMC032	0	41	0	41	Poor
SMC048	0	31	0	31	Poor
SMC111	0	31	0	31	Favorable
SMC075	0	41	0	41	Poor
SMC030	0	43	0	43	Favorable
SMC059	0	45	0	45	Favorable
SMC102	0	25	0	25	Poor
SMC070	0	40	0	40	Poor
SMC026	0	44	0	44	Poor
SMC084	0	28	0	28	Poor
SMC092	1	25	0	29	Poor
SMC079	0	39	0	39	Favorable
SMC089	0	28	0	28	Favorable
SMC055	0	45	0	45	Poor
SMC061	0	40	0	40	Poor
SMC064	1	38	0	38	Poor
SMC034	0	48	0	48	Favorable
SMC091	0	28	0	28	Favorable
SMC103	0	27	0	27	Favorable
SMC056	0	32	0	32	Poor
SMC005	0	50	0	50	Favorable
SMC015	0	49	0	49	Favorable
SMC057	0	29	0	29	Favorable
SMC065	0	31	0	31	Favorable
SMC068	0	31	0	31	Favorable
SMC082	0	40	0	40	Favorable
SMC085	0	29	0	29	Favorable
SMC049	0	31	0	31	Poor
SMC067	0	31	0	31	Poor
SMC072	0	27	0	27	Poor
SMC020	1	7	1	19	Poor
SMC131	1	6	0	13	Poor
SMC120	0	26	0	26	Favorable
SMC121	0	26	0	26	Favorable
SMC039	0	35	0	35	Favorable
SMC021	1	11	0	60	Favorable
SMC053	1	5	0	25	Favorable
SMC003	0	46	0	46	Poor
SMC006	1	24	0	51	Poor
SMC010	0	45	0	45	Poor
SMC069	1	25	0	33	Poor
SMC025	1	9	0	11	Poor
SMC014	1	32	0	49	Favorable
SMC108	1	27	1	28	Favorable
SMC063	1	6	0	25	Favorable
SMC052	0	36	0	36	Poor
SMC083	0	35	0	35	Poor
SMC113	1	25	0	25	Poor
SMC126	0	24	0	24	Poor
SMC024	1	38	0	46	Favorable
SMC033	0	39	0	39	Favorable
SMC040	0	34	0	34	Favorable
SMC047	0	38	0	38	Favorable
SMC050	0	33	0	33	Favorable
SMC078	1	26	0	42	Favorable
SMC088	0	37	0	37	Favorable
SMC098	0	24	0	24	Favorable
SMC099	0	24	0	24	Favorable
SMC106	0	26	0	26	Favorable
SMC112	0	25	0	25	Favorable
SMC114	1	24	0	32	Favorable
SMC002	1	5	1	16	Favorable
SMC042	1	9	0	39	Favorable
SMC054	1	10	0	31	Favorable
SMC117	1	10	1	14	Favorable
SMC004	1	42	0	52	Poor
SMC012	1	28	0	50	Poor
SMC028	0	41	0	41	Poor
SMC037	0	40	0	40	Poor
SMC051	0	31	0	31	Poor
SMC058	1	26	0	33	Poor
SMC066	0	32	0	32	Poor
SMC073	0	30	0	30	Poor
SMC074	0	35	0	35	Poor
SMC080	0	30	0	30	Poor
SMC087	0	27	0	27	Poor
SMC094	0	27	0	27	Poor
SMC095	0	24	0	24	Poor
SMC096	0	25	0	25	Poor
SMC001	1	7	1	13	Poor
SMC008	1	11	0	39	Poor
SMC009	1	10	0	23	Poor
SMC017	1	11	0	27	Poor
SMC038	1	9	0	16	Poor
SMC046	1	11	0	13	Poor
SMC062	1	11	0	34	Poor
SMC093	1	11	0	25	Poor
SMC119	1	9	0	20	Poor
SMC127	1	4	0	15	Poor
SMC128	1	9	0	13	Poor
SMC129	1	8	0	13	Poor
SMC130	1	7	1	13	Poor
SMC134	1	7	0	16	Poor
SMC041	0	35	0	35	Favorable
SMC122	0	25	0	25	Favorable
SMC007	1	30	0	50	Poor
SMC016	1	11	0	47	Poor
SMC124	0	24	0	24	Favorable
SMC125	0	24	0	24	Favorable
SMC029	0	40	0	40	Poor
SMC090	0	27	0	27	Poor
SMC118	0	28	0	28	Poor
SMC018	1	48	0	46	Favorable
SMC045	1	26	0	38	Favorable
SMC076	0	41	0	41	Favorable
SMC081	0	38	0	38	Favorable
SMC104	1	25	0	26	Favorable
SMC107	0	25	0	25	Favorable
SMC023	1	5	1	8	Favorable
SMC115	1	8	1	19	Favorable
SMC132	1	6	1	8	Favorable
SMC031	1	31	0	43	Poor
SMC044	0	38	0	38	Poor
SMC071	1	27	0	32	Poor
SMC100	0	32	0	32	Poor
SMC105	0	24	0	24	Poor
SMC123	0	25	0	25	Poor
SMC011	1	10	0	17	Poor
SMC019	1	8	0	46	Poor
SMC027	1	8	1	24	Poor
SMC035	1	10	0	41	Poor
SMC101	1	11	1	36	Poor
SMC109	1	9	0	15	Poor
SMC133	1	11	0	13	Poor
SMC135	1	11	0	15	Poor
SMC136	1	9	0	13	Poor

## Sheet: Table1_SFig4_SFig5
cohort	id	four_groups	brca	hrd_telli	hrd_takaya	hrd_perez	stage	age	pfi	pfi_months	os	os_months
1_SEV	A001	3_Platinum-sensitive	Unknown				IIIC	46	1	19.8033	1	154.492
1_SEV	A002	3_Platinum-sensitive	Unknown				IIIC	41	1	14.5246	1	76.5246
1_SEV	A003	3_Platinum-sensitive	Unknown				IIIC	62	1	13.4426	1	67.082
1_SEV	A004	4_Very platinum-sensitive	Unknown				IV	65	1	146.262	1	152.787
1_SEV	A005	4_Very platinum-sensitive	Unknown				IIIC	63	0	204.23	0	204.361
1_SEV	A006	4_Very platinum-sensitive	Unknown				IV	43	1	28.6885	1	76.0328
1_SEV	A007	3_Platinum-sensitive	Unknown				IIIC	68	1	16.2951	1	43.2459
1_SEV	A008	3_Platinum-sensitive	Unknown				IIIC	63	1	12.7541	1	45.9672
1_SEV	A009	3_Platinum-sensitive	Unknown				IV	49	0	18.5902	1	18.9836
1_SEV	A010	3_Platinum-sensitive	Unknown				IIIC	70	1	13.3443	1	30.3934
1_SEV	A011	3_Platinum-sensitive	Unknown				IIIC	53	1	20.7541	1	30.7869
1_SEV	A012	3_Platinum-sensitive	Unknown				IIIC	52	1	16.3607	1	90.5902
1_SEV	A013	1_Platinum-resistant	Unknown				IIIC	66	1	5.04918	1	7.96721
1_SEV	A014	3_Platinum-sensitive	Unknown				IIIC	53	1	13.8361	0	183.738
1_SEV	A015	4_Very platinum-sensitive	Unknown				IIIC	63	0	47.5738	1	47.5738
1_SEV	A016	4_Very platinum-sensitive	Unknown				IV	70	1	52.1967	2	168.984
1_SEV	A017	3_Platinum-sensitive	Unknown				IIIC	49	1	20.6557	1	53.1148
1_SEV	A018	4_Very platinum-sensitive	Unknown				IV	42	1	26.5246	1	80.459
1_SEV	A019	3_Platinum-sensitive	Unknown				IV	52	1	17.1148	2	145.115
1_SEV	A020	1_Platinum-resistant	Unknown				IIIC	79	1	1.27869	1	13.4754
1_SEV	A021	4_Very platinum-sensitive	Unknown				IIIC	24	0	133.213	1	133.738
1_SEV	A022	3_Platinum-sensitive	Unknown				IIIC	73	1	13.0164	2	155.639
1_SEV	A023	4_Very platinum-sensitive	Unknown				IIIC	39	1	25.8361	0	156.623
1_SEV	A024	4_Very platinum-sensitive	Unknown				IIIC	36	1	39.0492	0	154.131
1_SEV	A025	3_Platinum-sensitive	Unknown				IIIC	52	1	22.2623	1	63.4098
1_SEV	A026	3_Platinum-sensitive	Unknown				IV	40	1	13.6066	1	31.9672
1_SEV	A027	4_Very platinum-sensitive	Unknown				IV	46	1	25.9672	1	69.8689
1_SEV	A028	3_Platinum-sensitive	Unknown				IIIC	37	1	14.2623	2	132.525
1_SEV	A029	4_Very platinum-sensitive	Unknown				IV	55	1	24.9836	2	132.689
1_SEV	A030	3_Platinum-sensitive	Unknown				IV	40	1	16.1967	0	147.344
1_SEV	A031	4_Very platinum-sensitive	Unknown				IV	70	0	142.492	2	144.164
1_SEV	A032	3_Platinum-sensitive	Unknown				IV	41	1	15.4426	2	119.836
1_SEV	A033	2_Partially platinum-sensitive	Unknown				IV	66	1	12.0328	2	120.525
1_SEV	A034	3_Platinum-sensitive	Unknown				IIIC	47	1	23.5082	2	120.459
1_SEV	A035	3_Platinum-sensitive	Unknown				IV	46	1	13.8033	2	133.082
1_SEV	A036	3_Platinum-sensitive	Unknown				IIIC	61	1	13.1148	2	132.623
1_SEV	A037	4_Very platinum-sensitive	Unknown				IV	75	1	26.6557	1	91.541
1_SEV	A038	4_Very platinum-sensitive	Unknown				IV	69	1	26.5902	1	2.29508
1_SEV	A039	3_Platinum-sensitive	Unknown				IV	66	1	16.3934	2	131.803
1_SEV	A040	3_Platinum-sensitive	Unknown				IIIC	48	1	14	2	108.098
1_SEV	A041	4_Very platinum-sensitive	Unknown				IIIC	36	1	92.6557	2	97.5738
1_SEV	A042	4_Very platinum-sensitive	Unknown				IIIC	44	1	28.8852	1	59.541
1_SEV	A043	3_Platinum-sensitive	Unknown				IIIC	51	1	15.9016	2	107.311
1_SEV	A044	3_Platinum-sensitive	Unknown				IV	52	1	19.4754	2	107.41
1_SEV	A045	3_Platinum-sensitive	Unknown				IV	69	1	18	0	101.738
1_SEV	A046	3_Platinum-sensitive	Unknown				IV	60	1	14.1639	1	33.8689
1_SEV	A047	2_Partially platinum-sensitive	Unknown				IV	52	1	7.40984	2	95.082
1_SEV	A048	3_Platinum-sensitive	Unknown				IIIC	44	1	21.377	0	95.9016
1_SEV	A049	3_Platinum-sensitive	Unknown				IIIC	47	1	14.5246	0	95.9016
1_SEV	A050	1_Platinum-resistant	Unknown				IIIC	63	1	1.96721	1	15.7049
1_SEV	A051	4_Very platinum-sensitive	Unknown				IIIA	49	1	43.1803	1	25.4426
1_SEV	A052	3_Platinum-sensitive	Unknown				IIIC	45	1	16.0984	0	84.6557
1_SEV	A053	4_Very platinum-sensitive	Unknown				IIIC	36	1	87.377	0	83.9672
1_SEV	A054	2_Partially platinum-sensitive	Unknown				IIIA	47	1	7.96721	2	60.5902
1_SEV	A055	4_Very platinum-sensitive	Unknown				IIIB	70	1	24.2295	0	75.2787
1_SEV	A056	1_Platinum-resistant	Unknown				IV	59	1	1.83607	1	8.16393
1_SEV	A057	1_Platinum-resistant	Unknown				IIIC	78	1	1.18033	1	1.18033
1_SEV	A058	4_Very platinum-sensitive	Unknown				IV	46	0	55.0492	2	72.7213
1_SEV	A059	4_Very platinum-sensitive	Unknown				IIIA	55	0	283.738	0	69.9672
1_SEV	A060	3_Platinum-sensitive	Unknown				IVB	33	1	15.5738	0	64.1967
1_SEV	A061	3_Platinum-sensitive	Unknown				IIIB	46	1	17.1475	0	61.4098
1_SEV	A062	3_Platinum-sensitive	Unknown				IV	44	1	18.6885	0	59.9016
1_SEV	A063	3_Platinum-sensitive	Unknown				IIIC	41	1	15.4754	0	59.1148
1_SEV	A064	3_Platinum-sensitive	Unknown				IV	57	1	12.2623	0	58.7541
1_SEV	A065	4_Very platinum-sensitive	Unknown				III	81	0	1426.13	1	2.7541
1_SEV	A066	4_Very platinum-sensitive	Unknown				IIIC	47	0	55.6066	0	55.9016
1_SEV	A067	4_Very platinum-sensitive	Unknown				IVB	60	0	54.7869	0	55.8689
1_SEV	A068	4_Very platinum-sensitive	Unknown				IV	56	0	54.0656	0	54.5902
1_SEV	A069	1_Platinum-resistant	Unknown				IIIC	50	1	3.11475	0	54.5574
1_SEV	A070	4_Very platinum-sensitive	Unknown				IIIC	70	0	53.2459	0	53.7049
1_SEV	A071	4_Very platinum-sensitive	Unknown				IIIB	59	0	36.8852	0	52.7541
1_SEV	A072	4_Very platinum-sensitive	Unknown				IVB	53	0	52.6557	0	53.4426
1_SEV	A073	4_Very platinum-sensitive	Unknown				IV	57	0	52.459	0	53.8361
1_SEV	A074	3_Platinum-sensitive	Unknown				IV	42	1	15.9344	2	48.5574
1_SEV	A075	1_Platinum-resistant	Unknown				IIIC	44	1	0.95082	0	52
1_SEV	A076	3_Platinum-sensitive	Unknown				IIIC	44	0	21.2459	0	50.7869
1_SEV	A077	4_Very platinum-sensitive	Unknown				IIIA	57	0	43.0492	0	49.2459
1_SEV	A078	4_Very platinum-sensitive	Unknown				IVB	54	0	48.8197	0	50
1_SEV	A079	4_Very platinum-sensitive	Unknown				IV	55	0	143.311	0	48.8525
1_SEV	A080	3_Platinum-sensitive	Unknown				IIIB	59	1	12.8525	2	45.9016
1_SEV	A081	4_Very platinum-sensitive	Unknown				IVB	59	0	45.4426	0	46.2295
1_SEV	A082	4_Very platinum-sensitive	Unknown				IV	41	1	33.7377	1	41.6066
1_SEV	A083	3_Platinum-sensitive	Unknown				IV	46	1	15.8033	1	34.2623
1_SEV	A084	3_Platinum-sensitive	Unknown				IIIB	50	1	15.8689	0	44.4262
1_SEV	A085	4_Very platinum-sensitive	Unknown				IVB	48	0	43.5738	0	44.5574
1_SEV	A086	4_Very platinum-sensitive	Unknown				IVA	47	0	43.3115	0	43.6066
1_SEV	A087	3_Platinum-sensitive	Unknown				IVB	47	0	19.4098	0	41.7377
1_SEV	A088	4_Very platinum-sensitive	Unknown				IIIC	39	0	37.2131	0	41.4098
1_SEV	A089	4_Very platinum-sensitive	Unknown				IIIA	55	0	39.0492	0	40.0984
1_SEV	A090	4_Very platinum-sensitive	Unknown				IIIA	54	0	39.7377	0	39.9016
1_SEV	A091	4_Very platinum-sensitive	Unknown				IV	73	0	39.8361	0	40.3607
1_SEV	A092	3_Platinum-sensitive	Unknown				IVB	30	1	18.5574	0	39.9344
1_SEV	A093	4_Very platinum-sensitive	Unknown				IV	36	0	37.7377	0	38.5246
1_SEV	A094	4_Very platinum-sensitive	Unknown				IIIC	59	0	34.0984	0	37.6066
1_SEV	A095	3_Platinum-sensitive	Unknown				IIIB	50	0	14.0984	0	37.8361
1_SEV	A096	2_Partially platinum-sensitive	Unknown				IIIC	51	1	9.93443	0	36.2623
1_SEV	A097	1_Platinum-resistant	Unknown				IIIC	72	1	3.18033	1	29.8361
1_SEV	A098	4_Very platinum-sensitive	Unknown				IIIB	46	0	34.2951	0	35.3115
1_SEV	A099	4_Very platinum-sensitive	Unknown				IIIC	67	0	30.4918	0	34.3607
1_SEV	A100	4_Very platinum-sensitive	Unknown				IIIA	39	0	33.377	0	34.3607
1_SEV	A101	4_Very platinum-sensitive	Unknown				IIIC	62	0	30.459	0	34.0984
1_SEV	A102	3_Platinum-sensitive	Unknown				IVB	56	0	12.5246	0	34.3279
1_SEV	A103	4_Very platinum-sensitive	Unknown				IV	58	0	29.3443	0	33.7049
1_SEV	A104	3_Platinum-sensitive	Unknown				IVB	44	0	22.1311	0	32.8525
1_SEV	A105	4_Very platinum-sensitive	Unknown				IIIC	38	0	199.508	0	32
1_SEV	A106	4_Very platinum-sensitive	Unknown				IIIA	40	0	31.4098	0	31.4098
1_SEV	A107	3_Platinum-sensitive	BRCA-Wildtype				IIIC	61	1	15.2787	0	31.0164
1_SEV	A108	4_Very platinum-sensitive	BRCA-Wildtype				IVA	83	0	31.377	0	31.377
1_SEV	A109	4_Very platinum-sensitive	BRCA-Mutant				IIIA	44	0	30.8197	0	30.8197
1_SEV	A110	4_Very platinum-sensitive	BRCA-Wildtype				IIIC	57	0	30.4918	0	30.4918
1_SEV	A111	4_Very platinum-sensitive	BRCA-Mutant				IIIB	57	0	30.4918	0	30.4918
1_SEV	A112	4_Very platinum-sensitive	BRCA-Wildtype				IVB	43	0	30.0984	0	30.0984
1_SEV	A113	4_Very platinum-sensitive	BRCA-Wildtype				IVA	73	0	30.459	0	30.459
1_SEV	A114	4_Very platinum-sensitive	BRCA-Mutant				IIIB	45	0	29.6721	0	29.6721
1_SEV	A115	3_Platinum-sensitive	BRCA-Mutant				IIIA	54	1	19.7705	0	29.2131
1_SEV	A116	4_Very platinum-sensitive	BRCA-Wildtype				IIIA	62	0	29.5738	0	29.5738
1_SEV	A117	2_Partially platinum-sensitive	BRCA-Wildtype				IIIB	66	1	10.8197	0	31.0164
1_SEV	A118	4_Very platinum-sensitive	BRCA-Wildtype				IIIC	66	0	29.082	0	29.082
1_SEV	A119	2_Partially platinum-sensitive	BRCA-Mutant				IIIC	75	1	10.3934	0	31.377
1_SEV	A120	4_Very platinum-sensitive	BRCA-Wildtype				IIIA	53	0	27.9016	0	27.9016
1_SEV	A121	4_Very platinum-sensitive	BRCA-Wildtype				IIIa	63	0	28.4262	0	28.4262
1_SEV	A122	4_Very platinum-sensitive	BRCA-Wildtype				IVB	64	0	27.8033	0	27.8033
1_SEV	A123	4_Very platinum-sensitive	Unknown				IIIA	69	0	27.6721	0	27.6721
1_SEV	A124	4_Very platinum-sensitive	BRCA-Mutant				IIIA	56	0	24.7541	0	24.7541
1_SEV	A125	1_Platinum-resistant	BRCA-Wildtype				IV	64	1	5.54098	0	27.3115
1_SEV	A126	1_Platinum-resistant	BRCA-Mutant				IIIC	63	1	4.2623	0	27.4426
1_SEV	A127	3_Platinum-sensitive	Unknown				IIIB	78	0	13.377	1	16.3934
1_SEV	A128	4_Very platinum-sensitive	BRCA-Mutant				IIIA	53	0	26.918	0	26.918
1_SEV	A129	4_Very platinum-sensitive	BRCA-Wildtype				IIIA	52	0	27.7377	0	27.7377
1_SEV	A130	4_Very platinum-sensitive	Unknown				IIIC	36	0	26.8525	0	26.8525
1_SEV	A131	4_Very platinum-sensitive	Unknown				IIIA	49	0	26.8197	0	26.8197
1_SEV	A132	4_Very platinum-sensitive	BRCA-Wildtype				IIIC	72	0	26.6557	0	26.6557
1_SEV	A133	3_Platinum-sensitive	BRCA-Wildtype				IIIA	56	1	12.7869	0	26.6557
1_SEV	A134	4_Very platinum-sensitive	Unknown				IIIB	54	0	26.8525	0	26.8525
1_SEV	A135	4_Very platinum-sensitive	BRCA-Mutant				IIIb	50	0	26.1311	0	26.1311
1_SEV	A136	4_Very platinum-sensitive	BRCA-Mutant				IIIA	51	0	25.9344	0	25.9344
1_SEV	A137	4_Very platinum-sensitive	Unknown				IIIA	71	0	25.0164	0	25.0164
1_SEV	A138	4_Very platinum-sensitive	BRCA-Wildtype				IIIA	48	0	27.0492	0	27.0492
1_SEV	A139	4_Very platinum-sensitive	BRCA-Wildtype				IVB	52	0	25.5082	0	25.5082
1_SEV	A140	4_Very platinum-sensitive	BRCA-Wildtype				IVB	47	0	25.1803	0	25.1803
1_SEV	A141	4_Very platinum-sensitive	BRCA-Mutant				IVB	73	0	25.1803	0	25.1803
1_SEV	A142	4_Very platinum-sensitive	BRCA-Wildtype				IIIA	62	0	24.4262	0	24.4262
1_SEV	A143	4_Very platinum-sensitive	BRCA-Wildtype				IIIC	47	0	24.623	0	24.623
1_SEV	A144	2_Partially platinum-sensitive	BRCA-Mutant				IVB	55	1	6.32787	0	24.8525
1_SEV	A145	2_Partially platinum-sensitive	Unknown				IIIA	54	1	9.31148	0	24.3934
1_SEV	A146	2_Partially platinum-sensitive	BRCA-Mutant				IIIC	47	1	7.93443	0	24.0656
1_SEV	A147	4_Very platinum-sensitive	Unknown				IIIB	60	0	24.3607	0	24.3607
1_SEV	A148	1_Platinum-resistant	BRCA-Wildtype				IVB	69	1	3.34426	1	11.0492
1_SEV	A149	3_Platinum-sensitive	BRCA-Wildtype				IIIC	57	1	16.8852	0	14.4262
1_SEV	A150	2_Partially platinum-sensitive	BRCA-Mutant				IIIB	50	1	11.0492	0	22.3279
1_SEV	A151	2_Partially platinum-sensitive	BRCA-Wildtype				IV	38	1	11.6066	0	21.1148
1_SEV	A152	2_Partially platinum-sensitive	BRCA-Wildtype				IIIC	56	1	9.86885	0	20.0328
1_SEV	A153	3_Platinum-sensitive	BRCA-Mutant				IIIA	50	1	12.8525	0	18.1967
1_SEV	A154	2_Partially platinum-sensitive	BRCA-Wildtype				IVB	47	1	9.54098	0	17.1803
1_SEV	A155	2_Partially platinum-sensitive	BRCA-Wildtype				IVB	49	1	6.59016	0	16.4918
1_SEV	A156	2_Partially platinum-sensitive	BRCA-Wildtype				IIIC	75	1	11.6721	0	14.6557
1_SEV	A157	2_Partially platinum-sensitive	BRCA-Wildtype				IIIC	60	1	8.85246	0	14.1967
1_SEV	F001	4_Very platinum-sensitive	BRCA-Wildtype				IIIC	37	0	120.787	0	120.787
1_SEV	F002	4_Very platinum-sensitive	Unknown				IVB	69	0	118.459	0	118.459
1_SEV	F003	4_Very platinum-sensitive	Unknown				IIIC	62	0	114.361	0	114.361
1_SEV	F004	4_Very platinum-sensitive	Unknown				IIIC	55	0	113.607	0	113.607
1_SEV	F005	4_Very platinum-sensitive	Unknown				IIIC	45	0	107.41	0	107.41
1_SEV	F006	4_Very platinum-sensitive	BRCA-Mutant				IIIA	50	0	101.967	0	101.967
1_SEV	F007	4_Very platinum-sensitive	BRCA-Wildtype				IIIC	53	0	95.0164	0	95.0164
1_SEV	F008	4_Very platinum-sensitive	BRCA-Wildtype				IVA	54	0	93.9344	0	93.9344
1_SEV	F009	4_Very platinum-sensitive	Unknown				IIIB	52	0	91.4098	0	91.4098
1_SEV	F010	4_Very platinum-sensitive	Unknown				IVA	40	0	90.8852	0	90.8852
1_SEV	F011	4_Very platinum-sensitive	Unknown				IIIC	69	0	86.8197	0	86.8197
1_SEV	F012	4_Very platinum-sensitive	Unknown				IIIC	25	0	86.4918	0	86.4918
1_SEV	F013	4_Very platinum-sensitive	BRCA-Mutant				IIIB	50	0	81.0164	0	81.0164
1_SEV	F014	4_Very platinum-sensitive	BRCA-Wildtype				IIIB	44	0	80.1967	0	80.1967
1_SEV	F015	4_Very platinum-sensitive	BRCA-Wildtype				IIIC	46	0	74.6885	0	74.6885
1_SEV	F016	4_Very platinum-sensitive	BRCA-Mutant				IIIC	61	0	74.3934	0	74.3934
1_SEV	F017	4_Very platinum-sensitive	BRCA-Mutant				IVB	32	0	71.0164	0	71.0164
1_SEV	F018	4_Very platinum-sensitive	BRCA-Wildtype				IIIC	46	0	70.0328	0	70.0328
1_SEV	F019	4_Very platinum-sensitive	BRCA-Wildtype				IIIB	53	0	68.3934	0	68.3934
1_SEV	F020	4_Very platinum-sensitive	BRCA-Wildtype				IIIC	51	0	66.6557	0	66.6557
1_SEV	F021	4_Very platinum-sensitive	BRCA-Wildtype				IVB	48	0	67.2459	0	67.2459
1_SEV	F022	4_Very platinum-sensitive	BRCA-Mutant				IIIC	54	0	60.8197	0	60.8197
1_SEV	F023	4_Very platinum-sensitive	BRCA-Mutant				IIIC	50	0	60.3607	0	60.3607
1_SEV	F024	4_Very platinum-sensitive	BRCA-Mutant				IIIC	64	0	59.2131	0	59.2131
1_SEV	F025	4_Very platinum-sensitive	Unknown				IIIC	44	0	57.8689	0	57.8689
1_SEV	F026	4_Very platinum-sensitive	Unknown				IIIA	52	0	48.0984	0	48.0984
1_SEV	F027	4_Very platinum-sensitive	Unknown				IVB	74	0	55.9672	0	55.9672
1_SEV	F028	4_Very platinum-sensitive	BRCA-Mutant				IIIC	50	0	48.0984	0	48.0984
1_SEV	F029	4_Very platinum-sensitive	Unknown				IVB	59	0	48.0656	0	48.0656
1_SEV	F030	4_Very platinum-sensitive	BRCA-Wildtype				IIIC	37	0	48.0656	0	48.0656
1_SEV	F031	4_Very platinum-sensitive	BRCA-Wildtype				IIIC	44	0	48.0656	0	48.0656
1_SEV	F032	4_Very platinum-sensitive	BRCA-Wildtype				IIIB	68	0	48.0656	0	48.0656
1_SEV	F033	4_Very platinum-sensitive	BRCA-Wildtype				IVB	67	0	50.9836	0	50.9836
1_SEV	F034	4_Very platinum-sensitive	BRCA-Wildtype				IIIA	48	0	51.0164	0	51.0164
1_SEV	F035	4_Very platinum-sensitive	BRCA-Mutant				IVB	40	0	49.8033	0	49.8033
1_SEV	F036	4_Very platinum-sensitive	BRCA-Wildtype				IVB	48	0	48.9836	0	48.9836
1_SEV	F037	4_Very platinum-sensitive	BRCA-Wildtype				IIIC	59	0	47.9672	0	47.9672
1_SEV	F038	4_Very platinum-sensitive	BRCA-Wildtype				IIIB	46	0	45.2131	0	45.2131
1_SEV	F039	4_Very platinum-sensitive	BRCA-Wildtype				IIIC	56	0	43.9016	0	43.9016
1_SEV	F040	4_Very platinum-sensitive	BRCA-Wildtype				IIIC	40	0	42.0328	0	42.0328
1_SEV	F041	4_Very platinum-sensitive	BRCA-Wildtype				IIIC	35	0	39.4754	0	39.4754
1_SEV	F042	4_Very platinum-sensitive	BRCA-Wildtype				IIIA	49	0	39.2131	0	39.2131
1_SEV	F043	4_Very platinum-sensitive	BRCA-Wildtype				IIIB	63	0	38.8197	0	38.8197
1_SEV	F044	4_Very platinum-sensitive	BRCA-Mutant				IVB	56	0	38.7213	0	38.7213
1_SEV	F045	4_Very platinum-sensitive	BRCA-Wildtype				IVB	54	0	38.3279	0	38.3279
1_SEV	F046	4_Very platinum-sensitive	BRCA-Wildtype				IIIB	35	0	37.8689	0	37.8689
1_SEV	F047	4_Very platinum-sensitive	BRCA-Wildtype				IIIC	52	0	27.9672	0	27.9672
1_SEV	F048	4_Very platinum-sensitive	BRCA-Wildtype				IVB	55	0	122.951	0	122.951
1_SEV	F049	4_Very platinum-sensitive	BRCA-Wildtype				IVB	49	0	100.525	0	100.525
1_SEV	F050	4_Very platinum-sensitive	BRCA-Wildtype				IVB	63	1	66.6557	0	77.0164
1_SEV	F051	4_Very platinum-sensitive	Unknown				IIIC	43	0	179.049	0	179.049
1_SEV	F052	4_Very platinum-sensitive	Unknown				IIIC	66	0	159.738	0	159.738
1_SEV	F053	4_Very platinum-sensitive	Unknown				IVB	65	0	151.705	0	151.705
1_SEV	F054	4_Very platinum-sensitive	Unknown				IIIC	68	0	146.525	0	146.525
1_SEV	F055	4_Very platinum-sensitive	BRCA-Mutant				IVB	49	0	137.344	0	137.344
1_SEV	F056	4_Very platinum-sensitive	Unknown				IVA	38	0	136.066	0	136.066
1_SEV	F057	4_Very platinum-sensitive	BRCA-Mutant				IIIA	54	0	132.951	0	132.951
1_SEV	F058	3_Platinum-sensitive	Unknown				IVB	61	0	9.5082	1	9.5082
1_SEV	F059	4_Very platinum-sensitive	Unknown				IIIC	43	0	117.934	0	117.934
1_SEV	F060	4_Very platinum-sensitive	BRCA-Wildtype				IIIC	29	0	96.623	0	96.623
1_SEV	F061	4_Very platinum-sensitive	BRCA-Mutant				IIIC	57	0	79.9016	0	79.9016
1_SEV	F062	4_Very platinum-sensitive	Unknown				IIIC	45	0	75.377	0	75.377
1_SEV	F063	4_Very platinum-sensitive	BRCA-Wildtype				IVA	44	0	62.1311	0	62.1311
1_SEV	F064	4_Very platinum-sensitive	BRCA-Wildtype				IVB	41	0	58.7869	0	58.7869
1_SEV	F065	4_Very platinum-sensitive	BRCA-Wildtype				IVB	60	0	50.3607	0	50.3607
1_SEV	F067	4_Very platinum-sensitive	BRCA-Wildtype				IVB	78	0	35.5738	0	35.5738
1_SEV	F068	4_Very platinum-sensitive	BRCA-Wildtype				IIIB	52	0	34.8852	0	34.8852
1_SEV	F069	4_Very platinum-sensitive	BRCA-Mutant				IIIC	40	0	34.2295	0	34.2295
1_SEV	F070	4_Very platinum-sensitive	Unknown				IVB	38	0	33.5738	0	33.5738
1_SEV	F071	4_Very platinum-sensitive	BRCA-Mutant				IVB	64	0	33.5082	0	33.5082
1_SEV	F072	4_Very platinum-sensitive	BRCA-Mutant				IIIA	42	0	32.2295	0	32.2295
1_SEV	F073	4_Very platinum-sensitive	BRCA-Wildtype				IIIC	66	0	25.2459	0	25.2459
1_SEV	F074	4_Very platinum-sensitive	BRCA-Mutant				IVB	28	0	24.1311	0	24.1311
1_SEV	F075	4_Very platinum-sensitive	BRCA-Mutant				IVB	61	0	24.3934	0	24.3934
1_SEV	F076	3_Platinum-sensitive	BRCA-Wildtype				IIIB	53	0	19.9344	0	19.9344
1_SEV	F077	3_Platinum-sensitive	BRCA-Mutant				IIIA	55	0	19.541	0	19.541
1_SEV	F078	3_Platinum-sensitive	BRCA-Mutant				IVB	61	0	19.377	0	19.377
1_SEV	F079	3_Platinum-sensitive	BRCA-Wildtype				IVB	57	0	19.0164	0	19.0164
1_SEV	F080	3_Platinum-sensitive	BRCA-Wildtype				IIIB	55	0	17.7377	0	17.7377
1_SEV	F081	3_Platinum-sensitive	BRCA-Wildtype				IVB	60	0	18.5246	0	18.5246
1_SEV	F082	3_Platinum-sensitive	BRCA-Mutant				IIIC	61	0	17.2787	0	17.2787
1_SEV	F083	3_Platinum-sensitive	Unknown				IVB	58	0	16.9508	0	16.9508
1_SEV	F084	3_Platinum-sensitive	BRCA-Mutant				IIIB	45	0	16.2623	0	16.2623
1_SEV	F085	3_Platinum-sensitive	BRCA-Wildtype				IVB	67	0	16.7869	0	16.7869
1_SEV	F086	3_Platinum-sensitive	BRCA-Wildtype				IVB	58	0	16.1639	0	16.1639
1_SEV	F087	3_Platinum-sensitive	BRCA-Wildtype				IVB	81	0	14.5574	0	14.5574
1_SEV	F088	3_Platinum-sensitive	BRCA-Wildtype				IIIB	78	0	11.6393	0	11.6393
1_SEV	F089	3_Platinum-sensitive	BRCA-Wildtype				IIIA	74	0	11.3115	0	11.3115
1_SEV	F090	3_Platinum-sensitive	BRCA-Mutant				IIIB	58	0	11.1475	0	11.1475
1_SEV	F091	3_Platinum-sensitive	BRCA-Wildtype				IIIC	53	0	10.9836	0	10.9836
1_SEV	F092	3_Platinum-sensitive	BRCA-Mutant				IIIB	50	0	8.55738	0	8.55738
1_SEV	F094	4_Very platinum-sensitive	BRCA-Wildtype				IVB	51	1	46.8852	0	184.984
1_SEV	F095	4_Very platinum-sensitive	Unknown				IIIC	60	1	60.7869	0	167.77
1_SEV	F096	4_Very platinum-sensitive	Unknown				IIIC	48	1	75.1803	0	161.869
1_SEV	F097	4_Very platinum-sensitive	BRCA-Mutant				IIIC	53	1	38.4262	0	161.377
1_SEV	F098	4_Very platinum-sensitive	BRCA-Wildtype				IIIC	49	1	48.0328	0	146.885
1_SEV	F099	4_Very platinum-sensitive	BRCA-Mutant				IIIC	40	1	43.0492	0	136.984
1_SEV	F100	4_Very platinum-sensitive	Unknown				IVB	74	1	1332.26	0	134.033
1_SEV	F101	4_Very platinum-sensitive	BRCA-Wildtype				IVB	44	1	73.541	0	122.066
1_SEV	F102	4_Very platinum-sensitive	Unknown				IVB	68	1	37.0492	0	115.049
1_SEV	F103	4_Very platinum-sensitive	BRCA-Wildtype				IIIC	40	1	43.0492	0	110.721
1_SEV	F104	4_Very platinum-sensitive	BRCA-Wildtype				IIIC	47	1	54.4262	0	98.4262
1_SEV	F105	4_Very platinum-sensitive	BRCA-Mutant				IIIC	45	1	36.3279	0	93.4426
1_SEV	F106	4_Very platinum-sensitive	BRCA-Mutant				IVB	42	1	36.0656	0	92.7869
1_SEV	F107	4_Very platinum-sensitive	BRCA-Wildtype				IVB	38	1	32.5246	0	90.0656
1_SEV	F108	4_Very platinum-sensitive	BRCA-Mutant				IIIB	55	1	31.6066	0	85.8033
1_SEV	F109	4_Very platinum-sensitive	Unknown				IVB	77	1	46.0656	0	82.918
1_SEV	F110	4_Very platinum-sensitive	BRCA-Wildtype				IIIC	47	1	50.0328	0	78.2623
1_SEV	F112	4_Very platinum-sensitive	BRCA-Wildtype				IIIA	39	1	45.7705	0	73.0164
1_SEV	F113	4_Very platinum-sensitive	BRCA-Mutant				IIIB	66	1	32	0	67.5082
1_SEV	F114	4_Very platinum-sensitive	BRCA-Mutant				IVB	38	1	31.4426	0	51.2787
1_SEV	F115	4_Very platinum-sensitive	BRCA-Wildtype				IIIA	61	1	30.2951	0	45.0492
1_SEV	I001	3_Platinum-sensitive	BRCA-Mutant				IVB	46	1	12.9836	0	128.557
1_SEV	I002	3_Platinum-sensitive	BRCA-Mutant				IVB	46	1	17.377	0	114.066
1_SEV	I003	3_Platinum-sensitive	BRCA-Wildtype				IVB	44	1	14.6	1	41.2
1_SEV	I004	3_Platinum-sensitive	Unknown				IVB	41	1	14.2951	0	60.3934
1_SEV	I005	3_Platinum-sensitive	BRCA-Wildtype				IIIC	45	1	16.2623	1	32.9836
1_SEV	I006	3_Platinum-sensitive	BRCA-Wildtype				IVB	55	1	12.7213	0	51.377
1_SEV	I007	3_Platinum-sensitive	Unknown				IVB	69	1	21.0492	0	49.8033
1_SEV	I008	3_Platinum-sensitive	BRCA-Wildtype				IVB	62	1	12.9836	0	48.7869
1_SEV	I009	3_Platinum-sensitive	BRCA-Wildtype				IVB	61	1	19.0164	0	39.4426
1_SEV	I010	3_Platinum-sensitive	BRCA-Wildtype				IIIB	41	1	15.9344	0	36.9508
1_SEV	I011	3_Platinum-sensitive	BRCA-Wildtype				IIIC	56	1	15.5738	0	31.4426
1_SEV	I012	3_Platinum-sensitive	BRCA-Mutant				IVB	63	1	18.9508	0	30.8197
1_SEV	I013	3_Platinum-sensitive	BRCA-Wildtype				IIIB	59	1	17.6393	0	24.5574
1_SEV	I014	3_Platinum-sensitive	BRCA-Wildtype				IIIC	52	1	13.3443	0	16.1311
1_SEV	P001	1_Platinum-resistant	Unknown				IIIC	41	1	5.40984	1	67.4098
1_SEV	P002	1_Platinum-resistant	Unknown				IVB	48	1	3.2459	1	41.5738
1_SEV	P003	1_Platinum-resistant	Unknown				IIIC	55	1	3.7377	1	30.0984
1_SEV	P004	1_Platinum-resistant	Unknown				IVA	39	1	0.0983607	1	7.40984
1_SEV	P005	1_Platinum-resistant	Unknown				IVA	48	1	1.27869	1	42.7541
1_SEV	P006	1_Platinum-resistant	BRCA-Mutant				IVA	35	1	5.04918	0	130.328
1_SEV	P007	1_Platinum-resistant	Unknown				IVA	59	1	4.72131	1	47.541
1_SEV	P008	1_Platinum-resistant	Unknown				IIIC	43	1	4.62295	1	40.1639
1_SEV	P009	1_Platinum-resistant	BRCA-Wildtype				IVB	65	1	3.18033	1	34.2623
1_SEV	P010	1_Platinum-resistant	Unknown				IVA	46	1	0.196721	0	104.197
1_SEV	P011	1_Platinum-resistant	Unknown				IVA	62	1	0	0	95.9672
1_SEV	P012	1_Platinum-resistant	Unknown				IIIC	60	1	1.47541	0	94.9836
1_SEV	P013	1_Platinum-resistant	BRCA-Wildtype				IVA	56	1	1.7377	0	86.623
1_SEV	P014	1_Platinum-resistant	BRCA-Mutant				IIIC	55	1	4.42623	1	31.0164
1_SEV	P015	2_Partially platinum-sensitive	BRCA-Wildtype				IVA	54	1	6.19672	0	77.8361
1_SEV	P016	1_Platinum-resistant	Unknown				IVA	61	1	4.09836	1	58.8525
1_SEV	P017	1_Platinum-resistant	BRCA-Wildtype				IIIB	52	1	0.0327869	0	68
1_SEV	P018	1_Platinum-resistant	BRCA-Wildtype				IIIC	52	1	4.22951	1	46.459
1_SEV	P019	1_Platinum-resistant	Unknown				IVA	55	1	1.18033	0	56.918
1_SEV	P020	1_Platinum-resistant	BRCA-Wildtype				IVA	69	1	2.95082	0	44.8197
1_SEV	P021	1_Platinum-resistant	BRCA-Wildtype				IIIC	33	1	5.18033	0	41.3443
1_SEV	P022	1_Platinum-resistant	BRCA-Wildtype				IIIC	43	1	0.0655738	0	25.9344
1_SEV	P023	1_Platinum-resistant	BRCA-Wildtype				IVA	55	1	4.13115	1	15.3443
1_SEV	P024	1_Platinum-resistant	BRCA-Wildtype				IVB	62	1	3.93443	0	24.7869
1_SEV	P025	1_Platinum-resistant	Unknown				IVA	41	1	4.88525	0	25.7049
1_SEV	P026	1_Platinum-resistant	BRCA-Wildtype				IIIC	57	1	1.57377	1	11.4098
1_SEV	P027	1_Platinum-resistant	BRCA-Wildtype				IIIA	66	1	0.983607	0	19.5738
1_SEV	P028	1_Platinum-resistant	Unknown				IVA	54	1	4.98361	0	12.3934
1_SEV	P029	1_Platinum-resistant	Unknown				IVA	59	1	4.13115	0	190.787
1_SEV	P030	1_Platinum-resistant	Unknown				IIIC	55	1	4.09836	1	13.4426
1_SEV	P031	1_Platinum-resistant	Unknown				IIIC	56	1	3.14754	1	31.7377
1_SEV	P032	1_Platinum-resistant	Unknown				IIIC	62	1	2.2623	1	22.6885
1_SEV	P033	4_Very platinum-sensitive	Unknown				IIIB	48	0	165.836	0	165.836
1_SEV	P034	1_Platinum-resistant	Unknown				IVA	52	1	3.47541	1	43.7705
1_SEV	P035	1_Platinum-resistant	Unknown				IVB	43	1	2.62295	1	36.2951
1_SEV	P036	1_Platinum-resistant	Unknown				IVA	54	1	3.67213	1	30.1311
1_SEV	P037	1_Platinum-resistant	Unknown				IIIC	43	1	3.27869	1	44.7213
1_SEV	P038	1_Platinum-resistant	BRCA-Wildtype				IVB	50	1	1.11475	1	48.7541
1_SEV	P039	1_Platinum-resistant	BRCA-Wildtype				IVA	54	1	1.44262	1	17.9016
1_SEV	P040	1_Platinum-resistant	BRCA-Mutant				IVA	53	1	3.67213	1	20
1_SEV	P041	1_Platinum-resistant	BRCA-Mutant				IVA	54	1	4.55738	0	54.918
1_SEV	P042	1_Platinum-resistant	Unknown				IIIB	71	1	2.98361	0	53.9016
1_SEV	P043	1_Platinum-resistant	BRCA-Wildtype				IIIC	51	1	3.96721	0	54.3607
1_SEV	P044	1_Platinum-resistant	BRCA-Wildtype				IVB	57	1	4.19672	1	18.3607
1_SEV	P045	1_Platinum-resistant	BRCA-Wildtype				IVA	60	1	3.60656	1	30.0656
1_SEV	P046	1_Platinum-resistant	BRCA-Wildtype				IVA	49	1	2.06557	0	38.9836
1_SEV	P047	4_Very platinum-sensitive	BRCA-Wildtype				IIIB	44	0	32.918	0	32.918
1_SEV	P048	1_Platinum-resistant	BRCA-Wildtype				IVB	72	1	3.83607	0	15.7377
1_SEV	P049	2_Partially platinum-sensitive	BRCA-Wildtype				IVA	64	1	11	0	11.8361
1_SEV	P050	3_Platinum-sensitive	BRCA-Wildtype				IVA	49	0	11	0	11.0164
1_SEV	P051	1_Platinum-resistant	Unknown				IVB	48	1	5.54098	1	26.5902
1_SEV	P052	3_Platinum-sensitive	BRCA-Mutant				IVA	46	1	13	1	102.59
1_SEV	P053	1_Platinum-resistant	Unknown				IIIC	61	1	4.95082	1	31.6393
1_SEV	P054	1_Platinum-resistant	Unknown				IVA	62	1	4.36066	1	28.4918
1_SEV	P055	1_Platinum-resistant	BRCA-Wildtype				IVA	59	1	4.19672	1	16.1639
1_SEV	P056	2_Partially platinum-sensitive	BRCA-Wildtype				IVA	76	1	6.06557	1	33.2459
1_SEV	P057	1_Platinum-resistant	Unknown				IIIC	61	1	4.32787	1	15.377
1_SEV	P058	1_Platinum-resistant	BRCA-Mutant				IVA	53	1	4.16393	0	76.0656
1_SEV	P059	1_Platinum-resistant	BRCA-Wildtype				IIIC	52	1	2.98361	0	73.7377
1_SEV	P060	4_Very platinum-sensitive	BRCA-Wildtype				IIIC	46	1	52	0	68.623
1_SEV	P061	1_Platinum-resistant	Unknown				IVA	56	1	2.13115	1	5.83607
1_SEV	P063	1_Platinum-resistant	BRCA-Wildtype				IVB	56	1	5.37705	1	52.5902
1_SEV	P064	1_Platinum-resistant	BRCA-Wildtype				IIIC	64	1	3.93443	0	49.8361
1_SEV	P065	1_Platinum-resistant	BRCA-Wildtype				IVB	54	1	5.2459	0	46.5574
1_SEV	P067	1_Platinum-resistant	BRCA-Mutant				IVA	56	1	5.96721	0	37.8361
1_SEV	P068	4_Very platinum-sensitive	BRCA-Wildtype				IVB	39	0	33.2459	0	33.2459
1_SEV	P069	1_Platinum-resistant	BRCA-Wildtype				IVA	73	1	5.04918	1	20.623
1_SEV	P070	1_Platinum-resistant	BRCA-Wildtype				IVB	52	1	1.01639	0	31.8689
1_SEV	P071	1_Platinum-resistant	BRCA-Wildtype				IIIC	61	1	4.81967	0	16.2951
1_SEV	P072	1_Platinum-resistant	BRCA-Wildtype				IVB	57	1	5.14754	0	14.3934
1_SEV	P074	2_Partially platinum-sensitive	Unknown				IVB	52	1	6.55738	1	43.6721
1_SEV	P075	2_Partially platinum-sensitive	Unknown				IVB	53	1	9.37705	1	19.541
1_SEV	P076	2_Partially platinum-sensitive	Unknown				IIIC	77	1	6.7541	1	11.6393
1_SEV	P077	2_Partially platinum-sensitive	BRCA-Mutant				IIIC	54	1	6.65574	0	153.77
1_SEV	P078	2_Partially platinum-sensitive	Unknown				IIIC	55	1	9.27869	1	61.9344
1_SEV	P079	2_Partially platinum-sensitive	Unknown				IVA	65	1	10.3607	1	107.902
1_SEV	P080	2_Partially platinum-sensitive	BRCA-Mutant				IIIC	57	1	11.1475	1	39.377
1_SEV	P081	2_Partially platinum-sensitive	BRCA-Wildtype				IVA	51	1	10.5574	0	127.082
1_SEV	P082	2_Partially platinum-sensitive	Unknown				IIIC	53	1	8.03279	1	60.4262
1_SEV	P083	2_Partially platinum-sensitive	BRCA-Mutant				IVA	47	1	9.70492	1	77.8033
1_SEV	P084	2_Partially platinum-sensitive	Unknown				IVA	66	1	7.40984	1	18.4262
1_SEV	P085	2_Partially platinum-sensitive	BRCA-Wildtype				IVA	60	1	8.62295	1	64.2951
1_SEV	P086	2_Partially platinum-sensitive	BRCA-Wildtype				IVA	49	1	8.03279	0	117.148
1_SEV	P087	2_Partially platinum-sensitive	BRCA-Mutant				IIIC	60	1	11.6721	0	111.279
1_SEV	P088	2_Partially platinum-sensitive	BRCA-Mutant				IVB	50	1	10.6885	0	109.443
1_SEV	P089	2_Partially platinum-sensitive	BRCA-Mutant				IIIC	54	1	8.62295	1	39.9672
1_SEV	P090	2_Partially platinum-sensitive	Unknown				IVA	58	1	8.39344	0	87.8689
1_SEV	P091	2_Partially platinum-sensitive	BRCA-Mutant				IVA	42	1	6.88525	1	49.1148
1_SEV	P092	2_Partially platinum-sensitive	BRCA-Wildtype				IIIC	48	1	7.01639	0	78.3934
1_SEV	P093	2_Partially platinum-sensitive	BRCA-Wildtype				IVA	44	1	11.4754	1	54.5902
1_SEV	P094	2_Partially platinum-sensitive	BRCA-Wildtype				IIIC	61	1	10.7541	0	74.0984
1_SEV	P095	2_Partially platinum-sensitive	BRCA-Wildtype				IVA	65	1	10.8197	0	73.0492
1_SEV	P096	2_Partially platinum-sensitive	BRCA-Wildtype				IVB	67	1	6.59016	0	70
1_SEV	P097	2_Partially platinum-sensitive	BRCA-Wildtype				IVB	62	1	10.9836	0	67.9016
1_SEV	P098	2_Partially platinum-sensitive	BRCA-Wildtype				IVB	43	1	9.83607	1	36.0328
1_SEV	P099	2_Partially platinum-sensitive	BRCA-Mutant				IVA	50	1	11.082	0	59.6721
1_SEV	P100	2_Partially platinum-sensitive	BRCA-Wildtype				IIIC	58	1	8.7541	0	57.5738
1_SEV	P101	2_Partially platinum-sensitive	BRCA-Wildtype				IIIC	41	1	10.1967	0	52.8852
1_SEV	P102	2_Partially platinum-sensitive	BRCA-Mutant				IVB	65	1	10.459	0	51.4426
1_SEV	P103	2_Partially platinum-sensitive	BRCA-Wildtype				IVB	63	1	10.7541	0	45.5738
1_SEV	P104	2_Partially platinum-sensitive	BRCA-Wildtype				IVB	43	1	10.8197	0	45.082
1_SEV	P106	2_Partially platinum-sensitive	Unknown				IVB	76	1	6.91803	0	40.1311
1_SEV	P107	2_Partially platinum-sensitive	BRCA-Wildtype				IIIC	77	1	8.2623	0	36
1_SEV	P108	1_Platinum-resistant	BRCA-Wildtype				IVB	53	1	0.0655738	1	3.96721
1_SEV	P109	2_Partially platinum-sensitive	BRCA-Wildtype				IVB	52	1	6.42623	1	25.4098
1_SEV	P110	2_Partially platinum-sensitive	BRCA-Wildtype				IVB	26	1	6.59016	0	27.9672
1_SEV	P111	2_Partially platinum-sensitive	BRCA-Wildtype				IIIC	63	1	11.0164	0	27.3443
1_SEV	P112	2_Partially platinum-sensitive	BRCA-Wildtype				IVB	72	1	7.47541	0	27.2459
1_SEV	P113	2_Partially platinum-sensitive	BRCA-Wildtype				IVB	51	1	10.6557	0	27.1803
1_SEV	P114	2_Partially platinum-sensitive	BRCA-Wildtype				IIIB	54	1	10.8525	0	25.3443
1_SEV	P115	2_Partially platinum-sensitive	BRCA-Wildtype				IIIB	53	1	6.95082	0	24.1967
2_TCGA	T001	3_Platinum-sensitive	BRCA-Mutant	HRD	HRD	Undefined	IIIC	78	1	15.0902	1	43.9228
2_TCGA	T002	4_Very platinum-sensitive	BRCA-Wildtype	HRD	HRD	Undefined	IIIB	55	0	49.1501	0	49.1501
2_TCGA	T003	3_Platinum-sensitive	BRCA-Wildtype	non-HRD	HRD	non-HRD	Not available	85	0	1.08492	0	1.08492
2_TCGA	T004	4_Very platinum-sensitive	BRCA-Wildtype	non-HRD	non-HRD	Not evaluated	IIIC	73	0	65.5226	0	65.5226
2_TCGA	T005	3_Platinum-sensitive	BRCA-Wildtype	non-HRD	non-HRD	Undefined	IIIB	44	1	18.9039	1	48.7556
2_TCGA	T006	4_Very platinum-sensitive	BRCA-Wildtype	non-HRD	non-HRD	HRD	IIIC	50	1	98.5304	0	103.396
2_TCGA	T007	4_Very platinum-sensitive	BRCA-Wildtype	HRD	HRD	HRD	IA	48	0	41.5886	0	41.5886
2_TCGA	T008	4_Very platinum-sensitive	BRCA-Wildtype	non-HRD	non-HRD	Undefined	IIIB	52	1	33.5339	1	84.1963
2_TCGA	T009	4_Very platinum-sensitive	BRCA-Wildtype	non-HRD	non-HRD	Undefined	IIIC	76	1	28.9312	1	31.8572
2_TCGA	T010	2_Partially platinum-sensitive	BRCA-Wildtype	non-HRD	non-HRD	Undefined	IIIC	70	1	8.25196	1	9.46839
2_TCGA	T011	2_Partially platinum-sensitive	BRCA-Wildtype	HRD	HRD	Undefined	IIIC	56	1	9.00812	1	35.5722
2_TCGA	T012	4_Very platinum-sensitive	BRCA-Wildtype	non-HRD	non-HRD	Not evaluated	IIIC	37	0	74.9252	1	74.9252
2_TCGA	T013	3_Platinum-sensitive	BRCA-Wildtype	HRD	non-HRD	Not evaluated	IIC	61	1	15.1231	0	61.8733
2_TCGA	T014	4_Very platinum-sensitive	BRCA-Wildtype	HRD	HRD	Undefined	IIIC	57	0	55.3638	0	55.3638
2_TCGA	T015	4_Very platinum-sensitive	BRCA-Wildtype	HRD	non-HRD	Undefined	IIIA	54	0	30.5093	0	30.5093
2_TCGA	T016	3_Platinum-sensitive	BRCA-Wildtype	#N/A	non-HRD	Undefined	IIIA	57	1	17.9834	0	17.9834
2_TCGA	T017	3_Platinum-sensitive	BRCA-Wildtype	non-HRD	HRD	Undefined	IIIC	79	0	8.54785	0	8.54785
2_TCGA	T018	4_Very platinum-sensitive	BRCA-Wildtype	HRD	HRD	Not evaluated	IC	50	0	97.5441	0	97.5441
2_TCGA	T019	3_Platinum-sensitive	BRCA-Mutant	HRD	HRD	Undefined	IC	69	0	6.18075	0	6.18075
2_TCGA	T020	3_Platinum-sensitive	BRCA-Mutant	HRD	HRD	HRD	IIB	77	0	6.115	0	6.115
2_TCGA	T021	4_Very platinum-sensitive	BRCA-Wildtype	HRD	non-HRD	Undefined	IIIC	64	1	31.3312	0	112.404
2_TCGA	T022	4_Very platinum-sensitive	BRCA-Mutant	HRD	HRD	Undefined	IIA	65	0	71.1115	0	71.1115
2_TCGA	T023	3_Platinum-sensitive	BRCA-Wildtype	HRD	HRD	Undefined	IIIC	42	1	19.1669	0	63.0897
2_TCGA	T024	4_Very platinum-sensitive	BRCA-Wildtype	non-HRD	non-HRD	Undefined	IIIC	72	0	39.7475	0	39.7475
2_TCGA	T025	4_Very platinum-sensitive	BRCA-Wildtype	HRD	HRD	Undefined	IC	48	0	26.9257	0	26.9257
2_TCGA	T026	2_Partially platinum-sensitive	BRCA-Wildtype	non-HRD	non-HRD	Undefined	IIIC	63	1	9.43551	1	25.9066
2_TCGA	T027	4_Very platinum-sensitive	BRCA-Wildtype	non-HRD	non-HRD	Not evaluated	IIIC	65	1	32.9092	1	81.8621
2_TCGA	T028	2_Partially platinum-sensitive	BRCA-Wildtype	HRD	HRD	HRD	IIIC	44	1	9.86291	1	32.8764
2_TCGA	T029	2_Partially platinum-sensitive	BRCA-Wildtype	non-HRD	non-HRD	non-HRD	IIIC	77	1	11.704	1	14.6629
2_TCGA	T030	2_Partially platinum-sensitive	BRCA-Wildtype	HRD	HRD	HRD	IIIC	44	1	7.72594	1	19.9888
2_TCGA	T031	2_Partially platinum-sensitive	BRCA-Wildtype	#N/A	non-HRD	Undefined	IIIC	54	1	9.66565	1	24.5915
2_TCGA	T032	3_Platinum-sensitive	BRCA-Wildtype	HRD	non-HRD	Not evaluated	IIIC	55	1	12.8875	1	31.1997
2_TCGA	T033	3_Platinum-sensitive	BRCA-Wildtype	non-HRD	non-HRD	Not evaluated	IIIC	44	1	21.4683	1	55.1665
2_TCGA	T034	2_Partially platinum-sensitive	BRCA-Wildtype	non-HRD	non-HRD	non-HRD	IIIC	71	1	9.63277	1	11.178
2_TCGA	T035	3_Platinum-sensitive	BRCA-Wildtype	#N/A	non-HRD	Not evaluated	IIIC	50	1	21.9614	1	45.6653
2_TCGA	T036	3_Platinum-sensitive	BRCA-Wildtype	non-HRD	non-HRD	Undefined	IIIC	73	1	13.0848	1	58.6514
2_TCGA	T037	2_Partially platinum-sensitive	BRCA-Wildtype	HRD	non-HRD	Undefined	IIIC	58	1	9.23825	1	40.2407
2_TCGA	T038	2_Partially platinum-sensitive	BRCA-Wildtype	non-HRD	non-HRD	Undefined	IIIC	66	1	10.6848	1	20.3505
2_TCGA	T039	4_Very platinum-sensitive	BRCA-Wildtype	non-HRD	non-HRD	Undefined	IIIC	52	1	45.8954	0	87.484
2_TCGA	T040	2_Partially platinum-sensitive	BRCA-Wildtype	non-HRD	non-HRD	Undefined	IIIC	73	1	10.8163	1	35.2763
2_TCGA	T041	4_Very platinum-sensitive	BRCA-Wildtype	HRD	HRD	Undefined	IIIC	61	1	26.9257	1	68.9417
2_TCGA	T042	4_Very platinum-sensitive	BRCA-Wildtype	HRD	HRD	Undefined	IIIC	39	1	41.1283	1	107.177
2_TCGA	T043	4_Very platinum-sensitive	BRCA-Mutant	HRD	non-HRD	Undefined	IIIC	70	0	111.385	0	111.385
2_TCGA	T044	4_Very platinum-sensitive	BRCA-Wildtype	HRD	HRD	Undefined	IIIC	67	0	153.368	0	153.368
2_TCGA	T045	3_Platinum-sensitive	BRCA-Wildtype	HRD	HRD	HRD	IIIC	42	1	16.8984	1	66.6732
2_TCGA	T046	4_Very platinum-sensitive	BRCA-Mutant	HRD	HRD	Undefined	IIIC	56	0	145.445	0	145.445
2_TCGA	T047	3_Platinum-sensitive	BRCA-Wildtype	#N/A	HRD	Not evaluated	IIIC	53	1	18.5751	1	49.6104
2_TCGA	T048	3_Platinum-sensitive	BRCA-Wildtype	HRD	HRD	HRD	IIIC	54	1	18.2135	1	71.7362
2_TCGA	T049	3_Platinum-sensitive	BRCA-Wildtype	non-HRD	non-HRD	Undefined	IIIC	60	1	17.9834	1	66.1472
2_TCGA	T050	4_Very platinum-sensitive	BRCA-Wildtype	HRD	HRD	Undefined	IIIC	59	0	134.037	0	134.037
2_TCGA	T051	4_Very platinum-sensitive	BRCA-Wildtype	HRD	HRD	HRD	IIIC	51	1	50.4652	0	123.155
2_TCGA	T052	4_Very platinum-sensitive	BRCA-Wildtype	HRD	HRD	Undefined	IIIC	50	0	118.98	0	118.98
2_TCGA	T053	4_Very platinum-sensitive	BRCA-Wildtype	non-HRD	non-HRD	Undefined	IIIC	58	1	39.8461	0	116.645
2_TCGA	T054	3_Platinum-sensitive	BRCA-Wildtype	non-HRD	non-HRD	Undefined	IIIC	58	1	15.419	1	37.6434
2_TCGA	T055	4_Very platinum-sensitive	BRCA-Wildtype	HRD	HRD	Undefined	IIIC	53	1	28.6353	0	109.314
2_TCGA	T056	4_Very platinum-sensitive	BRCA-Wildtype	HRD	HRD	HRD	IIIC	49	0	58.6843	0	58.6843
2_TCGA	T057	4_Very platinum-sensitive	BRCA-Wildtype	HRD	HRD	Undefined	IIIC	52	0	84.5251	0	84.5251
2_TCGA	T058	2_Partially platinum-sensitive	BRCA-Wildtype	#N/A	HRD	Undefined	IIIC	65	1	9.76428	1	48.7885
2_TCGA	T059	4_Very platinum-sensitive	BRCA-Wildtype	non-HRD	non-HRD	Undefined	IIIC	72	0	48.7556	1	48.7556
2_TCGA	T060	4_Very platinum-sensitive	BRCA-Wildtype	HRD	HRD	Undefined	IIIC	74	1	56.5144	0	83.7361
2_TCGA	T061	3_Platinum-sensitive	BRCA-Wildtype	HRD	non-HRD	Undefined	IIIC	48	1	13.7423	1	77.095
2_TCGA	T062	4_Very platinum-sensitive	BRCA-Wildtype	HRD	HRD	HRD	IIIC	48	1	51.9775	0	81.1717
2_TCGA	T063	4_Very platinum-sensitive	BRCA-Mutant	HRD	non-HRD	HRD	IIIC	76	0	87.0566	1	87.0566
2_TCGA	T064	3_Platinum-sensitive	BRCA-Wildtype	non-HRD	non-HRD	Undefined	IIIC	62	1	16.3395	1	124.437
2_TCGA	T065	4_Very platinum-sensitive	BRCA-Mutant	HRD	HRD	HRD	IIIC	70	1	26.4983	1	83.9333
2_TCGA	T066	4_Very platinum-sensitive	BRCA-Wildtype	non-HRD	non-HRD	Undefined	IIIC	66	0	125.555	1	125.555
2_TCGA	T067	4_Very platinum-sensitive	BRCA-Wildtype	non-HRD	non-HRD	Undefined	IIIC	60	1	32.1202	1	90.3771
2_TCGA	T068	4_Very platinum-sensitive	BRCA-Wildtype	HRD	HRD	Undefined	IIIC	47	1	26.7285	0	127.264
2_TCGA	T069	3_Platinum-sensitive	BRCA-Wildtype	HRD	HRD	HRD	IIIC	56	1	19.1669	0	115.067
2_TCGA	T070	3_Platinum-sensitive	BRCA-Wildtype	non-HRD	non-HRD	Undefined	IIIC	68	1	18.0162	1	34.8161
2_TCGA	T071	4_Very platinum-sensitive	BRCA-Wildtype	HRD	non-HRD	Undefined	IIIC	63	1	51.32	0	65.687
2_TCGA	T072	3_Platinum-sensitive	BRCA-Wildtype	non-HRD	non-HRD	Undefined	IIIC	45	1	21.8957	1	34.1585
2_TCGA	T073	2_Partially platinum-sensitive	BRCA-Wildtype	non-HRD	non-HRD	HRD	IIIC	77	1	10.6519	1	65.5226
2_TCGA	T074	3_Platinum-sensitive	BRCA-Wildtype	HRD	non-HRD	HRD	IIC	59	1	14.104	1	66.5746
2_TCGA	T075	4_Very platinum-sensitive	BRCA-Wildtype	HRD	non-HRD	HRD	IIIC	59	1	29.4901	0	80.021
2_TCGA	T076	4_Very platinum-sensitive	BRCA-Wildtype	HRD	HRD	HRD	IIIC	50	1	33.0407	0	78.4759
2_TCGA	T077	4_Very platinum-sensitive	BRCA-Wildtype	HRD	HRD	Undefined	IIIC	58	0	76.8978	0	76.8978
2_TCGA	T078	4_Very platinum-sensitive	BRCA-Wildtype	HRD	HRD	Undefined	IIIC	71	1	31.101	0	65.5226
2_TCGA	T079	4_Very platinum-sensitive	BRCA-Wildtype	HRD	non-HRD	Undefined	IIIC	67	0	70.454	0	70.454
2_TCGA	T080	2_Partially platinum-sensitive	BRCA-Wildtype	non-HRD	HRD	Undefined	IV	60	1	8.41635	1	8.41635
2_TCGA	T081	4_Very platinum-sensitive	BRCA-Wildtype	non-HRD	non-HRD	non-HRD	IIB	78	0	26.2025	0	26.2025
2_TCGA	T082	4_Very platinum-sensitive	BRCA-Mutant	HRD	HRD	Not evaluated	IIIC	56	0	27.5175	0	27.5175
2_TCGA	T083	3_Platinum-sensitive	BRCA-Wildtype	non-HRD	non-HRD	Undefined	IIIC	51	0	19.1012	0	19.1012
2_TCGA	T084	3_Platinum-sensitive	BRCA-Wildtype	HRD	HRD	HRD	IIIC	45	0	16.7012	0	16.7012
2_TCGA	T085	3_Platinum-sensitive	BRCA-Wildtype	non-HRD	non-HRD	Undefined	IIIC	75	0	2.926	0	2.926
2_TCGA	T086	4_Very platinum-sensitive	BRCA-Wildtype	non-HRD	HRD	HRD	IV	45	1	47.5392	1	47.5392
2_TCGA	T087	3_Platinum-sensitive	BRCA-Wildtype	HRD	HRD	HRD	IIIC	67	1	14.7944	1	49.6762
2_TCGA	T088	3_Platinum-sensitive	BRCA-Wildtype	non-HRD	HRD	Undefined	IIIC	65	1	16.1094	0	40.5365
2_TCGA	T089	3_Platinum-sensitive	BRCA-Wildtype	non-HRD	non-HRD	Undefined	IV	52	0	15.3861	0	15.3861
2_TCGA	T090	4_Very platinum-sensitive	BRCA-Wildtype	HRD	HRD	HRD	IIIC	45	1	26.2025	0	26.8271
2_TCGA	T091	1_Platinum-resistant	BRCA-Wildtype	HRD	HRD	HRD	IIIC	48	1	3.7479	1	32.0873
2_TCGA	T092	1_Platinum-resistant	BRCA-Wildtype	HRD	HRD	HRD	IIIC	43	1	4.37255	0	49.4132
2_TCGA	T093	3_Platinum-sensitive	BRCA-Wildtype	HRD	HRD	HRD	IIIC	46	0	8.81086	0	8.81086
2_TCGA	T094	3_Platinum-sensitive	BRCA-Mutant	non-HRD	non-HRD	HRD	IIIC	64	1	17.8847	0	29.1284
2_TCGA	T095	3_Platinum-sensitive	BRCA-Wildtype	HRD	HRD	Undefined	IV	60	1	18.9039	1	18.9039
2_TCGA	T096	1_Platinum-resistant	BRCA-Wildtype	HRD	HRD	Undefined	IV	73	1	2.76161	1	2.76161
2_TCGA	T097	4_Very platinum-sensitive	BRCA-Wildtype	non-HRD	non-HRD	Undefined	IIIC	62	1	32.449	1	51.3529
2_TCGA	T098	2_Partially platinum-sensitive	BRCA-Wildtype	HRD	HRD	Undefined	IIIC	42	1	10.7177	0	54.509
2_TCGA	T099	3_Platinum-sensitive	BRCA-Wildtype	non-HRD	non-HRD	HRD	IIIC	63	0	3.22188	0	3.22188
2_TCGA	T100	4_Very platinum-sensitive	BRCA-Wildtype	non-HRD	non-HRD	non-HRD	IV	48	1	31.1997	1	31.1997
2_TCGA	T101	3_Platinum-sensitive	BRCA-Wildtype	HRD	non-HRD	HRD	IIIC	55	1	20.8436	1	68.6787
2_TCGA	T102	2_Partially platinum-sensitive	BRCA-Wildtype	non-HRD	non-HRD	non-HRD	IIIC	83	1	9.40264	1	19.4628
2_TCGA	T103	3_Platinum-sensitive	BRCA-Wildtype	HRD	HRD	HRD	IIIC	42	1	13.7423	1	33.3037
2_TCGA	T104	4_Very platinum-sensitive	BRCA-Wildtype	HRD	HRD	HRD	IIIC	45	0	86.0045	0	86.0045
2_TCGA	T105	4_Very platinum-sensitive	BRCA-Wildtype	non-HRD	HRD	Not evaluated	IIIC	64	1	111.056	0	129.96
2_TCGA	T106	3_Platinum-sensitive	BRCA-Wildtype	HRD	HRD	Undefined	IIIC	60	0	4.27393	0	4.27393
2_TCGA	T107	3_Platinum-sensitive	BRCA-Wildtype	HRD	HRD	Undefined	IIIC	51	0	6.37801	0	6.37801
2_TCGA	T108	3_Platinum-sensitive	BRCA-Wildtype	#N/A	non-HRD	Undefined	IIIC	53	1	14.6957	1	39.09
2_TCGA	T109	4_Very platinum-sensitive	BRCA-Wildtype	non-HRD	non-HRD	non-HRD	IIIC	59	1	33.4681	1	33.4681
2_TCGA	T110	3_Platinum-sensitive	BRCA-Wildtype	HRD	HRD	Undefined	IIIC	62	1	21.0737	1	58.1254
2_TCGA	T111	3_Platinum-sensitive	BRCA-Wildtype	HRD	HRD	Undefined	IIC	63	0	0.526022	0	0.526022
2_TCGA	T112	3_Platinum-sensitive	BRCA-Wildtype	non-HRD	non-HRD	Undefined	IV	58	1	15.6491	1	24.9532
2_TCGA	T113	4_Very platinum-sensitive	BRCA-Wildtype	HRD	HRD	Undefined	IIIC	45	1	40.5037	0	115.889
2_TCGA	T114	4_Very platinum-sensitive	BRCA-Wildtype	HRD	HRD	HRD	IIIC	66	0	87.484	0	87.484
2_TCGA	T115	2_Partially platinum-sensitive	BRCA-Wildtype	HRD	HRD	HRD	IIIC	46	1	9.30401	0	91.6593
2_TCGA	T116	4_Very platinum-sensitive	BRCA-Wildtype	HRD	HRD	Undefined	IV	49	1	76.9964	1	76.9964
2_TCGA	T117	3_Platinum-sensitive	BRCA-Wildtype	HRD	HRD	HRD	IV	45	1	20.3505	1	49.8405
2_TCGA	T118	3_Platinum-sensitive	BRCA-Mutant	HRD	HRD	HRD	IIIC	85	0	2.76161	0	2.76161
2_TCGA	T119	3_Platinum-sensitive	BRCA-Wildtype	non-HRD	non-HRD	Undefined	IIIC	74	0	4.70132	0	4.70132
2_TCGA	T120	3_Platinum-sensitive	BRCA-Wildtype	HRD	HRD	HRD	IIIC	54	0	4.50406	0	4.50406
2_TCGA	T121	3_Platinum-sensitive	BRCA-Wildtype	unknown	Unknown	Not evaluated	IIIC	49	0	4.43831	0	4.43831
2_TCGA	T122	3_Platinum-sensitive	BRCA-Wildtype	HRD	Unknown	Not evaluated	IIIC	60	0	3.81366	0	3.81366
2_TCGA	T123	1_Platinum-resistant	BRCA-Wildtype	non-HRD	non-HRD	non-HRD	IIIC	77	1	5.03008	1	22.323
2_TCGA	T124	3_Platinum-sensitive	BRCA-Mutant	HRD	HRD	Undefined	IIIC	50	1	22.2902	1	54.1145
2_TCGA	T125	3_Platinum-sensitive	BRCA-Wildtype	non-HRD	HRD	Undefined	IIIC	51	0	6.31226	0	6.31226
2_TCGA	T126	3_Platinum-sensitive	BRCA-Wildtype	non-HRD	non-HRD	Undefined	IIIC	68	0	7.98895	0	7.98895
2_TCGA	T127	3_Platinum-sensitive	BRCA-Wildtype	non-HRD	non-HRD	Undefined	IIIC	62	0	7.85745	0	7.85745
2_TCGA	T128	3_Platinum-sensitive	BRCA-Wildtype	HRD	HRD	HRD	IIIC	61	0	6.24651	0	6.24651
2_TCGA	T129	3_Platinum-sensitive	BRCA-Wildtype	HRD	HRD	Undefined	IIIC	67	0	6.01637	0	6.01637
2_TCGA	T130	3_Platinum-sensitive	BRCA-Wildtype	HRD	non-HRD	Undefined	IIIC	45	0	5.95062	0	5.95062
2_TCGA	T131	3_Platinum-sensitive	BRCA-Wildtype	non-HRD	non-HRD	Undefined	IIIC	43	0	5.35885	0	5.35885
2_TCGA	T132	3_Platinum-sensitive	BRCA-Wildtype	HRD	HRD	HRD	IIIC	50	1	14.7286	0	17.3916
2_TCGA	T133	3_Platinum-sensitive	BRCA-Wildtype	HRD	HRD	HRD	IIIC	57	1	16.6026	1	43.5283
2_TCGA	T134	4_Very platinum-sensitive	BRCA-Wildtype	HRD	HRD	Undefined	IIIC	70	1	31.9229	1	72.9197
2_TCGA	T135	3_Platinum-sensitive	BRCA-Wildtype	HRD	non-HRD	Undefined	IIIC	74	1	16.1423	1	45.1392
2_TCGA	T136	4_Very platinum-sensitive	BRCA-Wildtype	non-HRD	non-HRD	Undefined	IIIC	51	1	41.1941	1	105.993
2_TCGA	T137	3_Platinum-sensitive	BRCA-Wildtype	HRD	non-HRD	HRD	IIIC	71	0	9.10675	0	9.10675
2_TCGA	T138	3_Platinum-sensitive	BRCA-Wildtype	HRD	HRD	HRD	IIIB	54	0	3.45202	0	3.45202
2_TCGA	T139	4_Very platinum-sensitive	BRCA-Wildtype	HRD	HRD	Undefined	IIIC	49	1	29.3257	1	41.0626
2_TCGA	T140	4_Very platinum-sensitive	BRCA-Wildtype	non-HRD	non-HRD	Undefined	IIIC	53	1	25.1175	1	51.9118
2_TCGA	T141	3_Platinum-sensitive	BRCA-Wildtype	non-HRD	non-HRD	Undefined	IIIC	77	1	13.2492	1	41.3913
2_TCGA	T142	3_Platinum-sensitive	BRCA-Wildtype	HRD	HRD	Undefined	IIB	50	1	17.7204	1	70.6184
2_TCGA	T143	2_Partially platinum-sensitive	BRCA-Wildtype	non-HRD	non-HRD	non-HRD	IIIC	67	1	7.52868	1	45.5009
2_TCGA	T144	2_Partially platinum-sensitive	BRCA-Wildtype	non-HRD	non-HRD	Undefined	IIIC	67	1	7.26567	1	25.8737
2_TCGA	T145	4_Very platinum-sensitive	BRCA-Wildtype	non-HRD	non-HRD	Undefined	IIIB	53	1	32.6133	1	90.147
2_TCGA	T146	3_Platinum-sensitive	BRCA-Wildtype	non-HRD	non-HRD	Undefined	IIIC	56	1	13.3149	1	38.2352
2_TCGA	T147	3_Platinum-sensitive	BRCA-Wildtype	non-HRD	non-HRD	Undefined	IIIC	49	0	8.31772	0	8.31772
2_TCGA	T148	3_Platinum-sensitive	BRCA-Wildtype	non-HRD	non-HRD	Undefined	IIIC	66	0	3.48489	0	3.48489
2_TCGA	T149	3_Platinum-sensitive	BRCA-Wildtype	HRD	non-HRD	HRD	IIIC	80	0	5.78624	0	5.78624
2_TCGA	T150	3_Platinum-sensitive	BRCA-Wildtype	HRD	non-HRD	Undefined	IIIC	72	0	5.52323	0	5.52323
2_TCGA	T151	3_Platinum-sensitive	BRCA-Wildtype	#N/A	non-HRD	Undefined	IIIC	74	0	9.79715	0	9.79715
2_TCGA	T152	2_Partially platinum-sensitive	BRCA-Wildtype	HRD	HRD	Undefined	IIIC	59	1	9.53414	1	16.4382
2_TCGA	T153	3_Platinum-sensitive	BRCA-Wildtype	HRD	non-HRD	Undefined	IIIC	72	1	13.8409	1	58.1583
2_TCGA	T154	3_Platinum-sensitive	BRCA-Wildtype	HRD	HRD	Undefined	IIIC	87	1	21.2381	1	55.9227
2_TCGA	T155	3_Platinum-sensitive	BRCA-Wildtype	HRD	HRD	Undefined	IIIC	66	1	19.9231	1	57.0733
2_TCGA	T156	3_Platinum-sensitive	BRCA-Wildtype	HRD	non-HRD	Undefined	IIIB	74	1	21.9285	1	36.164
2_TCGA	T157	3_Platinum-sensitive	BRCA-Wildtype	HRD	HRD	HRD	IIB	58	1	16.8327	1	47.5392
2_TCGA	T158	3_Platinum-sensitive	BRCA-Wildtype	HRD	HRD	HRD	IIIC	74	1	17.5888	0	70.454
2_TCGA	T159	4_Very platinum-sensitive	BRCA-Wildtype	non-HRD	non-HRD	Undefined	IIA	68	0	44.6132	0	44.6132
2_TCGA	T160	2_Partially platinum-sensitive	BRCA-Wildtype	HRD	HRD	Undefined	IIIC	56	1	10.6519	1	36.2297
2_TCGA	T161	2_Partially platinum-sensitive	BRCA-Wildtype	non-HRD	non-HRD	Undefined	IIIC	69	1	9.23825	1	33.1065
2_TCGA	T162	4_Very platinum-sensitive	BRCA-Wildtype	HRD	HRD	Not evaluated	IIIC	56	0	55.8569	1	55.8569
2_TCGA	T163	3_Platinum-sensitive	BRCA-Wildtype	HRD	HRD	Undefined	IIIC	55	1	15.419	1	53.2597
2_TCGA	T164	3_Platinum-sensitive	BRCA-Wildtype	non-HRD	non-HRD	Undefined	IV	69	0	1.01917	1	1.01917
2_TCGA	T165	3_Platinum-sensitive	BRCA-Wildtype	HRD	HRD	Undefined	IV	62	1	12.9533	1	26.9586
2_TCGA	T166	2_Partially platinum-sensitive	BRCA-Wildtype	HRD	HRD	non-HRD	IV	42	1	9.00812	1	33.0079
2_TCGA	T167	1_Platinum-resistant	BRCA-Wildtype	HRD	HRD	Undefined	IIIC	50	1	5.03008	1	52.0433
2_TCGA	T168	2_Partially platinum-sensitive	BRCA-Wildtype	non-HRD	non-HRD	non-HRD	IIIC	55	1	9.07387	1	42.0489
2_TCGA	T169	3_Platinum-sensitive	BRCA-Wildtype	non-HRD	non-HRD	Undefined	IIIC	66	0	2.00546	1	2.00546
2_TCGA	T170	2_Partially platinum-sensitive	BRCA-Wildtype	HRD	HRD	Undefined	IIIC	54	1	6.08213	1	34.9804
2_TCGA	T171	3_Platinum-sensitive	BRCA-Wildtype	non-HRD	non-HRD	Undefined	IIIC	73	1	23.9997	1	64.9965
2_TCGA	T172	3_Platinum-sensitive	BRCA-Mutant	unknown	non-HRD	Not evaluated	IIIC	65	1	13.9396	1	37.9722
2_TCGA	T173	3_Platinum-sensitive	BRCA-Wildtype	non-HRD	HRD	Undefined	IIIC	65	1	14.9259	1	33.9613
2_TCGA	T174	1_Platinum-resistant	BRCA-Wildtype	non-HRD	non-HRD	Undefined	IV	62	1	2.99175	1	2.99175
2_TCGA	T175	2_Partially platinum-sensitive	BRCA-Wildtype	HRD	non-HRD	Not evaluated	IIIC	72	1	11.9999	1	12.9862
2_TCGA	T176	4_Very platinum-sensitive	BRCA-Wildtype	unknown	Unknown	Not evaluated	IIIC	74	0	34.027	1	34.027
2_TCGA	T177	3_Platinum-sensitive	BRCA-Wildtype	unknown	Unknown	Not evaluated	IIIC	61	1	13.019	1	41.0626
2_TCGA	T178	2_Partially platinum-sensitive	BRCA-Wildtype	unknown	Unknown	Not evaluated	IIIC	38	1	8.02183	1	66.0486
2_TCGA	T179	3_Platinum-sensitive	BRCA-Wildtype	non-HRD	non-HRD	Undefined	IIIC	76	0	15.0245	1	15.0245
2_TCGA	T180	2_Partially platinum-sensitive	BRCA-Wildtype	non-HRD	non-HRD	Undefined	IV	71	1	11.2437	1	18.5751
2_TCGA	T181	3_Platinum-sensitive	BRCA-Wildtype	HRD	HRD	Undefined	IIIC	66	1	17.293	1	27.6161
2_TCGA	T182	2_Partially platinum-sensitive	BRCA-Wildtype	non-HRD	non-HRD	Undefined	IIIC	65	1	10.4547	1	17.03
2_TCGA	T183	3_Platinum-sensitive	BRCA-Wildtype	non-HRD	non-HRD	Undefined	IIIC	73	0	12.9533	1	12.9533
2_TCGA	T184	2_Partially platinum-sensitive	BRCA-Wildtype	non-HRD	non-HRD	Undefined	IIIC	67	1	9.43551	1	20.6135
2_TCGA	T185	4_Very platinum-sensitive	BRCA-Wildtype	HRD	HRD	Undefined	IIIC	73	0	38.2023	1	38.2023
2_TCGA	T186	3_Platinum-sensitive	BRCA-Wildtype	non-HRD	non-HRD	Undefined	IIIC	73	0	0.295887	1	0.295887
2_TCGA	T187	3_Platinum-sensitive	BRCA-Wildtype	HRD	HRD	Undefined	IV	68	1	17.6546	1	59.1446
2_TCGA	T188	3_Platinum-sensitive	BRCA-Wildtype	non-HRD	non-HRD	Undefined	IIIC	64	1	20.2518	1	62.1692
2_TCGA	T189	3_Platinum-sensitive	BRCA-Wildtype	non-HRD	non-HRD	Undefined	IIIC	75	1	12.493	1	35.8681
2_TCGA	T190	3_Platinum-sensitive	BRCA-Wildtype	non-HRD	non-HRD	Undefined	IIIC	71	1	20.1861	1	52.0433
2_TCGA	T191	2_Partially platinum-sensitive	BRCA-Wildtype	unknown	non-HRD	Undefined	IIIC	59	1	7.98895	1	14.9587
2_TCGA	T192	2_Partially platinum-sensitive	BRCA-Wildtype	non-HRD	non-HRD	Undefined	IIIC	70	1	7.56156	1	24.986
2_TCGA	T193	3_Platinum-sensitive	BRCA-Wildtype	non-HRD	non-HRD	Undefined	IIIC	81	1	18.0491	1	23.9997
2_TCGA	T194	4_Very platinum-sensitive	BRCA-Wildtype	HRD	HRD	Undefined	IIIC	60	1	31.9229	1	85.0511
2_TCGA	T195	3_Platinum-sensitive	BRCA-Wildtype	HRD	HRD	Undefined	IIIC	60	1	13.019	1	13.019
2_TCGA	T196	4_Very platinum-sensitive	BRCA-Wildtype	HRD	non-HRD	HRD	IIIC	57	0	49.0515	1	49.0515
2_TCGA	T197	3_Platinum-sensitive	BRCA-Wildtype	unknown	HRD	HRD	IV	75	0	1.01917	1	1.01917
2_TCGA	T198	2_Partially platinum-sensitive	BRCA-Wildtype	non-HRD	non-HRD	Undefined	IIIC	81	1	10.0273	1	38.0379
2_TCGA	T199	3_Platinum-sensitive	BRCA-Wildtype	non-HRD	non-HRD	Undefined	IIIC	71	0	3.02462	1	3.02462
2_TCGA	T200	3_Platinum-sensitive	BRCA-Wildtype	HRD	HRD	HRD	IV	59	0	11.9999	1	11.9999
2_TCGA	T201	3_Platinum-sensitive	BRCA-Wildtype	unknown	non-HRD	Undefined	IIIC	71	1	18.9697	1	45.0077
2_TCGA	T202	2_Partially platinum-sensitive	BRCA-Wildtype	non-HRD	non-HRD	non-HRD	IIIC	80	1	7.98895	1	19.9888
2_TCGA	T203	3_Platinum-sensitive	BRCA-Wildtype	non-HRD	non-HRD	Undefined	IIIC	76	1	18.9697	1	42.016
2_TCGA	T204	3_Platinum-sensitive	BRCA-Wildtype	HRD	HRD	HRD	IIIC	64	0	2.95887	1	2.95887
2_TCGA	T205	3_Platinum-sensitive	BRCA-Wildtype	HRD	non-HRD	Undefined	IIIC	38	1	14.0053	1	29.0298
2_TCGA	T206	2_Partially platinum-sensitive	BRCA-Wildtype	non-HRD	non-HRD	Undefined	IV	71	1	9.99441	1	26.9915
2_TCGA	T207	3_Platinum-sensitive	BRCA-Wildtype	HRD	HRD	HRD	IIIC	51	1	20.1532	1	48.3282
2_TCGA	T208	3_Platinum-sensitive	BRCA-Mutant	HRD	HRD	Undefined	IIIC	72	1	22.8162	0	101.785
2_TCGA	T209	3_Platinum-sensitive	BRCA-Wildtype	non-HRD	non-HRD	Undefined	IIIC	62	1	16.4382	1	31.1997
2_TCGA	T210	1_Platinum-resistant	BRCA-Wildtype	HRD	non-HRD	Not evaluated	IIIC	53	1	5.95062	0	68.3171
2_TCGA	T211	2_Partially platinum-sensitive	BRCA-Wildtype	HRD	non-HRD	Undefined	IIIC	84	1	9.40264	1	23.934
2_TCGA	T212	2_Partially platinum-sensitive	BRCA-Wildtype	non-HRD	non-HRD	Undefined	IIIC	56	1	10.6519	1	59.6706
2_TCGA	T213	2_Partially platinum-sensitive	BRCA-Wildtype	HRD	HRD	HRD	IIIC	47	1	9.30401	1	18.2464
2_TCGA	T214	4_Very platinum-sensitive	BRCA-Wildtype	HRD	HRD	HRD	IIC	41	1	39.4845	0	41.9831
2_TCGA	T215	4_Very platinum-sensitive	BRCA-Wildtype	HRD	HRD	HRD	IIIC	45	0	34.6188	0	34.6188
2_TCGA	T216	3_Platinum-sensitive	BRCA-Wildtype	HRD	HRD	Undefined	IIC	43	1	14.0711	0	66.8047
2_TCGA	T217	4_Very platinum-sensitive	BRCA-Wildtype	HRD	HRD	HRD	IIIC	49	1	26.0381	0	62.9253
2_TCGA	T218	3_Platinum-sensitive	BRCA-Wildtype	HRD	HRD	Undefined	IIIC	40	0	22.9806	0	22.9806
2_TCGA	T219	3_Platinum-sensitive	BRCA-Wildtype	HRD	HRD	HRD	IIIC	54	1	12.3944	0	24.3614
2_TCGA	T220	3_Platinum-sensitive	BRCA-Wildtype	non-HRD	non-HRD	Undefined	IIIC	76	1	19.5614	0	22.5532
2_TCGA	T221	2_Partially platinum-sensitive	BRCA-Wildtype	HRD	HRD	HRD	IIIC	51	1	11.2108	0	12.3615
2_TCGA	T222	3_Platinum-sensitive	BRCA-Wildtype	non-HRD	non-HRD	Undefined	IIIC	77	0	14.9259	0	14.9259
2_TCGA	T223	3_Platinum-sensitive	BRCA-Wildtype	HRD	HRD	Undefined	IIIC	69	0	8.38347	0	8.38347
2_TCGA	T224	3_Platinum-sensitive	BRCA-Wildtype	HRD	HRD	HRD	IIIC	55	0	5.35885	0	5.35885
2_TCGA	T225	3_Platinum-sensitive	BRCA-Wildtype	HRD	non-HRD	Undefined	IIIC	55	1	15.5505	1	36.2955
2_TCGA	T226	4_Very platinum-sensitive	BRCA-Mutant	non-HRD	non-HRD	Undefined	IIIC	60	1	52.0104	0	62.4651
2_TCGA	T227	4_Very platinum-sensitive	BRCA-Wildtype	non-HRD	non-HRD	Undefined	IIIC	58	0	45.1064	0	45.1064
2_TCGA	T228	4_Very platinum-sensitive	BRCA-Wildtype	non-HRD	non-HRD	Undefined	IIIC	59	1	31.5613	0	42.2461
2_TCGA	T229	3_Platinum-sensitive	BRCA-Wildtype	HRD	HRD	HRD	IIIC	52	0	11.4738	0	11.4738
2_TCGA	T230	3_Platinum-sensitive	BRCA-Wildtype	non-HRD	non-HRD	Not evaluated	IIIC	36	0	9.76428	0	9.76428
2_TCGA	T231	2_Partially platinum-sensitive	BRCA-Wildtype	non-HRD	non-HRD	Undefined	IIIC	66	1	11.7697	1	35.7695
2_TCGA	T232	3_Platinum-sensitive	BRCA-Wildtype	non-HRD	non-HRD	Undefined	IIIC	58	1	20.8436	1	36.2626
2_TCGA	T233	4_Very platinum-sensitive	BRCA-Wildtype	HRD	HRD	Not evaluated	IIC	43	0	25.7422	0	25.7422
2_TCGA	T234	3_Platinum-sensitive	BRCA-Wildtype	non-HRD	non-HRD	Undefined	IIC	63	1	23.0792	0	24.6901
2_TCGA	T235	3_Platinum-sensitive	BRCA-Wildtype	HRD	HRD	Undefined	IIIC	38	1	20.7121	0	33.0079
2_TCGA	T236	3_Platinum-sensitive	BRCA-Wildtype	HRD	HRD	HRD	IIIB	37	1	17.1943	0	25.0847
2_TCGA	T237	3_Platinum-sensitive	BRCA-Mutant	HRD	HRD	HRD	IIIB	59	0	21.5998	0	21.5998
2_TCGA	T238	2_Partially platinum-sensitive	BRCA-Wildtype	HRD	non-HRD	Not evaluated	IIIC	57	1	11.1122	0	16.1752
2_TCGA	T239	3_Platinum-sensitive	BRCA-Wildtype	non-HRD	non-HRD	Undefined	IIB	55	0	13.8081	0	13.8081
2_TCGA	T240	3_Platinum-sensitive	BRCA-Wildtype	non-HRD	HRD	Undefined	IIIC	49	1	20.2518	1	47.5721
2_TCGA	T241	3_Platinum-sensitive	BRCA-Wildtype	HRD	non-HRD	Undefined	IIIC	75	0	23.7367	0	23.7367
2_TCGA	T242	1_Platinum-resistant	BRCA-Wildtype	non-HRD	HRD	Undefined	IV	61	1	3.68215	1	28.9312
2_TCGA	T243	2_Partially platinum-sensitive	BRCA-Wildtype	HRD	HRD	HRD	IIIC	54	1	11.967	0	42.016
2_TCGA	T244	2_Partially platinum-sensitive	BRCA-Wildtype	HRD	HRD	HRD	IV	57	1	7.43006	1	10.4218
2_TCGA	T245	4_Very platinum-sensitive	BRCA-Mutant	HRD	HRD	Not evaluated	IIIC	51	0	40.7667	0	40.7667
2_TCGA	T246	1_Platinum-resistant	BRCA-Wildtype	non-HRD	non-HRD	Undefined	IIIC	67	1	1.47944	1	1.47944
2_TCGA	T247	4_Very platinum-sensitive	BRCA-Wildtype	HRD	HRD	Undefined	IIIC	50	1	24.0326	1	24.0326
2_TCGA	T248	2_Partially platinum-sensitive	BRCA-Wildtype	non-HRD	non-HRD	Undefined	IIIC	57	1	11.3752	1	11.3752
2_TCGA	T249	1_Platinum-resistant	BRCA-Wildtype	HRD	HRD	Undefined	IIIC	57	1	1.74245	1	1.74245
2_TCGA	T250	2_Partially platinum-sensitive	BRCA-Wildtype	non-HRD	non-HRD	HRD	IIIC	66	1	8.51498	0	22.323
2_TCGA	T251	4_Very platinum-sensitive	BRCA-Wildtype	non-HRD	non-HRD	Undefined	IC	62	0	28.9969	0	28.9969
2_TCGA	T252	4_Very platinum-sensitive	BRCA-Wildtype	unknown	non-HRD	Undefined	IIIC	56	0	25.0847	0	25.0847
2_TCGA	T253	4_Very platinum-sensitive	BRCA-Wildtype	HRD	HRD	Not evaluated	II	63	0	25.0189	0	25.0189
2_TCGA	T254	4_Very platinum-sensitive	BRCA-Wildtype	HRD	HRD	HRD	IIIC	59	0	180.195	0	180.195
2_TCGA	T255	4_Very platinum-sensitive	BRCA-Wildtype	#N/A	non-HRD	Undefined	IA	71	0	80.1197	1	80.1197
2_TCGA	T256	4_Very platinum-sensitive	BRCA-Wildtype	HRD	HRD	HRD	IIIC	51	1	70.3225	0	116.119
2_TCGA	T257	3_Platinum-sensitive	BRCA-Wildtype	HRD	HRD	HRD	IIIA	40	0	5.4246	0	5.4246
2_TCGA	T258	1_Platinum-resistant	BRCA-Wildtype	HRD	HRD	Undefined	IC	55	1	4.76707	1	20.5148
2_TCGA	T259	3_Platinum-sensitive	BRCA-Wildtype	non-HRD	non-HRD	Not evaluated	IIC	61	0	11.8684	0	11.8684
2_TCGA	T260	3_Platinum-sensitive	BRCA-Wildtype	HRD	HRD	Undefined	IC	74	0	18.5423	0	18.5423
2_TCGA	T261	4_Very platinum-sensitive	BRCA-Wildtype	HRD	HRD	Undefined	IC	52	0	28.4709	0	28.4709
2_TCGA	T262	4_Very platinum-sensitive	BRCA-Wildtype	non-HRD	non-HRD	Undefined	IIIC	45	1	25.1175	1	48.7885
2_TCGA	T263	4_Very platinum-sensitive	BRCA-Wildtype	non-HRD	non-HRD	Not evaluated	IIC	53	1	26.597	1	43.6927
2_TCGA	T264	3_Platinum-sensitive	BRCA-Wildtype	non-HRD	HRD	Undefined	IIIC	81	0	8.41635	0	8.41635
2_TCGA	T265	3_Platinum-sensitive	BRCA-Mutant	HRD	HRD	HRD	IB	55	0	13.019	0	13.019
2_TCGA	T266	2_Partially platinum-sensitive	BRCA-Wildtype	non-HRD	non-HRD	non-HRD	IIIC	55	1	7.75882	1	34.1257
2_TCGA	T267	4_Very platinum-sensitive	BRCA-Wildtype	HRD	HRD	HRD	IIC	56	0	37.0516	0	37.0516
2_TCGA	T268	4_Very platinum-sensitive	BRCA-Wildtype	non-HRD	non-HRD	Undefined	IIA	55	1	27.7476	0	42.5091
2_TCGA	T269	4_Very platinum-sensitive	BRCA-Wildtype	HRD	HRD	HRD	IIIB	48	0	48.92	0	48.92
2_TCGA	T270	4_Very platinum-sensitive	BRCA-Mutant	HRD	HRD	Undefined	IIIC	65	1	55.035	0	56.6131
2_TCGA	T271	4_Very platinum-sensitive	BRCA-Wildtype	HRD	HRD	Undefined	IIC	50	0	67.7582	0	67.7582
2_TCGA	T272	4_Very platinum-sensitive	BRCA-Wildtype	HRD	HRD	HRD	IIIB	60	0	43.4297	1	43.4297
2_TCGA	T273	4_Very platinum-sensitive	BRCA-Wildtype	HRD	HRD	Undefined	IIC	40	1	26.8929	0	30.6408
2_TCGA	T274	1_Platinum-resistant	BRCA-Wildtype	non-HRD	non-HRD	non-HRD	IIIC	65	1	3.32051	0	39.8461
2_TCGA	T275	4_Very platinum-sensitive	BRCA-Wildtype	HRD	HRD	Undefined	IC	62	0	45.4022	0	45.4022
2_TCGA	T276	3_Platinum-sensitive	BRCA-Wildtype	HRD	HRD	HRD	IC	49	0	4.79995	0	4.79995
2_TCGA	T277	4_Very platinum-sensitive	BRCA-Wildtype	non-HRD	non-HRD	non-HRD	IIIC	57	0	51.7145	0	51.7145
2_TCGA	T278	4_Very platinum-sensitive	BRCA-Wildtype	non-HRD	HRD	Undefined	IIIC	63	0	71.7362	0	71.7362
2_TCGA	T279	4_Very platinum-sensitive	BRCA-Wildtype	HRD	HRD	Not evaluated	IIC	71	0	60.624	0	60.624
2_TCGA	T280	4_Very platinum-sensitive	BRCA-Wildtype	non-HRD	HRD	Not evaluated	IIIC	62	0	65.5226	0	65.5226
2_TCGA	T281	4_Very platinum-sensitive	BRCA-Wildtype	HRD	HRD	Undefined	IIC	53	1	55.2323	0	76.8649
2_TCGA	T282	4_Very platinum-sensitive	BRCA-Wildtype	non-HRD	non-HRD	Undefined	IIIB	48	1	26.1038	0	39.6818
2_TCGA	T283	3_Platinum-sensitive	BRCA-Wildtype	non-HRD	non-HRD	Undefined	IIA	78	0	18.9368	0	18.9368
2_TCGA	T284	2_Partially platinum-sensitive	BRCA-Wildtype	non-HRD	non-HRD	Undefined	IIIC	72	1	8.05471	1	9.99441
3_SMC	SMC001	2_Partially platinum-sensitive	BRCA-Wildtype				IIIC	64	1	6.93333	1	12.8667
3_SMC	SMC002	1_Platinum-resistant	BRCA-Wildtype				IIIC	47	1	4.83333	1	16.4
3_SMC	SMC003	4_Very platinum-sensitive	BRCA-Wildtype				IIIB	60	0	45.6667	0	45.6667
3_SMC	SMC004	4_Very platinum-sensitive	BRCA-Wildtype				IIIC	63	1	41.8	0	51.9333
3_SMC	SMC005	4_Very platinum-sensitive	BRCA-Wildtype				IIIA	58	0	49.8	0	49.8
3_SMC	SMC006	4_Very platinum-sensitive	BRCA-Wildtype				IIIB	61	1	24.3	0	51.2
3_SMC	SMC007	4_Very platinum-sensitive	BRCA-Wildtype				IVA	65	1	29.6667	0	50.2667
3_SMC	SMC008	2_Partially platinum-sensitive	BRCA-Wildtype				IIIC	47	1	11.2	0	39.0667
3_SMC	SMC009	2_Partially platinum-sensitive	BRCA-Wildtype				IIIC	51	1	10.0667	0	22.9333
3_SMC	SMC010	4_Very platinum-sensitive	BRCA-Wildtype				IIIB	59	0	44.7	0	44.7
3_SMC	SMC011	2_Partially platinum-sensitive	BRCA-Wildtype				IVB	63	1	10.4333	0	17.2667
3_SMC	SMC012	4_Very platinum-sensitive	BRCA-Wildtype				IIIC	67	1	27.9333	0	49.8333
3_SMC	SMC013	4_Very platinum-sensitive	BRCA-Wildtype				IC	53	0	47.4667	0	47.4667
3_SMC	SMC014	4_Very platinum-sensitive	BRCA-Mutant				IIIC	57	1	32.4333	0	48.9667
3_SMC	SMC015	4_Very platinum-sensitive	BRCA-Wildtype				IIIA	54	0	49.1	0	49.1
3_SMC	SMC016	2_Partially platinum-sensitive	BRCA-Wildtype				IVA	56	1	10.6333	0	47.4
3_SMC	SMC017	2_Partially platinum-sensitive	BRCA-Wildtype				IIIC	58	1	10.8333	0	27.1333
3_SMC	SMC018	4_Very platinum-sensitive	BRCA-Wildtype				IVB	60	1	47.8	0	45.5
3_SMC	SMC019	2_Partially platinum-sensitive	BRCA-Wildtype				IVB	55	1	7.9	0	45.8
3_SMC	SMC020	2_Partially platinum-sensitive	BRCA-Wildtype				IIIA	52	1	7.3	1	19.1
3_SMC	SMC021	2_Partially platinum-sensitive	BRCA-Wildtype				IIIB	67	1	11.0333	0	60.2
3_SMC	SMC022	4_Very platinum-sensitive	BRCA-Wildtype				IC	48	0	43.9667	0	43.9667
3_SMC	SMC023	1_Platinum-resistant	BRCA-Wildtype				IVB	70	1	5	1	8.23333
3_SMC	SMC024	4_Very platinum-sensitive	BRCA-Wildtype				IIIC	54	1	38.2667	0	45.7333
3_SMC	SMC025	2_Partially platinum-sensitive	BRCA-Wildtype				IIIB	41	1	8.66667	0	11
3_SMC	SMC026	4_Very platinum-sensitive	BRCA-Mutant				IIB	45	0	44.1667	0	44.1667
3_SMC	SMC027	2_Partially platinum-sensitive	BRCA-Wildtype				IVB	53	1	8.03333	1	23.6333
3_SMC	SMC028	4_Very platinum-sensitive	BRCA-Wildtype				IIIC	51	0	40.6333	0	40.6333
3_SMC	SMC029	4_Very platinum-sensitive	BRCA-Mutant				IVB	56	0	40.4667	0	40.4667
3_SMC	SMC030	4_Very platinum-sensitive	BRCA-Wildtype				IIA	64	0	43.4333	0	43.4333
3_SMC	SMC031	4_Very platinum-sensitive	BRCA-Wildtype				IVB	57	1	30.8	0	43
3_SMC	SMC032	4_Very platinum-sensitive	BRCA-Wildtype				IC	64	0	41	0	41
3_SMC	SMC033	4_Very platinum-sensitive	BRCA-Wildtype				IIIC	60	0	39.0333	0	39.0333
3_SMC	SMC034	4_Very platinum-sensitive	BRCA-Mutant				IIIA	40	0	47.8	0	47.8
3_SMC	SMC035	2_Partially platinum-sensitive	BRCA-Wildtype				IVB	38	1	9.93333	0	41.4
3_SMC	SMC036	4_Very platinum-sensitive	BRCA-Wildtype				IA	64	0	38.0333	0	38.0333
3_SMC	SMC037	4_Very platinum-sensitive	BRCA-Wildtype				IIIC	64	0	39.6333	0	39.6333
3_SMC	SMC038	2_Partially platinum-sensitive	BRCA-Wildtype				IIIC	59	1	9.3	0	15.8333
3_SMC	SMC039	4_Very platinum-sensitive	BRCA-Wildtype				IIIB	57	0	34.5	0	34.5
3_SMC	SMC040	4_Very platinum-sensitive	BRCA-Wildtype				IIIC	66	0	34.3	0	34.3
3_SMC	SMC041	4_Very platinum-sensitive	BRCA-Mutant				IVA	45	0	34.6	0	34.6
3_SMC	SMC042	2_Partially platinum-sensitive	BRCA-Wildtype				IIIC	72	1	9.46667	0	39.3333
3_SMC	SMC043	4_Very platinum-sensitive	BRCA-Wildtype				IA	54	0	36.5333	0	36.5333
3_SMC	SMC044	4_Very platinum-sensitive	BRCA-Wildtype				IVB	55	0	38.4333	0	38.4333
3_SMC	SMC045	4_Very platinum-sensitive	BRCA-Wildtype				IVB	51	1	26.3333	0	37.9333
3_SMC	SMC046	2_Partially platinum-sensitive	BRCA-Wildtype				IIIC	72	1	11.4	0	13
3_SMC	SMC047	4_Very platinum-sensitive	BRCA-Wildtype				IIIC	42	0	37.8667	0	37.8667
3_SMC	SMC048	4_Very platinum-sensitive	BRCA-Wildtype				IC	57	0	30.7667	0	30.7667
3_SMC	SMC049	4_Very platinum-sensitive	BRCA-Wildtype				IIIA	47	0	30.9333	0	30.9333
3_SMC	SMC050	4_Very platinum-sensitive	BRCA-Wildtype				IIIC	42	0	33.4	0	33.4
3_SMC	SMC051	4_Very platinum-sensitive	BRCA-Wildtype				IIIC	61	0	31.3	0	31.3
3_SMC	SMC052	4_Very platinum-sensitive	BRCA-Mutant				IIIC	65	0	35.6	0	35.6
3_SMC	SMC053	1_Platinum-resistant	BRCA-Wildtype				IIIB	75	1	4.5	0	24.5667
3_SMC	SMC054	2_Partially platinum-sensitive	BRCA-Wildtype				IIIC	55	1	9.7	0	31.4
3_SMC	SMC055	4_Very platinum-sensitive	BRCA-Wildtype				IIB	49	0	45	0	45
3_SMC	SMC056	4_Very platinum-sensitive	BRCA-Mutant				IIIA	58	0	31.5667	0	31.5667
3_SMC	SMC057	4_Very platinum-sensitive	BRCA-Wildtype				IIIA	57	0	29.2667	0	29.2667
3_SMC	SMC058	4_Very platinum-sensitive	BRCA-Wildtype				IIIC	68	1	26.1333	0	33.4667
3_SMC	SMC059	4_Very platinum-sensitive	BRCA-Wildtype				IIA	68	0	45	0	45
3_SMC	SMC060	4_Very platinum-sensitive	BRCA-Wildtype				IC	63	0	45	0	45
3_SMC	SMC061	4_Very platinum-sensitive	BRCA-Wildtype				IIB	47	0	40	0	40
3_SMC	SMC062	2_Partially platinum-sensitive	BRCA-Wildtype				IIIC	54	1	11	0	33.7333
3_SMC	SMC063	1_Platinum-resistant	BRCA-Mutant				IIIC	60	1	5.6	0	25.0333
3_SMC	SMC064	4_Very platinum-sensitive	BRCA-Wildtype				IIB	41	1	38	0	38
3_SMC	SMC065	4_Very platinum-sensitive	BRCA-Wildtype				IIIA	57	0	31.1	0	31.1
3_SMC	SMC066	4_Very platinum-sensitive	BRCA-Wildtype				IIIC	62	0	32.2333	0	32.2333
3_SMC	SMC067	4_Very platinum-sensitive	BRCA-Wildtype				IIIA	63	0	30.7667	0	30.7667
3_SMC	SMC068	4_Very platinum-sensitive	BRCA-Wildtype				IIIA	58	0	30.6333	0	30.6333
3_SMC	SMC069	4_Very platinum-sensitive	BRCA-Wildtype				IIIB	46	1	24.6333	0	32.5667
3_SMC	SMC070	4_Very platinum-sensitive	Unknown				IIA	62	0	40	0	40
3_SMC	SMC071	4_Very platinum-sensitive	BRCA-Wildtype				IVB	63	1	27.4667	0	32.3
3_SMC	SMC072	4_Very platinum-sensitive	BRCA-Wildtype				IIIA	67	0	27.3667	0	27.3667
3_SMC	SMC073	4_Very platinum-sensitive	BRCA-Wildtype				IIIC	70	0	30.4	0	30.4
3_SMC	SMC074	4_Very platinum-sensitive	BRCA-Wildtype				IIIC	51	0	34.9667	0	34.9667
3_SMC	SMC075	4_Very platinum-sensitive	BRCA-Mutant				IIA	65	0	41	0	41
3_SMC	SMC076	4_Very platinum-sensitive	BRCA-Wildtype				IVB	62	0	41	0	41
3_SMC	SMC077	4_Very platinum-sensitive	BRCA-Mutant				IB	47	0	30.3333	0	30.3333
3_SMC	SMC078	4_Very platinum-sensitive	BRCA-Wildtype				IIIC	50	1	26	0	42
3_SMC	SMC079	4_Very platinum-sensitive	BRCA-Wildtype				IIB	46	0	39	0	39
3_SMC	SMC080	4_Very platinum-sensitive	BRCA-Wildtype				IIIC	52	0	29.8667	0	29.8667
3_SMC	SMC081	4_Very platinum-sensitive	BRCA-Wildtype				IVB	66	0	38.0667	0	38.0667
3_SMC	SMC082	4_Very platinum-sensitive	BRCA-Wildtype				IIIA	51	0	40	0	40
3_SMC	SMC083	4_Very platinum-sensitive	BRCA-Mutant				IIIC	68	0	35	0	35
3_SMC	SMC084	4_Very platinum-sensitive	BRCA-Mutant				IIB	41	0	27.5667	0	27.5667
3_SMC	SMC085	4_Very platinum-sensitive	BRCA-Wildtype				IIIA	44	0	28.5667	0	28.5667
3_SMC	SMC086	4_Very platinum-sensitive	BRCA-Mutant				IB	57	0	41	0	41
3_SMC	SMC087	4_Very platinum-sensitive	BRCA-Wildtype				IIIC	60	0	27.3333	0	27.3333
3_SMC	SMC088	4_Very platinum-sensitive	BRCA-Wildtype				IIIC	56	0	37.0333	0	37.0333
3_SMC	SMC089	4_Very platinum-sensitive	BRCA-Wildtype				IIB	61	0	27.5	0	27.5
3_SMC	SMC090	4_Very platinum-sensitive	BRCA-Mutant				IVB	55	0	26.9667	0	26.9667
3_SMC	SMC091	4_Very platinum-sensitive	BRCA-Mutant				IIIA	62	0	28.3	0	28.3
3_SMC	SMC092	4_Very platinum-sensitive	BRCA-Mutant				IIB	43	1	24.5667	0	28.5333
3_SMC	SMC093	2_Partially platinum-sensitive	BRCA-Wildtype				IIIC	64	1	11.3667	0	25.1333
3_SMC	SMC094	4_Very platinum-sensitive	BRCA-Wildtype				IIIC	68	0	27	0	27
3_SMC	SMC095	4_Very platinum-sensitive	BRCA-Wildtype				IIIC	59	0	23.8667	0	23.8667
3_SMC	SMC096	4_Very platinum-sensitive	BRCA-Wildtype				IIIC	72	0	25.4333	0	25.4333
3_SMC	SMC097	4_Very platinum-sensitive	BRCA-Wildtype				IA	66	0	24.3333	0	24.3333
3_SMC	SMC098	4_Very platinum-sensitive	BRCA-Wildtype				IIIC	63	0	23.7667	0	23.7667
3_SMC	SMC099	4_Very platinum-sensitive	BRCA-Wildtype				IIIC	55	0	24.2	0	24.2
3_SMC	SMC100	4_Very platinum-sensitive	BRCA-Wildtype				IVB	58	0	32.0667	0	32.0667
3_SMC	SMC101	2_Partially platinum-sensitive	BRCA-Wildtype				IVB	56	1	11.1333	1	36.4667
3_SMC	SMC102	4_Very platinum-sensitive	BRCA-Wildtype				IIA	56	0	25.2	0	25.2
3_SMC	SMC103	4_Very platinum-sensitive	BRCA-Mutant				IIIA	45	0	26.8	0	26.8
3_SMC	SMC104	4_Very platinum-sensitive	BRCA-Wildtype				IVB	43	1	24.6667	0	25.8333
3_SMC	SMC105	4_Very platinum-sensitive	BRCA-Wildtype				IVB	42	0	24.2	0	24.2
3_SMC	SMC106	4_Very platinum-sensitive	BRCA-Wildtype				IIIC	62	0	25.5333	0	25.5333
3_SMC	SMC107	4_Very platinum-sensitive	BRCA-Wildtype				IVB	69	0	24.9	0	24.9
3_SMC	SMC108	4_Very platinum-sensitive	BRCA-Mutant				IIIC	70	1	26.7667	1	27.8
3_SMC	SMC109	2_Partially platinum-sensitive	BRCA-Wildtype				IVB	62	1	8.73333	0	14.8667
3_SMC	SMC110	4_Very platinum-sensitive	BRCA-Mutant				IA	50	0	24.6667	0	24.6667
3_SMC	SMC111	4_Very platinum-sensitive	BRCA-Mutant				IIA	42	0	31	0	31
3_SMC	SMC112	4_Very platinum-sensitive	BRCA-Wildtype				IIIC	66	0	24.5667	0	24.5667
3_SMC	SMC113	4_Very platinum-sensitive	BRCA-Mutant				IIIC	58	1	25.3667	0	24.8333
3_SMC	SMC114	3_Platinum-sensitive	BRCA-Wildtype				IIIC	45	1	23.8333	0	32.4667
3_SMC	SMC115	2_Partially platinum-sensitive	BRCA-Wildtype				IVB	65	1	8.26667	1	18.6667
3_SMC	SMC116	2_Partially platinum-sensitive	BRCA-Mutant				IA	51	1	11.4333	0	20.8333
3_SMC	SMC117	2_Partially platinum-sensitive	BRCA-Wildtype				IIIC	59	1	9.83333	1	14.2
3_SMC	SMC118	4_Very platinum-sensitive	BRCA-Mutant				IVB	73	0	28.0667	0	28.0667
3_SMC	SMC119	2_Partially platinum-sensitive	BRCA-Wildtype				IIIC	40	1	9.13333	0	19.9667
3_SMC	SMC120	4_Very platinum-sensitive	BRCA-Mutant				IIIB	60	0	25.8	0	25.8
3_SMC	SMC121	4_Very platinum-sensitive	BRCA-Mutant				IIIB	48	0	26.4667	0	26.4667
3_SMC	SMC122	4_Very platinum-sensitive	BRCA-Wildtype				IVA	46	0	24.7667	0	24.7667
3_SMC	SMC123	4_Very platinum-sensitive	BRCA-Wildtype				IVB	49	0	24.7333	0	24.7333
3_SMC	SMC124	3_Platinum-sensitive	BRCA-Mutant				IVB	66	0	23.7333	0	23.7333
3_SMC	SMC125	4_Very platinum-sensitive	BRCA-Mutant				IVB	53	0	24.3333	0	24.3333
3_SMC	SMC126	4_Very platinum-sensitive	BRCA-Mutant				IIIC	68	0	23.9667	0	23.9667
3_SMC	SMC127	1_Platinum-resistant	BRCA-Wildtype				IIIC	67	1	3.96667	0	14.6667
3_SMC	SMC128	2_Partially platinum-sensitive	BRCA-Wildtype				IIIC	65	1	9.16667	0	13.4333
3_SMC	SMC129	2_Partially platinum-sensitive	BRCA-Wildtype				IIIC	57	1	8	0	13.3667
3_SMC	SMC130	2_Partially platinum-sensitive	BRCA-Wildtype				IIIC	56	1	7.33333	1	12.7333
3_SMC	SMC131	1_Platinum-resistant	BRCA-Wildtype				IIIA	54	1	5.5	0	12.7
3_SMC	SMC132	2_Partially platinum-sensitive	BRCA-Wildtype				IVB	64	1	6.43333	1	8.43333
3_SMC	SMC133	2_Partially platinum-sensitive	BRCA-Wildtype				IVB	39	1	11.3667	0	13
3_SMC	SMC134	2_Partially platinum-sensitive	BRCA-Wildtype				IIIC	51	1	6.76667	0	15.6667
3_SMC	SMC135	2_Partially platinum-sensitive	BRCA-Wildtype				IVB	66	1	11.3	0	15
3_SMC	SMC136	2_Partially platinum-sensitive	BRCA-Wildtype				IVB	61	1	8.56667	0	13

## Sheet: Fig7-a
ONTOLOGY	ID	Description	setSize	enrichmentScore	NES	pvalue	p.adjust	qvalue	rank	leading_edge	core_enrichment
MF	GO:0005198	structural molecule activity	685	0.475462	2.34888	4.43e-31	4.43e-31	5.67e-28	3334	tags=43%, list=20%, signal=36%	MFAP2/TUBB2B/CLDN19/COL9A3/H2BC10/H2BC14/H1-5/PI3/OLFM4/CRYGC/CLDN9/TUBB8B/H2AC21/H3C7/COL11A1/KRT13/H2AC16/H3C3/H3C11/KRT17/CLDN6/IMPG2/H2AC20/KRT3/H4C11/RPL26/H3C2/DES/COL4A6/H4C13/CRYGD/ZPLD1/H2BC13/TUBA4B/RPS28/ACTBL2/SPRR1B/EMILIN3/H4C4/EDIL3/H4C6/LUM/RPS18/YEATS4/MFAP4/POSTN/H2BW2/MATN3/KRT6B/PRG4/MRPS21/COL11A2/RPS10/H3C13/H2AC12/RPS26/RPLP1/H2BC3/RPL35A/COL9A2/RPS20/KRT6C/H2AC13/FBLN2/MRP…
BP	GO:0002250	adaptive immune response	404	-0.529414	-2.55473	7.33e-29	7.33e-29	4.69e-26	3711	tags=47%, list=22%, signal=38%	STAT3/MYD88/EOMES/IL1RL1/IL1B/IL23A/IL4I1/CD28/KLRC1/ZBTB7B/TREM1/SMAD7/C3/TNFRSF14/HFE/MARCHF8/STAT6/PIK3CG/CD81/CTSS/PAG1/THOC1/FCER2/IL7R/IL4R/HAVCR2/BTK/ADAM17/RAG1/C5/C1QB/P2RX7/TNF/PTPRC/LAIR1/JAK2/TNFAIP3/PARP3/HLA-E/CD40/CLEC10A/TRAF6/ADCY7/PRDM1/CD8B2/EMP2/MSH6/LILRB3/LILRB5/CD8A/C1QC/SKAP1/FCGR1A/CD244/RSAD2/TLR4/HPX/RNF125/AZGP1/CD19/IL10/CLEC4A/C17orf99/C4B/CD3D/BCL3/SCART1/RIPK2/SPN/…
CC	GO:0044391	ribosomal subunit	180	0.672264	2.91032	3.71e-27	3.71e-27	1.58e-24	4540	tags=78%, list=27%, signal=58%	RPL26/RPS28/RPS18/MRPS21/RPS10/RPS26/RPLP1/RPL35A/RPS20/MRPL41/RPL13A/RPS15A/RPS11/RPL18/RPL34/RPL32/CHCHD1/RPS19/RPL36/MRPL12/MRPL14/RPS12/GADD45GIP1/RPL35/MRPL2/MRPL54/RPS21/RPL21/RPLP2/RPS24/RPL29/RPL11/RPS29/RPS7/RPSA/RPL24/MRPL57/RPL27A/RPL39L/RPL38/RPL23A/RPS5/RPL37A/AURKAIP1/RPS27A/MRPL27/RPS14/FAU/RPS13/RPL28/RPL13/MRPL51/RPS27/RPLP0/RPL31/RPS8/RPL18A/RPL27/RPL12/RPS15/MRPL23/FXR2/RPS27L/…
CC	GO:0005840	ribosome	210	0.633774	2.79792	2.15e-26	2.15e-26	5.81e-24	4540	tags=72%, list=27%, signal=53%	RPL26/RPS28/MT3/RPS18/MRPS21/RPS10/RPS26/RPLP1/RPL35A/RPS20/MRPL41/RPL13A/RPS15A/RPS11/RPL18/RPL34/RPL32/CHCHD1/RPS19/RPL36/MRPL12/MRPL14/RPS12/GADD45GIP1/RPL35/MRPL2/MRPL54/RPS21/RSL24D1/RPL21/RPLP2/RPS24/RPL29/RPL11/RPS29/RPS7/RPSA/RPL24/MRPL57/NDUFA7/RPL27A/RPL39L/RPL38/RPL23A/RPS5/RPL37A/AURKAIP1/RPS27A/MRPL27/RPS14/FAU/RPS13/RPL28/RPL13/MRPL51/RPS27/RPLP0/RPL31/RPS8/RPL18A/RPL27/RPL12/RPS15/…
MF	GO:0003735	structural constituent of ribosome	156	0.689648	2.91817	2.27e-26	2.27e-26	5.81e-24	3393	tags=71%, list=20%, signal=57%	RPL26/RPS28/RPS18/MRPS21/RPS10/RPS26/RPLP1/RPL35A/RPS20/MRPL41/RPL13A/RPS15A/RPS11/RPL18/RPL34/RPL32/RPS19/RPL36/MRPL12/MRPL14/RPS12/RPL35/MRPL2/MRPL54/RPS21/RSL24D1/RPL21/RPLP2/RPS24/RPL29/RPL11/RPS29/RPS7/RPSA/RPL24/MRPL57/NDUFA7/RPL27A/RPL39L/RPL38/RPL23A/RPS5/RPL37A/RPS27A/MRPL27/RPS14/FAU/RPS13/RPL28/RPL13/MRPL51/RPS27/RPLP0/RPL31/RPS8/RPL18A/RPL27/RPL12/RPS15/MRPL23/RPL22L1/RPS27L/MRPL47/RP…
BP	GO:0050776	regulation of immune response	778	-0.423065	-2.14891	4.61e-25	4.61e-25	9.83e-23	3597	tags=37%, list=21%, signal=30%	IL1B/IL23A/FPR3/IL4I1/CD28/KLRC1/ZDHHC5/ZBTB7B/HCK/SMAD7/C3/TNFRSF14/SOS1/PTAFR/HFE/GCSAM/STAT6/CD81/WNK1/CTSS/IL15/THOC1/AP1G1/PTK2/FCER2/IL7R/IL4R/HAVCR2/BTK/C5/C1QB/P2RX7/FOXF1/MATR3/PIK3AP1/TRIM21/OTUD4/TNF/CD300LF/PTPRC/FGR/LCP2/ADAM8/MAPK10/JAK2/TNFAIP3/PARP3/HLA-E/CD40/LAPTM5/TLR3/INPPL1/SMAD3/LRP8/TRAF6/ADCY7/CD8B2/EPG5/XIAP/DHX58/ADAR/KLRB1/CD8A/LRRC14/IFNL3/C1QC/SKAP1/SLC15A2/CFHR4/SARM…
CC	GO:0098798	mitochondrial protein-containing complex	271	0.57859	2.63128	8.9e-24	8.9e-24	1.63e-21	4488	tags=59%, list=26%, signal=44%	COX8C/NDUFA4L2/NDUFB9/MICOS10/MRPS21/COX7C/MRPL41/COX5A/NDUFA9/COX4I2/NDUFB8/ROMO1/TIMM17B/ATP5ME/SDHB/NDUFA3/CHCHD1/NDUFA12/MRPL12/MRPL14/COX5B/NDUFB2/GADD45GIP1/ATP5PO/ATP5MC1/ATP5MGL/MRPL2/COX4I1/MRPL54/COX6A1/MICOS13/NDUFA11/UQCRB/COX6C/UQCR11/MRPL57/NDUFA7/NDUFA4/TIMM22/CHCHD10/MICU2/UQCRQ/AURKAIP1/C15orf48/MRPL27/MPC1/ATP5F1D/MRPL51/NDUFAB1/COX7A2/MRPS36/UQCRHL/NDUFB1/COX8A/ATP5PF/ATP5PD/ND…
BP	GO:0050778	positive regulation of immune response	486	-0.458308	-2.25195	4.69e-22	4.69e-22	7.51e-20	3597	tags=38%, list=21%, signal=31%	IL1B/IL23A/FPR3/CD28/HCK/C3/PTAFR/GCSAM/STAT6/CD81/WNK1/IL15/AP1G1/PTK2/FCER2/IL4R/HAVCR2/BTK/C5/C1QB/P2RX7/MATR3/TNF/PTPRC/FGR/LCP2/ADAM8/JAK2/HLA-E/CD40/LAPTM5/TRAF6/CD8A/IFNL3/C1QC/SKAP1/CFHR4/FCGR1A/RSAD2/TLR4/HPX/AZGP1/CD19/IL10/C17orf99/C4B/IFI16/CD3D/CBLB/RIPK2/PLCG2/STING1/CD4/CRKL/NFAM1/LAG3/NCR3/ADORA2B/NLRC5/SH2D1B/CD74/MNDA/C4A/ITGAM/SASH3/RASGRP1/CGAS/FZD5/IKBKG/CD247/MAPK1/TRIM5/TRI…
BP	GO:0002764	immune response-regulating signaling pathway	397	-0.482248	-2.33353	1.06e-20	1.06e-20	1.51e-18	3066	tags=36%, list=18%, signal=30%	PIK3AP1/OTUD4/TNF/CD300LF/PTPRC/FGR/LCP2/MAPK10/TNFAIP3/CD40/LAPTM5/TLR3/TRAF6/EPG5/XIAP/DHX58/CD8A/LRRC14/SKAP1/SLC15A2/SARM1/FCGR1A/RSAD2/TLR4/RNF125/CD19/NLRX1/GFI1/WDFY1/CD3D/CBLB/INAVA/RIPK2/PLCG2/OAS1/OASL/CRKL/CLEC4E/NFAM1/NCR3/ANKRD17/TLR6/IRAK1/BTLA/MNDA/TLR7/TNIP3/IKBKG/CD247/MAPK1/MEFV/UNC93B1/NAIP/FYB1/NR1D1/BTNL2/ALPK1/PRKCB/IRF7/PRKCH/SLA2/HSPD1/THEMIS/GBP1/NOD2/NOD1/NCKAP1L/CLEC7A/…
BP	GO:0045087	innate immune response	713	-0.405386	-2.05448	2.42e-20	2.42e-20	3.1e-18	3566	tags=37%, list=21%, signal=31%	IFNAR1/KLRC1/ZDHHC5/RNASE7/GCH1/TREM1/HCK/C3/TNFRSF14/NUB1/SIRPA/IL10RB/TRIM26/PIK3CG/CCL17/OPTN/AP1G1/AQP4/PTK2/CASP4/PYDC1/HAVCR2/BTK/C5/C1QB/H2BC21/MATR3/TRIM21/IRF5/CCL25/OTUD4/TNF/CD180/FGR/ADAM8/JAK2/TNFAIP3/ZC3HAV1/HLA-E/CD40/CLEC10A/JAK1/KYNU/TLR3/LRP8/TRAF6/PRDM1/CCL21/XIAP/HK1/DHX58/CSF1R/REL/NCF2/ADGRB1/ADAR/KLRB1/DEFB124/IFNL3/C1QC/SLC15A2/SARM1/FCGR1A/CD244/NKG7/RSAD2/GSDMD/TLR4/HPX/…
BP	GO:0046649	lymphocyte activation	714	-0.397763	-2.01636	8.77e-19	8.77e-19	1.02e-16	3597	tags=36%, list=21%, signal=30%	IL1B/IL23A/IL4I1/CD28/MPL/KLRC1/ZBTB7B/ADGRG3/TSPAN32/SMAD7/TNFRSF14/SOS1/HFE/SIRPA/TGFBR2/GLI2/AP3D1/STAT6/PIK3CG/CD81/FZD8/PAG1/IL15/THOC1/AP1G1/SH2D2A/IL7R/RASSF5/RASAL3/IL4R/HAVCR2/BTK/ADAM17/RAG1/NOTCH2/P2RX7/ITGA4/HELLS/RUNX1/CD180/PTPRC/FGR/ADAM8/KIF13B/PURA/JAK2/HDAC4/TNFAIP3/PARP3/LCP1/HLA-E/CD40/LAPTM5/SMAD3/TRAF6/CCDC88B/PRDM1/CCL21/EMP2/MSH6/NTRK1/SDC4/CD8A/CD244/NKG7/RSAD2/TLR4/EFNB1…
CC	GO:0005743	mitochondrial inner membrane	463	0.460797	2.19733	4.33e-18	4.33e-18	4.62e-16	4359	tags=47%, list=26%, signal=36%	COX7B2/COX8C/CKMT1A/NDUFA4L2/NDUFB9/MICOS10/MRPS21/LDHB/SLC25A48/UQCC2/COX7C/PET100/MRPL41/COX5A/NDUFA9/COX4I2/NDUFB8/ROMO1/TIMM17B/ATP5ME/SDHB/NDUFA3/SLC25A47/CHCHD1/NDUFA12/C12orf73/MGARP/MRPL12/MRPL14/COX5B/SLC25A41/NDUFB2/GADD45GIP1/HIGD2A/ATP5PO/ATP5MC1/PARL/ATP5MGL/TMEM14C/MRPL2/COX4I1/MRPL54/COX6A1/MICOS13/CKMT1B/SLC25A38/NDUFA11/UQCRB/TMEM242/COX6C/NDUFAF5/NME4/SIRT4/UQCR11/MRPL57/NDUFA7/…
CC	GO:0098800	inner mitochondrial membrane protein complex	137	0.642195	2.65777	9.53e-18	9.53e-18	9.38e-16	2483	tags=52%, list=15%, signal=45%	COX8C/NDUFA4L2/NDUFB9/MICOS10/COX7C/COX5A/NDUFA9/COX4I2/NDUFB8/ROMO1/TIMM17B/ATP5ME/SDHB/NDUFA3/NDUFA12/COX5B/NDUFB2/ATP5PO/ATP5MC1/ATP5MGL/COX4I1/COX6A1/MICOS13/NDUFA11/UQCRB/COX6C/UQCR11/NDUFA7/NDUFA4/TIMM22/CHCHD10/MICU2/UQCRQ/C15orf48/MPC1/ATP5F1D/NDUFAB1/COX7A2/UQCRHL/NDUFB1/COX8A/ATP5PF/ATP5PD/NDUFA2/UQCR10/NDUFS4/ATP5MG/UQCRH/IMMP1L/NDUFS5/SMDT1/NDUFS8/NDUFC1/COX6B1/NDUFS3/TIMM10/NDUFB10/N…
CC	GO:0015934	large ribosomal subunit	110	0.677473	2.69849	2.33e-17	2.33e-17	2.13e-15	3753	tags=71%, list=22%, signal=56%	RPL26/RPLP1/RPL35A/MRPL41/RPL13A/RPL18/RPL34/RPL32/RPL36/MRPL12/MRPL14/GADD45GIP1/RPL35/MRPL2/MRPL54/RPL21/RPLP2/RPL29/RPL11/RPL24/MRPL57/RPL27A/RPL39L/RPL38/RPL23A/RPL37A/MRPL27/RPL28/RPL13/MRPL51/RPLP0/RPL31/RPL18A/RPL27/RPL12/MRPL23/FXR2/MRPL47/RPL41/MRPL21/RPL10A/MRPL39/MRPL28/RPL7A/RPL15/MRPL33/MRPL52/MRPL15/RPL26L1/RPL9/RPL23/UBA52/MRPL4/RPL6/MRPL18/MRPL20/RPL19/RPL7/MRPL11/MRPL58/MRPL43/MR…
CC	GO:0000786	nucleosome	104	0.68613	2.71142	6.56e-17	6.56e-17	5.6e-15	2834	tags=56%, list=17%, signal=47%	H2BC10/H2BC14/H1-5/H2AC21/H3C7/H2AC16/H3C3/H3C11/H2AC20/H4C11/H3C2/H4C13/H2BC13/H4C4/H4C6/YEATS4/H2BW2/H3C13/H2AC12/H2BC3/H2AC13/H3C8/H3C1/H1-3/H2AZ1/H1-1/H4C12/H1-4/H2BC9/H4C1/H2AC19/ZNHIT1/H2AC4/H2BW1/H2BC17/H2BC7/H4C3/CENPA/H2AC18/H2AC8/ACTR6/H4C15/H2BC18/SPHK2/MORF4L1/H3C14/H4C2/H1-10/H3C12/H4C5/H4C14/H2BC15/VPS72/H3-3B/H2AZ2/RUVBL2/MEAF6/H2AX
CC	GO:0009897	external side of plasma membrane	343	-0.46562	-2.22376	1.31e-16	1.31e-16	1.05e-14	3659	tags=46%, list=22%, signal=37%	CLEC2D/LY6G6C/IL1RL1/CD28/MPL/KLRC1/TNFRSF14/ITGB6/HFE/IL12RB2/TGFBR2/ITGAV/AQP4/FCER2/IL7R/ITGA2B/IL4R/P2RX7/ITGA4/CD163/CLCN3/TNF/NT5E/PTPRC/HLA-E/CD40/CLEC10A/LY75/ENOX2/CD8A/FOLR3/CD69/FCGR1A/CD244/TLR4/AZGP1/CD19/CUBN/ACE/CLEC4A/CXCR1/CD3D/LEPR/MAP3K5/SCART1/SPN/CD48/CD4/CLEC4E/MICA/ITGA6/CA4/LAG3/IL13RA2/ITGA9/SCUBE1/CD74/DAG1/SELP/NEU3/P2RX1/ITGAM/CD163L1/CAPN2/BTNL2/HEG1/CSF2RB/SLC7A5/ADG…
CC	GO:0019866	organelle inner membrane	519	0.430212	2.07447	3.06e-16	3.06e-16	2.31e-14	4308	tags=44%, list=25%, signal=34%	COX7B2/COX8C/P2RX2/CKMT1A/NDUFA4L2/NDUFB9/MICOS10/MRPS21/LDHB/SLC25A48/UQCC2/COX7C/PET100/MRPL41/COX5A/NDUFA9/COX4I2/NDUFB8/ROMO1/TIMM17B/DPY19L2/ATP5ME/SDHB/NDUFA3/SLC25A47/CHCHD1/NDUFA12/C12orf73/MGARP/MRPL12/MRPL14/COX5B/SLC25A41/NDUFB2/GADD45GIP1/HIGD2A/ATP5PO/ATP5MC1/PARL/ATP5MGL/TMEM14C/MRPL2/COX4I1/MRPL54/COX6A1/MICOS13/CKMT1B/SLC25A38/NDUFA11/UQCRB/TMEM242/COX6C/NDUFAF5/NME4/SIRT4/UQCR11/…
BP	GO:0002252	immune effector process	561	-0.401424	-1.99309	2.24e-15	2.24e-15	1.6e-13	3597	tags=38%, list=21%, signal=31%	IL1B/IL23A/IL4I1/CD28/KLRC1/ZBTB7B/TREM1/HCK/SMAD7/C3/TNFRSF14/PTAFR/HFE/STAT6/PIK3CG/CD81/THOC1/AP1G1/PTK2/FCER2/IL7R/IL4R/HAVCR2/BTK/ADAM17/C5/NOTCH2/C1QB/P2RX7/FOXF1/TNF/CD180/PTPRC/FGR/PARP3/LCP1/HLA-E/CD40/LAPTM5/TLR3/TRAF6/EMP2/HK1/DHX58/MSH6/KLRB1/CD8A/C1QC/CFHR4/FCGR1A/CD244/NKG7/RSAD2/TLR4/HPX/AZGP1/CD19/SBNO2/NLRX1/IL10/ACE/PANX1/C17orf99/CD96/C4B/FGL2/BCL3/INAVA/SCART1/RIPK2/PLCG2/SPN/…
BP	GO:0006119	oxidative phosphorylation	127	0.62236	2.55887	3.16e-15	3.16e-15	2.04e-13	2651	tags=54%, list=16%, signal=46%	COX7B2/COX8C/NDUFB9/UQCC2/COX7C/COX5A/NDUFA9/COX4I2/NDUFB8/ATP5ME/SDHB/NDUFA3/NDUFA12/COX5B/NDUFB2/MLXIPL/ATP5PO/COX4I1/COX6A1/NDUFA11/UQCRB/COX6C/UQCR11/SNCA/NDUFA7/NDUFA4/CHCHD10/UQCRQ/COX6B2/ATP5F1D/NDUFAB1/COX7A2/UQCRHL/SDHAF2/NDUFB1/COX8A/ATP5PF/ATP5PD/NDUFA2/UQCR10/NDUFS4/COA6/ATP5MG/CHCHD2/UQCRH/NDUFS5/NDUFS8/DGUOK/NDUFC1/COX6B1/ISCU/NDUFS3/GHITM/NDUFB10/NDUFB7/NDUFAF1/NDUFB11/AFG1L/ATP5F1…
BP	GO:0042110	T cell activation	499	-0.415207	-2.05445	3.19e-15	3.19e-15	2.04e-13	3597	tags=38%, list=21%, signal=31%	IL1B/IL23A/IL4I1/CD28/KLRC1/ZBTB7B/TSPAN32/SMAD7/TNFRSF14/SOS1/HFE/SIRPA/TGFBR2/GLI2/AP3D1/STAT6/PIK3CG/CD81/FZD8/PAG1/IL15/SH2D2A/IL7R/RASAL3/IL4R/HAVCR2/ADAM17/RAG1/P2RX7/RUNX1/PTPRC/ADAM8/KIF13B/JAK2/LCP1/HLA-E/LAPTM5/SMAD3/TRAF6/CCDC88B/PRDM1/CCL21/SDC4/CD8A/NKG7/RSAD2/EFNB1/DROSHA/IL10/MAD1L1/ELF4/CLEC4A/CD3D/FGL2/LEPR/CBLB/BCL3/RIPK2/SPN/CD48/CD4/CLEC4E/MICA/LAG3/WNT1/BCL11B/SMARCA2/DHPS/CD…
BP	GO:0002460	adaptive immune response based on somatic recombination of immune receptors built from immunoglobulin superfamily domains	280	-0.480857	-2.2496	8.34e-15	8.34e-15	5.08e-13	3711	tags=43%, list=22%, signal=34%	STAT3/MYD88/IL1RL1/IL1B/IL23A/IL4I1/CD28/KLRC1/ZBTB7B/SMAD7/C3/HFE/STAT6/CD81/THOC1/FCER2/IL7R/IL4R/HAVCR2/BTK/ADAM17/C5/C1QB/P2RX7/TNF/PTPRC/JAK2/TNFAIP3/PARP3/HLA-E/CD40/TRAF6/EMP2/MSH6/CD8A/C1QC/FCGR1A/RSAD2/TLR4/HPX/AZGP1/CD19/IL10/C17orf99/C4B/BCL3/SCART1/RIPK2/SPN/CD4/MICA/IL13RA2/PRF1/CD74/C4A/SASH3/FZD5/TCIRG1/HLA-DQB2/MASP2/IRF7/IL17RA/SLA2/HSPD1/TAP2/NOD2/CSF2RB/NCKAP1L/SEMA4A/CLEC7A/TR…
BP	GO:0019221	cytokine-mediated signaling pathway	433	-0.422668	-2.05293	1.5e-14	1.5e-14	8.73e-13	3770	tags=41%, list=22%, signal=32%	SLC1A1/F3/APPL1/EXT1/IRAK4/GPR35/STAT3/MYD88/AKT1/FOXC1/IL1RL1/IL1B/IFNAR1/MPL/HCK/TNFRSF14/TRAF5/SOS1/IL12RB2/IL10RB/STAT6/CCL17/WNK1/IL15/CASP4/RNF113A/IL7R/PYDC1/TRIM44/IL4R/ADAM17/ZNF675/IRF5/CCL25/OTUD4/TNF/CD300LF/PTPRC/NOL3/JAK2/TNFAIP3/JAK1/TFF2/LAPTM5/LRP8/TRAF6/CCL21/XIAP/CSF1R/ADAR/LILRB3/IL17RE/LILRB5/ILK/IFNL3/IL1R2/HPX/USP18/GFI1/CARD16/ACTN4/CXCR1/IL10RA/LEPR/RIPK2/OAS1/OASL/STING1…
BP	GO:0002768	immune response-regulating cell surface receptor signaling pathway	247	-0.492488	-2.26141	2.98e-14	2.98e-14	1.6e-12	2997	tags=34%, list=18%, signal=29%	PTPRC/FGR/LCP2/MAPK10/CD40/LAPTM5/TRAF6/CD8A/SKAP1/FCGR1A/CD19/CD3D/CBLB/RIPK2/PLCG2/CRKL/CLEC4E/NFAM1/NCR3/BTLA/MNDA/IKBKG/CD247/MAPK1/FYB1/BTNL2/PRKCB/PRKCH/SLA2/THEMIS/GBP1/NCKAP1L/CLEC7A/PTPN22/TRAT1/CTLA4/COLEC11/FCGR3A/PDE4B/STAP1/KCNN4/HLA-DRB1/CD160/BTNL9/LILRB4/RNF31/CD3E/KLHL6/IGLL1/BLK/TESPA1/COLEC10/TNFRSF21/KLRD1/PAK1/CMKLR1/HLA-DQB1/ITK/ZAP70/PVRIG/CARD11/INPP5D/CEACAM1/CCR7/CD3G/LI…
BP	GO:0002253	activation of immune response	295	-0.470962	-2.22167	3.01e-14	3.01e-14	1.6e-12	2673	tags=38%, list=16%, signal=32%	IL1B/FPR3/CD28/HCK/C3/GCSAM/CD81/WNK1/PTK2/BTK/C5/C1QB/MATR3/PTPRC/FGR/LCP2/LAPTM5/TRAF6/CD8A/C1QC/SKAP1/CFHR4/TLR4/CD19/C4B/IFI16/CD3D/CBLB/RIPK2/PLCG2/STING1/CRKL/NFAM1/NCR3/MNDA/C4A/CGAS/IKBKG/CD247/MAPK1/TRIM5/MASP2/FYB1/BTNL2/PRKCB/PRKCH/SLA2/THEMIS/GBP1/NOD2/NCKAP1L/CLEC7A/ZNFX1/PTPN22/TRAT1/CTLA4/COLEC11/CFB/C7/PDE4B/STAP1/KCNN4/HEXIM1/HLA-DRB1/CD160/BTNL9/LILRB4/RNF31/CD3E/KLHL6/IGLL1/BLK…
CC	GO:0098552	side of membrane	556	-0.393834	-1.95845	3.31e-14	3.31e-14	1.7e-12	3687	tags=38%, list=22%, signal=31%	AKT1/AP2B1/CLEC2D/LY6G6C/IL1RL1/GNAS/CD28/MPL/KLRC1/HCK/GNGT1/TNFRSF14/TRAF5/ITGB6/HFE/IL12RB2/TGFBR2/ITGAV/PTPN3/GNAZ/GM2A/AQP4/PTK2/FCER2/IL7R/RASAL3/ITGA2B/RASA3/BCAP31/IL4R/GNG13/P2RX7/ITGA4/CD163/CLCN3/TNF/NT5E/PTPRC/FGR/GNAI3/PPP1R9B/HLA-E/CD40/KCNAB2/CLEC10A/TRAF6/LY75/ENOX2/CD8A/HIP1/FOLR3/CD69/FCGR1A/CD244/PKP4/GNA14/TLR4/AZGP1/CD19/CUBN/ACE/CLEC4A/CXCR1/CD3D/LEPR/MAP3K5/SCART1/SPN/CD48/…
CC	GO:0044815	DNA packaging complex	143	0.595638	2.49216	4.14e-14	4.14e-14	2.04e-12	2992	tags=45%, list=18%, signal=37%	H2BC10/H2BC14/H1-5/H2AC21/H3C7/H2AC16/H3C3/H3C11/H2AC20/H4C11/H3C2/H4C13/H2BC13/H4C4/H4C6/YEATS4/H2BW2/H3C13/H2AC12/H2BC3/H2AC13/H3C8/H3C1/H1-3/H2AZ1/H1-1/PMF1/H4C12/H1-4/H2BC9/H4C1/H2AC19/ZNHIT1/H2AC4/H2BW1/H2BC17/H2BC7/H4C3/CENPA/H2AC18/H2AC8/ACTR6/H4C15/H2BC18/SPHK2/MORF4L1/H3C14/H4C2/KNL1/H1-10/H3C12/H4C5/H4C14/H2BC15/REC8/VPS72/NSL1/H3-3B/H2AZ2/RUVBL2/MEAF6/H2AX/ZWINT/H3-5
CC	GO:1990904	ribonucleoprotein complex	678	0.382565	1.88756	7.42e-14	7.42e-14	3.52e-12	4540	tags=40%, list=27%, signal=31%	ELAVL3/MKRN3/RPL26/RPS28/RPS18/SNRPE/MRPS21/RPS10/RPS26/RPLP1/RPL35A/RPS20/MRPL41/RPL13A/RPS15A/LIN28A/RPS11/CELF3/RPL18/RPL34/RPL32/CHCHD1/SNRPG/RPS19/RPL36/MRPL12/MRPL14/RPS12/GADD45GIP1/RPL35/SNRPD2/SNRPF/MRPL2/FBLL1/MRPL54/RPS21/RPL21/RPLP2/RPS24/RPL29/NOP10/EIF1B/RPL11/RPS29/RPS7/RPSA/RPL24/MRPL57/RPL27A/SNRPB/LSM7/SNRPC/RPL39L/RPL38/RPL23A/RPS5/LSM2/RPL37A/AURKAIP1/RPS27A/MRPL27/RPS14/SNRNP…
MF	GO:0004888	transmembrane signaling receptor activity	773	-0.356613	-1.80937	8.85e-14	8.85e-14	4.05e-12	2905	tags=33%, list=17%, signal=29%	CD300E/GPR65/GABRR2/ADGRF1/TLR3/LRP8/GPR173/GPR160/GPR135/F2RL3/P2RY13/CSF1R/NTRK1/ADGRB1/LILRB3/IL17RE/KLRB1/LILRB5/PTPRB/IL1R2/CD69/FCGR1A/TLR4/NMUR1/OR10A2/OPN3/GRIN3A/NRP1/NPR3/PECAM1/CLEC4A/C17orf99/NPC1/GPR157/P2RY2/CXCR1/SSTR1/IL10RA/CD3D/LEPR/OR1L8/SPN/CD4/OR2A42/OR14K1/GABBR2/CALCR/GPR179/NFAM1/PTPRH/LAG3/GPR63/ADGRE2/CCKBR/PKD1/ZACN/XPR1/IL13RA2/TLR6/ADORA2B/PTPRN2/LILRA1/CD74/SORT1/OR1…
BP	GO:0002181	cytoplasmic translation	157	0.572816	2.42135	1.15e-13	1.15e-13	5.1e-12	4021	tags=57%, list=24%, signal=44%	RPL26/RPS28/RPS18/RPS10/RPS26/RPLP1/RPL35A/RPS20/RPL13A/RPS15A/LIN28A/RPS11/RPL18/RPL34/RPL32/RPS19/RPL36/RPS12/RPL35/RPS21/RPL21/RPLP2/RPS24/RPL29/RPL11/RPS29/RPS7/RPSA/RPL24/RPL27A/RPL38/RPL23A/RPS5/RPL37A/RPS27A/RPS14/FAU/RPS13/RPL28/RPL13/RPS27/RBM24/RPLP0/RPL31/RPS8/RPL18A/RPL27/RPL12/RPS15/RPL22L1/RPL41/RPS9/RPL10A/RPL7A/RPL15/RPL26L1/RACK1/RPL9/RPL23/UBA52/RPL6/RPS16/RPS23/RPS6/RPL19/RPL7/…
BP	GO:0009060	aerobic respiration	173	0.555438	2.40289	1.32e-13	1.32e-13	5.61e-12	4074	tags=57%, list=24%, signal=44%	COX7B2/COX8C/NDUFB9/UQCC2/COX7C/COX5A/NDUFA9/COX4I2/NDUFB8/ATP5ME/SDHB/NDUFA3/NDUFA12/COX5B/NDUFB2/MLXIPL/ATP5PO/COX4I1/COX6A1/NDUFA11/UQCRB/COX6C/UQCR11/SNCA/NDUFA7/NDUFA4/CHCHD10/UQCRQ/ARL2/COX6B2/ATP5F1D/NDUFAB1/COX7A2/MRPS36/UQCRHL/SDHAF2/NDUFB1/COX8A/ATP5PF/ATP5PD/NDUFA2/UQCR10/NDUFS4/COA6/ATP5MG/CHCHD2/UQCRH/NDUFS5/NDUFS8/DGUOK/NDUFC1/COX6B1/ISCU/NDUFS3/GHITM/NDUFB10/NDUFB7/NDUFAF1/NDUFB11/…
MF	GO:0140375	immune receptor activity	131	-0.58269	-2.46415	1.68e-13	1.68e-13	6.94e-12	2702	tags=50%, list=16%, signal=43%	LILRB3/IL17RE/LILRB5/IL1R2/FCGR1A/CXCR1/IL10RA/LEPR/CD4/IL13RA2/LILRA1/CD74/IL17RD/HLA-DQB2/IL17RA/CSF2RB/CSF3R/CCR1/CXCR3/PRLR/IL1R1/FCGR3A/IL18RAP/OSMR/IL13RA1/IL2RA/HLA-DRB1/CD160/HLA-DRA/GPR75/KLRD1/CXCR2/CXCR6/CD44/CMKLR1/HLA-DQB1/IL2RG/CCR4/IL1RAPL2/HLA-DPA1/IL12RB1/HLA-DOB/KIR3DL1/IL2RB/FLT3/FZD4/CCR10/IL31RA/CCR7/HLA-DQA1/LILRB1/IL6R/HLA-DQA2/IL1RL2/IL21R/CCR5/CCR8/XCR1/ACKR2/HLA-DOA/CCR2…
CC	GO:0032993	protein-DNA complex	193	0.531052	2.32199	2.66e-13	2.66e-13	1.06e-11	2992	tags=38%, list=18%, signal=32%	HMGA2/H2BC10/H2BC14/H1-5/H2AC21/H3C7/H2AC16/H3C3/H3C11/H2AC20/H4C11/H3C2/H4C13/H2BC13/H4C4/H4C6/YEATS4/H2BW2/H3C13/H2AC12/H2BC3/H2AC13/H3C8/H3C1/H1-3/H2AZ1/H1-1/PAX2/H4C12/NKX2-5/H1-4/EYA1/H2BC9/H4C1/H2AC19/ZNHIT1/H2AC4/H2BW1/H2BC17/H2BC7/H4C3/CENPA/H2AC18/TBX5/H2AC8/ACTR6/H4C15/H2BC18/SPHK2/MORF4L1/H3C14/PCNA/H4C2/GTF2F2/H1-10/H3C12/LEF1/GINS1/H4C5/TEAD4/H4C14/H2BC15/WDR18/VPS72/H3-3B/POLD2/H2AZ…
BP	GO:0002429	immune response-activating cell surface receptor signaling pathway	222	-0.496489	-2.26469	3.41e-13	3.41e-13	1.28e-11	2997	tags=34%, list=18%, signal=29%	PTPRC/FGR/LCP2/LAPTM5/TRAF6/CD8A/SKAP1/CD19/CD3D/CBLB/RIPK2/PLCG2/CRKL/NFAM1/NCR3/MNDA/IKBKG/CD247/MAPK1/FYB1/BTNL2/PRKCB/PRKCH/SLA2/THEMIS/GBP1/NCKAP1L/CLEC7A/PTPN22/TRAT1/CTLA4/COLEC11/PDE4B/STAP1/KCNN4/HLA-DRB1/CD160/BTNL9/LILRB4/RNF31/CD3E/KLHL6/IGLL1/BLK/TESPA1/COLEC10/TNFRSF21/KLRD1/PAK1/CMKLR1/HLA-DQB1/ITK/ZAP70/PVRIG/CARD11/INPP5D/CEACAM1/CCR7/CD3G/CLEC6A/TXK/BLNK/LIME1/CD226/SH2D1A/CD79A…
BP	GO:0002757	immune response-activating signal transduction	222	-0.496489	-2.26469	3.41e-13	3.41e-13	1.28e-11	2997	tags=34%, list=18%, signal=29%	PTPRC/FGR/LCP2/LAPTM5/TRAF6/CD8A/SKAP1/CD19/CD3D/CBLB/RIPK2/PLCG2/CRKL/NFAM1/NCR3/MNDA/IKBKG/CD247/MAPK1/FYB1/BTNL2/PRKCB/PRKCH/SLA2/THEMIS/GBP1/NCKAP1L/CLEC7A/PTPN22/TRAT1/CTLA4/COLEC11/PDE4B/STAP1/KCNN4/HLA-DRB1/CD160/BTNL9/LILRB4/RNF31/CD3E/KLHL6/IGLL1/BLK/TESPA1/COLEC10/TNFRSF21/KLRD1/PAK1/CMKLR1/HLA-DQB1/ITK/ZAP70/PVRIG/CARD11/INPP5D/CEACAM1/CCR7/CD3G/CLEC6A/TXK/BLNK/LIME1/CD226/SH2D1A/CD79A…
CC	GO:0031012	extracellular matrix	524	0.404258	1.94924	3.95e-13	3.95e-13	1.45e-11	3334	tags=37%, list=20%, signal=30%	MFAP2/KERA/COL9A3/ELFN2/PI3/SFRP2/ORM1/ADAMTS18/COL11A1/COL26A1/SFRP1/S100A7/LRRTM4/GREM1/LEFTY2/BCAN/IMPG2/COCH/WNT4/TIMP4/COL4A6/LRRN1/WNT6/EPYC/INHBE/MDK/EMILIN3/WNT7A/EDIL3/LUM/SERPINF2/MMP11/MFAP4/ALPL/POSTN/MMP3/L1CAM/HPSE2/MATN3/MMP13/GDF10/PRG4/FGF10/C6orf15/SOST/COL11A2/IHH/ADAMTS20/COL9A2/FBLN2/COL8A2/DCN/EMILIN2/WNT11/WNT2/EMID1/APOE/CDH2/PTX3/OTOGL/COMP/FBLN5/APOA1/LINGO4/ANGPT1/ANGPT…
BP	GO:0002449	lymphocyte mediated immunity	269	-0.470674	-2.18913	4.36e-13	4.36e-13	1.55e-11	3597	tags=43%, list=21%, signal=34%	IL1B/IL23A/IL4I1/CD28/KLRC1/SMAD7/C3/HFE/STAT6/CD81/THOC1/AP1G1/FCER2/IL7R/IL4R/HAVCR2/BTK/C5/C1QB/P2RX7/TNF/PTPRC/PARP3/HLA-E/CD40/TRAF6/EMP2/MSH6/KLRB1/CD8A/C1QC/FCGR1A/NKG7/RSAD2/HPX/AZGP1/CD19/IL10/C17orf99/CD96/C4B/BCL3/SCART1/MICA/LAG3/NCR3/IL13RA2/PRF1/SH2D1B/CD74/C4A/SASH3/RASGRP1/FZD5/TCIRG1/HLA-DQB2/MASP2/IRF7/SLA2/HSPD1/TAP2/NOD2/CSF2RB/NCKAP1L/TRPM4/GAPT/SLAMF1/TLR8/IL1R1/C7/FCGR3A/NC…
BP	GO:0002694	regulation of leukocyte activation	562	-0.380985	-1.8922	6.65e-13	6.65e-13	2.3e-11	4214	tags=40%, list=25%, signal=31%	DLG5/F2RL1/VSIR/CTSG/LCK/SIRPB1/LILRB2/NLRP3/RARA/TGFB1/SLC39A10/ADGRF5/CD86/RIPOR2/TNFSF9/METTL3/STXBP1/RAC2/HLA-DPB1/STX4/GPAM/DUSP3/HSPH1/SOS2/LDLR/XBP1/SH3RF1/MYD88/AKT1/IL1RL1/IL1B/IL23A/IL4I1/CD28/MPL/KLRC1/ZBTB7B/TSPAN32/SMAD7/TNFRSF14/SOS1/PTAFR/HFE/SIRPA/TGFBR2/GLI2/AP3D1/STAT6/CD81/PAG1/IL15/THOC1/AP1G1/IL7R/RASSF5/RASAL3/IL4R/HAVCR2/BTK/RAG1/FOXF1/TNF/RUNX1/CD300LF/PTPRC/FGR/ADAM8/JAK2…
BP	GO:0050851	antigen receptor-mediated signaling pathway	171	-0.530878	-2.32433	7.82e-13	7.82e-13	2.63e-11	2997	tags=38%, list=18%, signal=32%	PTPRC/LCP2/LAPTM5/TRAF6/CD8A/SKAP1/CD19/CD3D/CBLB/RIPK2/PLCG2/CRKL/NFAM1/MNDA/IKBKG/CD247/MAPK1/FYB1/BTNL2/PRKCB/PRKCH/SLA2/THEMIS/GBP1/NCKAP1L/PTPN22/TRAT1/CTLA4/PDE4B/STAP1/KCNN4/HLA-DRB1/CD160/BTNL9/LILRB4/RNF31/CD3E/KLHL6/IGLL1/BLK/TESPA1/TNFRSF21/HLA-DQB1/ITK/ZAP70/PVRIG/CARD11/INPP5D/CEACAM1/CCR7/CD3G/TXK/BLNK/LIME1/CD226/SH2D1A/CD79A/LAX1/FCRL3/UBASH3A/VTCN1/CD38/MS4A1/VAV3/IGLL5
CC	GO:0030312	external encapsulating structure	525	0.403044	1.94321	8.71e-13	8.71e-13	2.86e-11	3334	tags=37%, list=20%, signal=30%	MFAP2/KERA/COL9A3/ELFN2/PI3/SFRP2/ORM1/ADAMTS18/COL11A1/COL26A1/SFRP1/S100A7/LRRTM4/GREM1/LEFTY2/BCAN/IMPG2/COCH/WNT4/TIMP4/COL4A6/LRRN1/WNT6/EPYC/INHBE/MDK/EMILIN3/WNT7A/EDIL3/LUM/SERPINF2/MMP11/MFAP4/ALPL/POSTN/MMP3/L1CAM/HPSE2/MATN3/MMP13/GDF10/PRG4/FGF10/C6orf15/SOST/COL11A2/IHH/ADAMTS20/COL9A2/FBLN2/COL8A2/DCN/EMILIN2/WNT11/WNT2/EMID1/APOE/CDH2/PTX3/OTOGL/COMP/FBLN5/APOA1/LINGO4/ANGPT1/ANGPT…
BP	GO:0051249	regulation of lymphocyte activation	472	-0.399742	-1.95915	1.03e-12	1.03e-12	3.31e-11	3597	tags=36%, list=21%, signal=29%	IL1B/IL23A/IL4I1/CD28/MPL/KLRC1/ZBTB7B/TSPAN32/SMAD7/TNFRSF14/SOS1/HFE/SIRPA/TGFBR2/GLI2/AP3D1/STAT6/CD81/PAG1/IL15/THOC1/AP1G1/IL7R/RASSF5/RASAL3/IL4R/HAVCR2/BTK/RAG1/RUNX1/PTPRC/FGR/ADAM8/JAK2/TNFAIP3/PARP3/HLA-E/CD40/LAPTM5/TRAF6/CCDC88B/PRDM1/CCL21/SDC4/TLR4/EFNB1/CD19/DROSHA/IL10/MAD1L1/FGL2/CBLB/RIPK2/SPN/CD4/TBC1D10C/MICA/NFAM1/LAG3/SMARCA2/DHPS/CD74/ZFP36L2/MNDA/SMARCC2/SASH3/RASGRP1/TMIG…
BP	GO:1903131	mononuclear cell differentiation	435	-0.404269	-1.96421	1.59e-12	1.59e-12	4.98e-11	3733	tags=35%, list=22%, signal=28%	SH3RF1/DCAF1/STAT3/TRPM2/EOMES/IL1B/IL23A/IL4I1/CD28/KLRC1/ZBTB7B/ADGRG3/SMAD7/SOS1/ITGB6/TGFBR2/GLI2/AP3D1/STAT6/FZD8/IL15/IL7R/IL4R/BTK/ADAM17/RAG1/NOTCH2/ITGA4/RUNX1/PTPRC/ADAM8/HDAC4/TRAF6/PRDM1/CSF1R/NTRK1/CD8A/RSAD2/CD19/DROSHA/IL10/C17orf99/IFI16/CD3D/FGL2/LEPR/BCL3/RIPK2/PLCG2/SPN/CD4/CLEC4E/NFAM1/LAG3/WNT1/BCL11B/IRF8/IKZF1/SMARCA2/CD74/ZFP36L2/SMARCC2/SASH3/RASGRP1/PIK3R1/PIR/ATP7A/FZD5…
BP	GO:0071345	cellular response to cytokine stimulus	746	-0.352161	-1.78757	1.65e-12	1.65e-12	5.04e-11	3726	tags=33%, list=22%, signal=27%	APPL1/EXT1/IRAK4/GPR35/STAT3/MYD88/AKT1/ALAD/FOXC1/IL1RL1/IL1B/IFNAR1/MPL/HCK/SMAD7/TNFRSF14/TRAF5/SOS1/IL12RB2/SIRPA/IL10RB/STAT6/CCL17/WNK1/IL15/AQP4/CASP4/RNF113A/IL7R/PYDC1/TRIM44/IL4R/BTK/ADAM17/TEX14/HYAL1/ZNF675/FOXF1/ITGA4/MCM2/IRF5/CCL25/OTUD4/TNF/SPOCK2/HELLS/CD300LF/PTPRC/CYP1B1/NOL3/JAK2/TNFAIP3/IL24/CD40/UPF1/JAK1/TFF2/LAPTM5/TLR3/LRP8/TRAF6/MRAS/CCL21/XIAP/CSF1R/ADAR/LILRB3/PDE2A/IL…
CC	GO:0009986	cell surface	795	-0.348003	-1.76738	1.7e-12	1.7e-12	5.07e-11	3192	tags=32%, list=19%, signal=27%	ITGA2B/IL4R/HAVCR2/SDC3/ADAM17/NOTCH2/TGFA/P2RX7/ITGA4/ANXA9/CD163/PTGFRN/CLCN3/CLMP/MET/TNF/NT5E/PTPRC/ADAM8/PPFIA2/CEACAM19/NDP/HLA-E/CD40/FUT4/CLEC10A/KCNQ1/LRP8/CD8B2/STRC/EMP2/ANK3/LY75/ENOX2/KCNC1/CSF1R/NTRK1/SDC4/KLRB1/CD8A/FOLR3/CD69/KCNH2/FCGR1A/CD244/TLN1/TLR4/DIP2A/AQP11/AZGP1/SLC1A4/CD19/CUBN/ACE/CLEC4A/CXCR1/CD3D/LEPR/MAP3K5/SCART1/PDIA4/SPN/CD48/BACE1/CD4/CLEC4E/MICA/ITGA6/CA4/ABCC2…
BP	GO:0006954	inflammatory response	709	-0.357091	-1.80869	2.03e-12	2.03e-12	5.85e-11	3726	tags=37%, list=22%, signal=30%	APPL1/EXT1/FPR2/STAT3/MYD88/AKT1/OLR1/IL1RL1/IL1B/IL23A/FPR3/AKNA/CD28/TREM1/HCK/C3/PTAFR/ITGB6/LPCAT3/AOAH/SIRPA/IL10RB/PARP4/PIK3CG/CCL17/TAC4/CD81/IL15/CASP4/AREL1/IL4R/HAVCR2/BTK/CUL3/NFX1/C5/NOTCH2/HYAL1/P2RX7/FOXF1/PIK3AP1/CD163/IRF5/CCL25/TNF/DAGLA/NT5E/CD180/PTPRC/FGR/PSMA6/ADAM8/JAK2/HDAC4/TNFAIP3/ASH1L/MMP9/HLA-E/CD40/FUT4/TLR3/SMAD3/TNC/GPSM3/ADCY7/CCL21/XIAP/LY75/CERS6/HK1/CSF1R/REL/A…
BP	GO:0001819	positive regulation of cytokine production	437	-0.402358	-1.95792	2.06e-12	2.06e-12	5.85e-11	3766	tags=40%, list=22%, signal=32%	F3/EIF2AK2/APPL1/STAT3/MYD88/IL1RL1/CLEC5A/IL1B/IL23A/CD28/ZBTB7B/C3/TNFRSF14/PTAFR/IL12RB2/PLA2R1/PIK3CG/CD81/IL15/PYDC1/IL4R/HAVCR2/BTK/ADAM17/HTR2B/C5/P2RX7/IRF5/TNF/RUNX1/PTPRC/FGR/ADAM8/CYP1B1/JAK2/ZC3HAV1/HPSE/HLA-E/CD40/LAPTM5/TLR3/SMAD3/TRAF6/CCDC88B/GPSM3/HK1/DHX58/CSF1R/DEFB124/CD244/RSAD2/GSDMD/TLR4/CYBB/IL10/LTB/PANX1/NODAL/IFI16/BCL3/INAVA/RIPK2/PLCG2/SPN/OAS1/STING1/CD4/CLEC4E/POU2F…
BP	GO:0002443	leukocyte mediated immunity	359	-0.425382	-2.03413	5.2e-12	5.2e-12	1.45e-10	3597	tags=40%, list=21%, signal=32%	IL1B/IL23A/IL4I1/CD28/KLRC1/TREM1/SMAD7/C3/PTAFR/HFE/STAT6/PIK3CG/CD81/THOC1/AP1G1/FCER2/IL7R/IL4R/HAVCR2/BTK/ADAM17/C5/C1QB/P2RX7/FOXF1/TNF/PTPRC/FGR/PARP3/HLA-E/CD40/TLR3/TRAF6/EMP2/MSH6/KLRB1/CD8A/C1QC/FCGR1A/NKG7/RSAD2/TLR4/HPX/AZGP1/CD19/IL10/ACE/C17orf99/CD96/C4B/BCL3/SCART1/PLCG2/MICA/DBH/LAG3/NCR3/ADGRE2/IL13RA2/ADORA2B/PRF1/SH2D1B/CD74/C4A/ITGAM/SASH3/RASGRP1/FZD5/TCIRG1/HLA-DQB2/MASP2/I…
BP	GO:1903037	regulation of leukocyte cell-cell adhesion	345	-0.424787	-2.03083	5.62e-12	5.62e-12	1.53e-10	3597	tags=39%, list=21%, signal=32%	IL1B/IL23A/IL4I1/CD28/ZBTB7B/TSPAN32/SMAD7/TNFRSF14/PTAFR/HFE/SIRPA/TGFBR2/GLI2/AP3D1/CD81/WNK1/GCNT1/PAG1/IL15/IL7R/RASAL3/IL4R/HAVCR2/RAG1/ITGA4/CCL25/TNF/RUNX1/PTPRC/ADAM8/JAK2/HLA-E/FUT4/LAPTM5/TRAF6/CCDC88B/CCL21/SDC4/SKAP1/EFNB1/IL10/MAD1L1/FGL2/CBLB/NFAT5/RIPK2/SPN/CD4/LAG3/SMARCA2/DHPS/IRAK1/CD74/SELP/SMARCC2/SASH3/RASGRP1/TMIGD2/HLA-DQB2/ICOS/HSPD1/ADTRP/PPARA/NOD2/NCKAP1L/VNN1/SLAMF1/AL…
BP	GO:0045088	regulation of innate immune response	222	-0.480271	-2.19071	7.16e-12	7.16e-12	1.87e-10	3075	tags=38%, list=18%, signal=31%	MATR3/TRIM21/FGR/ADAM8/TNFAIP3/HLA-E/LRP8/TRAF6/XIAP/DHX58/ADAR/KLRB1/TLR4/HPX/USP18/NLRX1/CD96/IFI16/PLCG2/OAS1/STING1/MICA/LAG3/NCR3/STAT2/NLRC5/SH2D1B/MNDA/RASGRP1/CGAS/TRIM5/TRIM56/IRF7/NOD2/CLEC7A/IFI35/ZNFX1/NLRC3/PTPN22/COLEC11/TLR8/CASP8/IRF1/PARP14/USP27X/CCL5/MMP12/PARP9/HEXIM1/NCR1/NCF1/CD160/COLEC10/AIM2/KLRD1/PAK1/DCST1/OAS3/A2M/BIRC3/TIRAP/CRTAM/DUSP10/CEACAM1/IL21/LILRB1/CLEC6A/TXK…
BP	GO:0001816	cytokine production	690	-0.350842	-1.77127	7.17e-12	7.17e-12	1.87e-10	3607	tags=33%, list=21%, signal=27%	CLEC5A/IL1B/IL23A/CD28/ZBTB7B/TREM1/SMAD7/C3/TNFRSF14/PTAFR/ITGB6/HFE/IL12RB2/SIRPA/PLA2R1/ITGAV/PIK3CG/CD81/HDAC7/IL15/AQP4/PYDC1/IL4R/HAVCR2/BTK/ADAM17/HTR2B/C5/P2RX7/TRIM21/IRF5/TNF/RUNX1/PTPRC/FGR/ADAM8/CYP1B1/JAK2/TNFAIP3/ZC3HAV1/HPSE/HLA-E/CD40/LAPTM5/TLR3/SMAD3/TRAF6/CCDC88B/GPSM3/ADCY7/HK1/DHX58/CSF1R/REL/DEFB124/IL1R2/CD244/RSAD2/GSDMD/TLR4/RNF125/CYBB/NLRX1/IL10/LTB/CARD16/CLEC4A/PANX1/…
BP	GO:0002831	regulation of response to biotic stimulus	326	-0.428018	-2.03429	7.63e-12	7.63e-12	1.95e-10	3830	tags=40%, list=23%, signal=31%	PVR/PTPN1/TRIB1/APPL1/FPR2/TRIM38/IL1B/IL23A/IL4I1/KLRC1/TSPAN32/HCK/HTRA1/PRKCA/IL15/OPTN/AP1G1/TRIM44/HAVCR2/MATR3/TRIM21/CD180/FGR/ADAM8/TNFAIP3/HLA-E/LRP8/TRAF6/XIAP/DHX58/ADAR/KLRB1/TLR4/HPX/RNF125/APOBEC3G/USP18/NLRX1/CARD16/CD96/HERC5/IFI16/FGL2/RIPK2/PLCG2/OAS1/OASL/STING1/MICA/BMP6/LAG3/NCR3/ANKRD17/STAT2/NLRC5/SH2D1B/MNDA/RASGRP1/CGAS/TRIM5/TRIM56/MMRN2/DTX3L/IRF7/HSPD1/NOD2/NOD1/CLEC7A…
BP	GO:0001817	regulation of cytokine production	678	-0.350597	-1.76616	8.95e-12	8.95e-12	2.25e-10	3607	tags=33%, list=21%, signal=27%	CLEC5A/IL1B/IL23A/CD28/ZBTB7B/SMAD7/C3/TNFRSF14/PTAFR/ITGB6/HFE/IL12RB2/SIRPA/PLA2R1/ITGAV/PIK3CG/CD81/HDAC7/IL15/AQP4/PYDC1/IL4R/HAVCR2/BTK/ADAM17/HTR2B/C5/P2RX7/TRIM21/IRF5/TNF/RUNX1/PTPRC/FGR/ADAM8/CYP1B1/JAK2/TNFAIP3/ZC3HAV1/HPSE/HLA-E/CD40/LAPTM5/TLR3/SMAD3/TRAF6/CCDC88B/GPSM3/ADCY7/HK1/DHX58/CSF1R/REL/DEFB124/IL1R2/CD244/RSAD2/GSDMD/TLR4/RNF125/CYBB/NLRX1/IL10/LTB/CARD16/CLEC4A/PANX1/NODAL/…
CC	GO:0005740	mitochondrial envelope	746	0.358454	1.7778	9.59e-12	9.59e-12	2.36e-10	4932	tags=45%, list=29%, signal=33%	COX7B2/COX8C/CPT1C/CKMT1A/MT3/NDUFA4L2/NDUFB9/ALPL/MICOS10/MRPS21/LDHB/SLC25A48/UQCC2/COX7C/MAPK8IP1/PET100/MRPL41/COX5A/NDUFA9/COX4I2/NDUFB8/ROMO1/TIMM17B/ATP5ME/SDHB/NDUFA3/SLC25A47/CHCHD1/PEMT/NDUFA12/C12orf73/MGARP/MRPL12/MRPL14/COX5B/SLC25A41/NDUFB2/GADD45GIP1/HIGD2A/ATP5PO/ATP5MC1/PARL/ATP5MGL/TMEM14C/MRPL2/COX4I1/MRPL54/COX6A1/MICOS13/CHCHD7/CKMT1B/SLC25A38/NDUFA11/UQCRB/TMEM242/COX6C/FATE…
BP	GO:0002521	leukocyte differentiation	547	-0.374927	-1.86653	9.97e-12	9.97e-12	2.41e-10	3597	tags=32%, list=21%, signal=26%	IL1B/IL23A/IL4I1/CD28/KLRC1/ZBTB7B/ADGRG3/SMAD7/SOS1/ITGB6/TGFBR2/GLI2/AP3D1/PRKCA/STAT6/CD81/FZD8/IL15/IL7R/IL4R/BTK/ADAM17/RAG1/NOTCH2/ZNF675/ITGA4/TNF/RUNX1/PTPRC/ADAM8/HDAC4/MMP9/TLR3/CBFA2T3/TRAF6/PRDM1/CSF1R/NTRK1/LILRB3/CD8A/C1QC/RSAD2/TLR4/CD19/DROSHA/SBNO2/IL10/C17orf99/IFI16/CD3D/FGL2/LEPR/BCL3/RIPK2/PLCG2/SPN/KLF10/CD4/CLEC4E/NFAM1/LAG3/WNT1/BCL11B/IRF8/IKZF1/SMARCA2/CD74/ZFP36L2/SMARC…
BP	GO:0007159	leukocyte cell-cell adhesion	380	-0.418038	-2.00603	1.02e-11	1.02e-11	2.42e-10	4214	tags=44%, list=25%, signal=34%	DLG5/VSIR/CTSG/LCK/SIRPB1/LILRB2/NLRP3/RARA/GOLPH3/CD86/RIPOR2/TNFSF9/RAC2/HLA-DPB1/GPAM/DUSP3/HSPH1/XBP1/EXT1/AKT1/OLR1/IL1B/IL23A/IL4I1/CD28/ZBTB7B/TSPAN32/ROCK1/SMAD7/TNFRSF14/PTAFR/HFE/SIRPA/TGFBR2/GLI2/AP3D1/CD81/WNK1/GCNT1/SEMA4D/PAG1/IL15/IL7R/RASAL3/IL4R/HAVCR2/RAG1/ITGA4/CCL25/TNF/NT5E/RUNX1/PTPRC/ADAM8/JAK2/HLA-E/FUT4/LAPTM5/TRAF6/CCDC88B/CCL21/SDC4/SKAP1/EFNB1/IL10/MAD1L1/PECAM1/MADCAM…
BP	GO:0050865	regulation of cell activation	612	-0.364197	-1.81621	1.74e-11	1.74e-11	3.97e-10	3597	tags=33%, list=21%, signal=27%	IL1B/IL23A/IL4I1/CD28/MPL/KLRC1/ZBTB7B/TSPAN32/SMAD7/TNFRSF14/SOS1/PTAFR/HFE/SIRPA/TGFBR2/GLI2/AP3D1/PRKCA/STAT6/CD81/LMO4/PAG1/IL15/THOC1/NOS3/AP1G1/IL7R/RASSF5/RASAL3/IL4R/HAVCR2/BTK/RAG1/FOXF1/TNF/RUNX1/CD300LF/PTPRC/FGR/ADAM8/JAK2/TNFAIP3/PARP3/HLA-E/CD40/LAPTM5/TRAF6/CCDC88B/PRDM1/CCL21/SDC4/TLR4/EFNB1/CD19/DROSHA/IL10/MAD1L1/TTBK1/FGL2/CBLB/RIPK2/SPN/CD4/TBC1D10C/MICA/NFAM1/LAG3/ADGRE2/IL13…
BP	GO:0030098	lymphocyte differentiation	386	-0.408749	-1.97124	1.76e-11	1.76e-11	3.97e-10	3733	tags=35%, list=22%, signal=28%	SH3RF1/DCAF1/STAT3/EOMES/IL1B/IL23A/IL4I1/CD28/KLRC1/ZBTB7B/ADGRG3/SMAD7/SOS1/TGFBR2/GLI2/AP3D1/STAT6/FZD8/IL15/IL7R/IL4R/BTK/ADAM17/RAG1/NOTCH2/ITGA4/RUNX1/PTPRC/ADAM8/HDAC4/PRDM1/NTRK1/CD8A/RSAD2/CD19/DROSHA/IL10/C17orf99/CD3D/FGL2/LEPR/BCL3/RIPK2/PLCG2/SPN/CD4/CLEC4E/NFAM1/LAG3/WNT1/BCL11B/IRF8/IKZF1/SMARCA2/CD74/ZFP36L2/SMARCC2/SASH3/RASGRP1/PIK3R1/ATP7A/FZD5/GPR18/ZNF683/TCIRG1/PIK3R3/THEMIS…
CC	GO:0031966	mitochondrial membrane	699	0.362515	1.78912	1.77e-11	1.77e-11	3.97e-10	4625	tags=42%, list=27%, signal=32%	COX7B2/COX8C/CPT1C/CKMT1A/MT3/NDUFA4L2/NDUFB9/ALPL/MICOS10/MRPS21/LDHB/SLC25A48/UQCC2/COX7C/MAPK8IP1/PET100/MRPL41/COX5A/NDUFA9/COX4I2/NDUFB8/ROMO1/TIMM17B/ATP5ME/SDHB/NDUFA3/SLC25A47/CHCHD1/PEMT/NDUFA12/C12orf73/MGARP/MRPL12/MRPL14/COX5B/SLC25A41/NDUFB2/GADD45GIP1/HIGD2A/ATP5PO/ATP5MC1/PARL/ATP5MGL/TMEM14C/MRPL2/COX4I1/MRPL54/COX6A1/MICOS13/CKMT1B/SLC25A38/NDUFA11/UQCRB/TMEM242/COX6C/FATE1/PIGBO…
BP	GO:1903039	positive regulation of leukocyte cell-cell adhesion	259	-0.458228	-2.12391	1.91e-11	1.91e-11	4.22e-10	3597	tags=41%, list=21%, signal=33%	IL1B/IL23A/IL4I1/CD28/ZBTB7B/TNFRSF14/PTAFR/SIRPA/TGFBR2/GLI2/AP3D1/CD81/GCNT1/IL15/IL7R/RASAL3/IL4R/HAVCR2/RAG1/ITGA4/TNF/RUNX1/PTPRC/ADAM8/JAK2/HLA-E/FUT4/TRAF6/CCDC88B/CCL21/SKAP1/EFNB1/NFAT5/RIPK2/CD4/SMARCA2/DHPS/IRAK1/CD74/SELP/SMARCC2/SASH3/RASGRP1/TMIGD2/HLA-DQB2/ICOS/HSPD1/NOD2/NCKAP1L/VNN1/SLAMF1/ALOX5/PTPN22/CCL5/ITGB2/ETS1/TNFSF13B/IL2RA/IL18/HLA-DRB1/HLA-DMB/CD160/LILRB4/HLA-DRA/HLA-…
BP	GO:0002697	regulation of immune effector process	348	-0.417443	-1.98943	1.98e-11	1.98e-11	4.31e-10	3597	tags=38%, list=21%, signal=31%	IL1B/IL23A/IL4I1/CD28/KLRC1/ZBTB7B/SMAD7/C3/TNFRSF14/PTAFR/HFE/STAT6/CD81/THOC1/AP1G1/FCER2/IL7R/IL4R/HAVCR2/BTK/P2RX7/FOXF1/TNF/PTPRC/FGR/PARP3/HLA-E/CD40/LAPTM5/TLR3/TRAF6/HK1/DHX58/KLRB1/FCGR1A/CD244/RSAD2/TLR4/HPX/AZGP1/NLRX1/IL10/PANX1/C17orf99/CD96/FGL2/INAVA/RIPK2/PLCG2/MICA/LAG3/NCR3/ADGRE2/ANKRD17/IL13RA2/ADORA2B/SH2D1B/CD74/ITGAM/TLR7/SASH3/RASGRP1/CGAS/FZD5/ZNF683/HSPD1/TAP2/NOD2/NOD1/…
BP	GO:0050867	positive regulation of cell activation	371	-0.409911	-1.967	2.02e-11	2.02e-11	4.31e-10	4212	tags=41%, list=25%, signal=32%	F2RL1/VSIR/LCK/SIRPB1/LILRB2/NLRP3/RARA/TGFB1/SLC39A10/CD86/TNFSF9/STXBP1/HLA-DPB1/STX4/GPAM/HSPH1/XBP1/MYD88/AKT1/IL1RL1/IL1B/IL23A/IL4I1/CD28/MPL/ZBTB7B/TNFRSF14/PTAFR/SIRPA/TGFBR2/GLI2/AP3D1/STAT6/CD81/IL15/AP1G1/IL7R/RASAL3/IL4R/HAVCR2/BTK/RAG1/TNF/RUNX1/PTPRC/FGR/ADAM8/JAK2/HLA-E/CD40/TRAF6/CCDC88B/CCL21/TLR4/EFNB1/IL10/TTBK1/RIPK2/CD4/TLR6/SMARCA2/DHPS/ADORA2B/CD74/SELP/ITGAM/SMARCC2/PLEK/S…
BP	GO:0002699	positive regulation of immune effector process	239	-0.461568	-2.11614	7.63e-11	7.63e-11	1.6e-09	3597	tags=46%, list=21%, signal=37%	PAXIP1/CADM1/F2RL1/NLRP3/RARA/TGFB1/CD86/STXBP1/RAC2/STX4/PVR/XBP1/MYD88/IL1B/IL23A/CD28/C3/TNFRSF14/PTAFR/STAT6/CD81/AP1G1/FCER2/IL4R/BTK/P2RX7/FOXF1/TNF/PTPRC/FGR/HLA-E/CD40/LAPTM5/TLR3/TRAF6/HK1/DHX58/FCGR1A/CD244/RSAD2/TLR4/HPX/AZGP1/IL10/PANX1/C17orf99/INAVA/RIPK2/PLCG2/LAG3/NCR3/ADGRE2/ANKRD17/IL13RA2/ADORA2B/SH2D1B/CD74/ITGAM/TLR7/SASH3/RASGRP1/FZD5/HSPD1/TAP2/NOD2/NOD1/SLC7A5/CLEC7A/SLAMF…
BP	GO:0022409	positive regulation of cell-cell adhesion	304	-0.425253	-2.01128	8.73e-11	8.73e-11	1.8e-09	3597	tags=39%, list=21%, signal=31%	IL1B/IL23A/IL4I1/CD28/ZBTB7B/SMAD7/TNFRSF14/PTAFR/SIRPA/TGFBR2/GLI2/AP3D1/CD81/GCNT1/IL15/IL7R/RASAL3/IL4R/HAVCR2/RAG1/ITGA4/TNF/RUNX1/PTPRC/ADAM8/JAK2/HLA-E/FUT4/JAK1/TRAF6/CCDC88B/CCL21/ANK3/SKAP1/EFNB1/IL10/GCNT2/PIEZO1/NODAL/NFAT5/RIPK2/CD4/SMARCA2/DHPS/IRAK1/CD74/SELP/SMARCC2/SASH3/RASGRP1/TMIGD2/HLA-DQB2/ICOS/HSPD1/NOD2/NCKAP1L/VNN1/SLAMF1/ALOX5/PTPN22/CCL5/ITGB2/ETS1/TNFSF13B/IL2RA/IL18/HL…
BP	GO:0006412	translation	646	0.361824	1.77716	9.14e-11	9.14e-11	1.86e-09	4021	tags=34%, list=24%, signal=27%	KRT13/KRT17/IGF2BP2/RPL26/RPS28/RPS18/EEF1E1/MRPS21/UQCC2/RPS10/RPS26/RPLP1/RPL35A/RPS20/MRPL41/NEURL1/RPL13A/RPS15A/LIN28A/RPS11/EIF5AL1/RPL18/RPL34/RPL32/CHCHD1/EXOSC5/RPS19/RPL36/MRPL12/MRPL14/RPS12/GADD45GIP1/RPL35/MRPL2/MRPL54/RPS21/NANOS3/RSL24D1/RPL21/DIO2/RPLP2/RPS24/RPL29/EIF1B/RPL11/RPS29/EIF4EBP1/RPS7/RPSA/RPL24/MRPL57/NDUFA7/RPL27A/RPL39L/RPL38/RPL23A/RPS5/RPL37A/AURKAIP1/RPS27A/MRPL2…
BP	GO:0034728	nucleosome organization	129	0.564064	2.32178	1.23e-10	1.23e-10	2.45e-09	2834	tags=36%, list=17%, signal=30%	H2BC10/H2BC14/H1-5/H3C7/H3C3/H3C11/H4C11/H3C2/H4C13/H2BC13/H4C4/H4C6/YEATS4/H2BW2/H3C13/H2BC3/H3C8/H3C1/H1-3/H1-1/H4C12/H1-4/H2BC9/H4C1/ZNHIT1/H2BW1/H2BC17/H2BC7/H4C3/ACTR6/H4C15/H2BC18/SMARCB1/H3C14/H4C2/H1-10/H3C12/H4C5/H4C14/H2BC15/SMYD3/VPS72/H3-3B/RUVBL2/SOX9/H2AX
BP	GO:0002696	positive regulation of leukocyte activation	357	-0.409138	-1.95405	1.47e-10	1.47e-10	2.9e-09	4212	tags=41%, list=25%, signal=32%	F2RL1/VSIR/LCK/SIRPB1/LILRB2/NLRP3/RARA/TGFB1/SLC39A10/CD86/TNFSF9/STXBP1/HLA-DPB1/STX4/GPAM/HSPH1/XBP1/MYD88/AKT1/IL1RL1/IL1B/IL23A/IL4I1/CD28/MPL/ZBTB7B/TNFRSF14/PTAFR/SIRPA/TGFBR2/GLI2/AP3D1/STAT6/CD81/IL15/AP1G1/IL7R/RASAL3/IL4R/HAVCR2/BTK/RAG1/TNF/RUNX1/PTPRC/FGR/ADAM8/JAK2/HLA-E/CD40/TRAF6/CCDC88B/CCL21/TLR4/EFNB1/IL10/TTBK1/RIPK2/CD4/TLR6/SMARCA2/DHPS/ADORA2B/CD74/ITGAM/SMARCC2/SASH3/RASGR…
BP	GO:0050863	regulation of T cell activation	352	-0.410356	-1.95516	1.65e-10	1.65e-10	3.21e-09	4214	tags=43%, list=25%, signal=33%	DLG5/VSIR/CTSG/LCK/SIRPB1/LILRB2/NLRP3/RARA/CD86/RIPOR2/TNFSF9/METTL3/RAC2/HLA-DPB1/GPAM/DUSP3/HSPH1/SOS2/XBP1/SH3RF1/AKT1/IL1B/IL23A/IL4I1/CD28/ZBTB7B/TSPAN32/SMAD7/TNFRSF14/SOS1/HFE/SIRPA/TGFBR2/GLI2/AP3D1/CD81/PAG1/IL15/IL7R/RASAL3/IL4R/HAVCR2/RAG1/RUNX1/PTPRC/ADAM8/JAK2/HLA-E/LAPTM5/TRAF6/CCDC88B/PRDM1/CCL21/SDC4/EFNB1/DROSHA/IL10/MAD1L1/FGL2/CBLB/RIPK2/SPN/CD4/LAG3/SMARCA2/DHPS/CD74/SMARCC2/…
BP	GO:0051251	positive regulation of lymphocyte activation	312	-0.42198	-2.00385	2.32e-10	2.32e-10	4.39e-09	3597	tags=37%, list=21%, signal=29%	IL1B/IL23A/IL4I1/CD28/MPL/ZBTB7B/TNFRSF14/SIRPA/TGFBR2/GLI2/AP3D1/STAT6/CD81/IL15/AP1G1/IL7R/RASAL3/IL4R/HAVCR2/BTK/RAG1/RUNX1/PTPRC/ADAM8/JAK2/HLA-E/CD40/TRAF6/CCDC88B/CCL21/TLR4/EFNB1/IL10/RIPK2/CD4/SMARCA2/DHPS/CD74/SMARCC2/SASH3/RASGRP1/TMIGD2/BST1/HLA-DQB2/ICOS/HSPD1/NOD2/NCKAP1L/CLEC7A/VNN1/SLAMF1/PTPN22/PRLR/CCL5/FCGR3A/TNFSF13B/IL2RA/IL18/HLA-DRB1/HLA-DMB/TBX21/TACR1/WNT3A/CD160/LILRB4/HL…
BP	GO:0030217	T cell differentiation	281	-0.434074	-2.03071	2.33e-10	2.33e-10	4.39e-09	3733	tags=37%, list=22%, signal=30%	SH3RF1/STAT3/EOMES/IL1B/IL23A/IL4I1/CD28/KLRC1/ZBTB7B/SMAD7/SOS1/TGFBR2/GLI2/AP3D1/STAT6/FZD8/IL15/IL7R/IL4R/ADAM17/RAG1/RUNX1/PTPRC/ADAM8/PRDM1/CD8A/RSAD2/DROSHA/CD3D/FGL2/LEPR/BCL3/RIPK2/SPN/CD4/CLEC4E/LAG3/WNT1/BCL11B/SMARCA2/CD74/ZFP36L2/SMARCC2/SASH3/RASGRP1/PIK3R1/ATP7A/FZD5/GPR18/ZNF683/TCIRG1/PIK3R3/THEMIS/NCKAP1L/SEMA4A/VNN1/PTPN22/CTLA4/IRF1/LY9/DOCK2/IL2RA/PTGER4/IL18/HLA-DRB1/IL27/TBX…
BP	GO:0046631	alpha-beta T cell activation	162	-0.500698	-2.18297	3.02e-10	3.02e-10	5.59e-09	3733	tags=48%, list=22%, signal=37%	SH3RF1/STAT3/EOMES/IL23A/CD28/ZBTB7B/SMAD7/TNFRSF14/HFE/TGFBR2/AP3D1/STAT6/CD81/IL15/RASAL3/IL4R/RUNX1/PTPRC/JAK2/HLA-E/PRDM1/NKG7/RSAD2/ELF4/CLEC4A/CD3D/CBLB/BCL3/RIPK2/SPN/BCL11B/SASH3/ATP7A/GPR18/CD247/ZNF683/TCIRG1/NCKAP1L/SEMA4A/PTPN22/ADORA2A/IRF1/LY9/DOCK2/IL2RA/PTGER4/IL18/HLA-DRB1/IL27/TBX21/CD160/LILRB4/HLA-DRA/CD3E/IL2RG/ITK/CD274/ZAP70/WDFY4/IL12RB1/NKX2-3/CRTAM/CARD11/CD3G/IL21/LILRB…
BP	GO:0022407	regulation of cell-cell adhesion	454	-0.370579	-1.81423	6.61e-10	6.61e-10	1.21e-08	3597	tags=36%, list=21%, signal=29%	IL1B/IL23A/AKNA/IL4I1/CD28/ZBTB7B/TSPAN32/SMAD7/TNFRSF14/PTAFR/HFE/SIRPA/TGFBR2/GLI2/MYADM/AP3D1/PRKCA/CD81/WNK1/GCNT1/NF2/PAG1/SPINT2/IL15/PTK2/IL7R/RASAL3/IL4R/HAVCR2/RAG1/ITGA4/CCL25/TNF/RUNX1/PPM1F/PTPRC/ADAM8/JAK2/HLA-E/FUT4/JAK1/LAPTM5/TRAF6/CCDC88B/CCL21/ANK3/SDC4/SKAP1/EFNB1/IL10/GCNT2/MAD1L1/PIEZO1/NODAL/FGL2/CBLB/NFAT5/RIPK2/SPN/CD4/NEXMIF/BMP6/LAG3/WNT1/SMARCA2/DHPS/IRAK1/CD74/FERMT3/S…
BP	GO:0032543	mitochondrial translation	130	0.550008	2.27105	9.16e-10	9.16e-10	1.65e-08	5469	tags=65%, list=32%, signal=44%	MRPS21/UQCC2/MRPL41/CHCHD1/MRPL12/MRPL14/GADD45GIP1/MRPL2/MRPL54/MRPL57/NDUFA7/AURKAIP1/MRPL27/MRPL51/COA3/C1QBP/MRPL23/PTCD1/MRPL47/MRPL21/RPUSD3/MRPL39/MRPL28/MRPS2/MRPL33/MRPL52/MRPS14/MRPL15/MRPL4/MRPS26/MRPS33/MALSU1/MRPS35/MRPL18/MRPL20/SARS2/MRPL11/MRPS12/MRPL58/MRPL43/MRPL1/YARS2/MRPS34/MRPL24/MRPL22/MRPL3/MRPS18A/MRPL55/MTG1/MRPS23/MRPS28/MRPS31/MRPS10/TRMT10C/MRPL50/MRPL17/TACO1/MTRF1/A…
BP	GO:0043043	peptide biosynthetic process	671	0.348945	1.71854	1.22e-09	1.22e-09	2.16e-08	4021	tags=33%, list=24%, signal=26%	KRT13/KRT17/IGF2BP2/RPL26/RPS28/RPS18/EEF1E1/MRPS21/UQCC2/RPS10/RPS26/RPLP1/RPL35A/RPS20/MRPL41/NEURL1/RPL13A/RPS15A/LIN28A/RPS11/EIF5AL1/RPL18/RPL34/RPL32/CHCHD1/EXOSC5/RPS19/RPL36/MRPL12/MRPL14/RPS12/GADD45GIP1/RPL35/MRPL2/MRPL54/BDH2/RPS21/NANOS3/RSL24D1/RPL21/DIO2/RPLP2/RPS24/RPL29/EIF1B/RPL11/RPS29/EIF4EBP1/RPS7/RPSA/RPL24/MRPL57/NDUFA7/RPL27A/RPL39L/RPL38/RPL23A/RPS5/RPL37A/AURKAIP1/RPS27A/…
BP	GO:0002221	pattern recognition receptor signaling pathway	173	-0.482213	-2.11022	1.43e-09	1.43e-09	2.51e-08	3174	tags=39%, list=19%, signal=32%	HAVCR2/BTK/PIK3AP1/OTUD4/TNF/CD300LF/TNFAIP3/CD40/TLR3/TRAF6/EPG5/XIAP/DHX58/LRRC14/SLC15A2/SARM1/RSAD2/TLR4/RNF125/NLRX1/GFI1/WDFY1/INAVA/RIPK2/PLCG2/OAS1/OASL/CLEC4E/ANKRD17/TLR6/IRAK1/TLR7/TNIP3/MEFV/UNC93B1/NAIP/NR1D1/ALPK1/IRF7/HSPD1/NOD2/NOD1/TLR1/IFI35/CASP1/PTPN22/DDX60/COLEC11/TLR8/IRF1/SCIMP/PTPRS/COLEC10/AIM2/OAS3/TLR5/IFIH1/BIRC3/TLR10/IRAK2/LRRC19/TIRAP/NLRP6/FCRL3/ESR1/TLR9/IRF4/ACO…
BP	GO:0002833	positive regulation of response to biotic stimulus	167	-0.493474	-2.1612	1.59e-09	1.59e-09	2.75e-08	3075	tags=39%, list=18%, signal=32%	MATR3/CD180/ADAM8/HLA-E/TRAF6/DHX58/TLR4/HPX/IFI16/PLCG2/OASL/STING1/BMP6/LAG3/NCR3/ANKRD17/NLRC5/SH2D1B/MNDA/RASGRP1/CGAS/TRIM5/TRIM56/MMRN2/IRF7/HSPD1/NOD2/CLEC7A/IFI35/ZNFX1/DDX60/COLEC11/TLR8/USP27X/CCL5/SCIMP/MMP12/PARP9/HEXIM1/HLA-DRB1/CD160/COLEC10/AIM2/KLRD1/PAK1/CD274/KLK5/TIRAP/CRTAM/IL21/CLEC6A/TXK/TRIM6/CD226/GBP5/SH2D1A/PYHIN1/IL12B/CLNK/SLAMF6/KLRK1/ZBP1/TLR9/KIR2DL4/ACOD1
BP	GO:0022904	respiratory electron transport chain	104	0.577914	2.28377	1.65e-09	1.65e-09	2.82e-08	2663	tags=52%, list=16%, signal=44%	COX8C/NDUFB9/COX7C/COX5A/NDUFA9/COX4I2/NDUFB8/SDHB/NDUFA3/NDUFA12/COX5B/NDUFB2/COX4I1/COX6A1/UQCRB/COX6C/UQCR11/SNCA/NDUFA7/NDUFA4/UQCRQ/NDUFAB1/COX7A2/UQCRHL/SDHAF2/NDUFB1/COX8A/NDUFA2/UQCR10/NDUFS4/COA6/CHCHD2/UQCRH/NDUFS5/NDUFS8/DGUOK/NDUFC1/COX6B1/ISCU/NDUFS3/GHITM/NDUFB10/NDUFB7/NDUFAF1/AFG1L/COX7B/NDUFB4/NDUFA5/NDUFB5/UQCC3/CYCS/UQCRFS1/CCNB1/ETFA
BP	GO:0031347	regulation of defense response	583	-0.343725	-1.7101	1.86e-09	1.86e-09	3.14e-08	3597	tags=35%, list=21%, signal=28%	IL1B/IL23A/AKNA/CD28/KLRC1/TSPAN32/HCK/C3/LPCAT3/AOAH/SIRPA/HTRA1/PIK3CG/CD81/IL15/OPTN/AP1G1/CASP4/TRIM44/AREL1/HAVCR2/BTK/RAG1/FOXF1/MATR3/PIK3AP1/TRIM21/TNF/DAGLA/NT5E/PTPRC/FGR/PSMA6/ADAM8/JAK2/TNFAIP3/ASH1L/MMP9/HLA-E/TLR3/SMAD3/LRP8/TRAF6/TNC/GPSM3/XIAP/DHX58/ADAR/PDE2A/KLRB1/GGT1/FCGR1A/NKG7/TLR4/HPX/RNF125/APOBEC3G/USP18/DROSHA/SBNO2/NLRX1/IL10/ACE/CD96/HERC5/IFI16/TTBK1/FGL2/RIPK2/PLCG2/…
BP	GO:0045333	cellular respiration	216	0.461667	2.04029	1.95e-09	1.95e-09	3.24e-08	4074	tags=49%, list=24%, signal=37%	COX7B2/COX8C/NDUFB9/UQCC2/COX7C/COX5A/NDUFA9/COX4I2/NDUFB8/ATP5ME/SDHB/NDUFA3/NDUFA12/COX5B/NDUFB2/MLXIPL/ATP5PO/COX4I1/COX6A1/NDUFA11/UQCRB/COX6C/UQCR11/SNCA/NDUFA7/NDUFA4/CHCHD10/UQCRQ/ARL2/COX6B2/ATP5F1D/NDUFAB1/COX7A2/MRPS36/UQCRHL/SDHAF2/NDUFB1/COX8A/ATP5PF/ATP5PD/IFNLR1/NDUFA2/UQCR10/NDUFS4/COA6/ATP5MG/CHCHD2/UQCRH/NDUFS5/CHCHD5/NDUFS8/SDHAF4/DGUOK/NDUFC1/COX6B1/ISCU/NDUFS3/GHITM/NDUFB10/ND…
BP	GO:0140053	mitochondrial gene expression	162	0.50502	2.14816	1.98e-09	1.98e-09	3.25e-08	5469	tags=58%, list=32%, signal=40%	MRPS21/UQCC2/MRPL41/CHCHD1/MRPL12/MRPL14/GADD45GIP1/MRPL2/MRPL54/MRPL57/NDUFA7/CHCHD10/AURKAIP1/MRPL27/MRPL51/COA3/C1QBP/MRPL23/PTCD1/MRPL47/MRPL21/RPUSD3/MRPL39/MRPL28/MRPS2/MRPL33/MRPL52/MRPS14/MRPL15/MRPL4/MRPS26/MRPS33/MALSU1/MRPS35/MRPL18/MRPL20/SARS2/MRPL11/TFB1M/MRPS12/MRPL58/MRPL43/MRPL1/YARS2/MRPS34/MRPL24/TBRG4/TFB2M/MRPL22/MRPL3/MRPS18A/MRPL55/MTG1/MRPS23/SLC25A33/MRPS28/MRPS31/MRPS10/…
BP	GO:0031349	positive regulation of defense response	271	-0.425289	-1.97778	2.01e-09	2.01e-09	3.26e-08	3630	tags=40%, list=21%, signal=32%	IL1RL1/IL1B/IL23A/CD28/HCK/C3/PIK3CG/CD81/IL15/OPTN/AP1G1/CASP4/HAVCR2/BTK/MATR3/TNF/ADAM8/JAK2/HLA-E/TLR3/TRAF6/GPSM3/PDE2A/FCGR1A/NKG7/TLR4/HPX/ACE/IFI16/TTBK1/RIPK2/PLCG2/STING1/TRADD/LAG3/NCR3/NUPR1/OSM/ADORA2B/NLRC5/SH2D1B/MNDA/TLR7/RASGRP1/CGAS/TRIM5/NAIP/TRIM56/MMRN2/IL16/IRF7/IL17RA/NOD2/SUCNR1/NOD1/CLEC7A/PLA2G7/IFI35/ZNFX1/CASP1/COLEC11/TLR8/USP27X/NPAS2/CAMK2N1/CCL5/STAP1/ETS1/MMP12/OS…
BP	GO:0045089	positive regulation of innate immune response	132	-0.514942	-2.18028	2.14e-09	2.14e-09	3.42e-08	2581	tags=36%, list=15%, signal=31%	TLR4/HPX/IFI16/PLCG2/STING1/LAG3/NCR3/NLRC5/SH2D1B/MNDA/RASGRP1/CGAS/TRIM5/TRIM56/IRF7/NOD2/CLEC7A/IFI35/ZNFX1/COLEC11/TLR8/USP27X/CCL5/MMP12/PARP9/HEXIM1/CD160/COLEC10/AIM2/KLRD1/PAK1/TIRAP/CRTAM/IL21/CLEC6A/TXK/TRIM6/CD226/GBP5/SH2D1A/PYHIN1/IL12B/CLNK/SLAMF6/KLRK1/ZBP1/TLR9/KIR2DL4
BP	GO:0050870	positive regulation of T cell activation	237	-0.438121	-2.00553	2.26e-09	2.26e-09	3.57e-08	4199	tags=44%, list=25%, signal=34%	VSIR/LCK/SIRPB1/LILRB2/NLRP3/RARA/CD86/TNFSF9/HLA-DPB1/GPAM/HSPH1/XBP1/AKT1/IL1B/IL23A/IL4I1/CD28/ZBTB7B/TNFRSF14/SIRPA/TGFBR2/GLI2/AP3D1/CD81/IL15/IL7R/RASAL3/IL4R/HAVCR2/RAG1/RUNX1/PTPRC/ADAM8/JAK2/HLA-E/TRAF6/CCDC88B/CCL21/EFNB1/RIPK2/CD4/SMARCA2/DHPS/CD74/SMARCC2/SASH3/RASGRP1/TMIGD2/HLA-DQB2/ICOS/HSPD1/NOD2/NCKAP1L/VNN1/SLAMF1/PTPN22/CCL5/TNFSF13B/IL2RA/IL18/HLA-DRB1/HLA-DMB/CD160/LILRB4/HLA…
CC	GO:0062023	collagen-containing extracellular matrix	395	0.391133	1.83485	2.59e-09	2.59e-09	4.05e-08	3334	tags=35%, list=20%, signal=29%	MFAP2/COL9A3/SFRP2/ORM1/COL11A1/COL26A1/SFRP1/S100A7/GREM1/LEFTY2/BCAN/IMPG2/COCH/COL4A6/INHBE/MDK/EMILIN3/EDIL3/LUM/SERPINF2/MFAP4/POSTN/L1CAM/MATN3/GDF10/PRG4/FGF10/SOST/COL11A2/ADAMTS20/COL9A2/FBLN2/COL8A2/DCN/EMILIN2/WNT2/APOE/CDH2/COMP/FBLN5/APOA1/ANGPT1/ANGPTL1/WNT5B/SERPINF1/LGALS1/S100A4/COL25A1/RTBDN/CCDC80/CTHRC1/SERPINA5/TMEFF2/LOX/PRELP/COL3A1/SERPINA3/GPC2/FREM2/FBLN1/OMD/RARRES2/GPC…
BP	GO:0009617	response to bacterium	564	-0.345477	-1.71686	3.63e-09	3.63e-09	5.6e-08	3597	tags=35%, list=21%, signal=28%	IL1B/IL23A/IFNAR1/RNASE7/GCH1/TREM1/HCK/C3/TNFRSF14/LYG1/PTAFR/IL12RB2/SIRPA/NR4A1/FAM20A/PRKCA/NOS3/ZG16/OPTN/CASP4/IL7R/HAVCR2/BTK/ADAM17/NOTCH2/P2RX7/H2BC21/RNASE4/IRF5/TNF/CD180/FGR/JAK2/TNFAIP3/IL24/HLA-E/UPF1/TLR3/TRAF6/DHX58/ADGRB1/DEFB124/GNLY/FCGR1A/PLAA/SHC1/GSDMD/TLR4/GZMA/USP18/DROSHA/CUBN/SBNO2/IL10/GFI1/CARD16/ACE/PCSK1/CD96/C4B/IL10RA/BCL3/INAVA/RIPK2/PLCG2/SPN/OAS1/CD4/CLEC4E/MICA…
BP	GO:0032103	positive regulation of response to external stimulus	419	-0.371277	-1.79647	4.11e-09	4.11e-09	6.26e-08	3388	tags=35%, list=20%, signal=29%	PRKCA/PIK3CG/CD81/WNK1/THBS4/IL15/OPTN/AP1G1/PTK2/CASP4/HAVCR2/BTK/ADAM17/MATR3/MET/TNF/PPM1F/CD180/ADAM8/JAK2/HLA-E/TLR3/SMAD3/TRAF6/GPSM3/CCL21/DHX58/CSF1R/PDE2A/DEFB124/MOSPD2/CAMK1D/FCGR1A/NKG7/TLR4/HPX/NRP1/ACE/IFI16/TTBK1/RIPK2/PLCG2/OASL/STING1/TRADD/BMP6/LAG3/NCR3/ANKRD17/STK24/MSTN/NUPR1/OSM/ADORA2B/NLRC5/SH2D1B/CD74/TPBG/MNDA/TLR7/RASGRP1/CGAS/FLNA/MAPK1/TRIM5/NAIP/TRIM56/MMRN2/IL16/IRF…
BP	GO:0051607	defense response to virus	270	-0.414183	-1.92908	6.48e-09	6.48e-09	9.76e-08	4212	tags=41%, list=25%, signal=32%	F2RL1/RNF26/TTC4/IFI44L/MX2/TRAF3IP1/IFITM2/ATG7/ISG20/GPAM/ABCC9/TRIM25/EIF2AK2/TRIM38/MYD88/DDX60L/IL1B/IL23A/TRIM52/TSPAN32/NT5C3A/HTRA1/IL10RB/TRIM26/IL15/IRF2/TRIM44/TRIM21/IRF5/PTPRC/TNFAIP3/ZC3HAV1/CD40/TLR3/MAP3K14/DNAJC3/DHX58/ADAR/IFNL3/RSAD2/RNF125/APOBEC3G/NLRX1/HERC5/IFI16/FGL2/SLFN13/IFIT3/OAS1/OASL/STING1/MICA/ANKRD17/DDIT4/STAT2/PRF1/NLRC5/APOBEC3H/TLR7/CGAS/MLKL/TRIM5/UNC93B1/TRI…
BP	GO:0140546	defense response to symbiont	271	-0.415422	-1.9319	8.86e-09	8.86e-09	1.32e-07	4212	tags=42%, list=25%, signal=32%	F2RL1/RNF26/TTC4/IFI44L/MX2/TRAF3IP1/IFITM2/ATG7/ISG20/GPAM/ABCC9/TRIM25/EIF2AK2/TRIM38/MYD88/DDX60L/IL1B/IL23A/TRIM52/TSPAN32/NT5C3A/HTRA1/IL10RB/TRIM26/IL15/ZG16/IRF2/TRIM44/TRIM21/IRF5/PTPRC/TNFAIP3/ZC3HAV1/CD40/TLR3/MAP3K14/DNAJC3/DHX58/ADAR/IFNL3/RSAD2/RNF125/APOBEC3G/NLRX1/HERC5/IFI16/FGL2/SLFN13/IFIT3/OAS1/OASL/STING1/MICA/ANKRD17/DDIT4/STAT2/PRF1/NLRC5/APOBEC3H/TLR7/CGAS/MLKL/TRIM5/UNC93B…
BP	GO:0050852	T cell receptor signaling pathway	129	-0.515259	-2.17484	1.1e-08	1.1e-08	1.63e-07	2997	tags=36%, list=18%, signal=30%	PTPRC/LCP2/LAPTM5/TRAF6/CD8A/SKAP1/CD3D/CBLB/RIPK2/PLCG2/CRKL/IKBKG/CD247/MAPK1/FYB1/BTNL2/SLA2/THEMIS/GBP1/PTPN22/TRAT1/CTLA4/PDE4B/KCNN4/HLA-DRB1/CD160/BTNL9/LILRB4/RNF31/CD3E/TESPA1/TNFRSF21/HLA-DQB1/ITK/ZAP70/PVRIG/CARD11/INPP5D/CEACAM1/CCR7/CD3G/TXK/LIME1/CD226/SH2D1A/UBASH3A/VTCN1
BP	GO:0034341	response to interferon-gamma	129	-0.507724	-2.14304	2.45e-08	2.45e-08	3.51e-07	3534	tags=43%, list=21%, signal=34%	GCH1/HCK/NUB1/SIRPA/CCL17/AQP4/TRIM21/CCL25/TNF/JAK2/CD40/JAK1/KYNU/TLR3/CCL21/TLR4/HPX/IRF8/SP100/NLRC5/CD74/RAB43/GBP6/GBP2/CCL22/VPS26B/MEFV/GBP1/CASP1/CCL23/CCL20/IRF1/PARP14/FLNB/CCL5/CCL8/CCL13/PARP9/CCL7/BST2/STAT1/SLC30A8/HLA-DPA1/IL12RB1/CX3CL1/CCL18/TXK/FASLG/GBP4/GBP5/IFNG/IL12B/CCL19/CIITA/ACOD1
BP	GO:0071824	protein-DNA complex subunit organization	238	0.437797	1.96584	2.47e-08	2.47e-08	3.51e-07	3627	tags=33%, list=21%, signal=26%	H2BC10/H2BC14/H1-5/H3C7/H3C3/H3C11/H4C11/H3C2/H4C13/H2BC13/H4C4/H4C6/YEATS4/H2BW2/H3C13/H2BC3/CENPV/GTF2H5/H3C8/H3C1/H1-3/TP53/MED31/H1-1/HEY2/H4C12/H1-4/CENPS/GTF2A2/MED11/H2BC9/H4C1/ZNHIT1/H2BW1/H2BC17/H2BC7/H4C3/CENPA/ACTR6/H4C15/H2BC18/SMARCB1/MED21/H3C14/H4C2/TAF8/H1-10/H3C12/H4C5/RPL23/CENPK/H4C14/H2BC15/PIH1D1/MED27/OIP5/RAD51/SMYD3/GMNN/VPS72/MED8/H3-3B/TAF11/MED25/RUVBL2/SOX9/H2AX/CAND1/…
BP	GO:0065004	protein-DNA complex assembly	205	0.454377	2.00357	2.48e-08	2.48e-08	3.51e-07	2630	tags=29%, list=15%, signal=25%	H2BC10/H2BC14/H1-5/H3C7/H3C3/H3C11/H4C11/H3C2/H4C13/H2BC13/H4C4/H4C6/H2BW2/H3C13/H2BC3/CENPV/GTF2H5/H3C8/H3C1/H1-3/TP53/MED31/H1-1/HEY2/H4C12/H1-4/CENPS/GTF2A2/MED11/H2BC9/H4C1/H2BW1/H2BC17/H2BC7/H4C3/CENPA/H4C15/H2BC18/SMARCB1/MED21/H3C14/H4C2/TAF8/H1-10/H3C12/H4C5/CENPK/H4C14/H2BC15/PIH1D1/MED27/OIP5/RAD51/SMYD3/GMNN/MED8/H3-3B/TAF11/MED25
BP	GO:0043604	amide biosynthetic process	796	0.325954	1.6229	2.49e-08	2.49e-08	3.51e-07	4021	tags=32%, list=24%, signal=26%	ST8SIA3/KRT13/KRT17/IGF2BP2/RPL26/RPS28/RPS18/EEF1E1/MRPS21/UQCC2/RPS10/RPS26/RPLP1/RPL35A/RPS20/MRPL41/NEURL1/RPL13A/RPS15A/LIN28A/AANAT/RPS11/ST8SIA2/EIF5AL1/RPL18/RPL34/RPL32/CHCHD1/EXOSC5/PEMT/RPS19/RPL36/MRPL12/MRPL14/CERS4/RPS12/GADD45GIP1/CERS1/RPL35/MRPL2/MRPL54/BDH2/RPS21/NANOS3/RSL24D1/RPL21/DIO2/RPLP2/RPS24/RPL29/EIF1B/RPL11/RPS29/EIF4EBP1/RPS7/RPSA/PDK4/RPL24/MRPL57/SNCA/NDUFA7/RPL27A…
BP	GO:0007249	I-kappaB kinase/NF-kappaB signaling	278	-0.399411	-1.8701	3.83e-08	3.83e-08	5.32e-07	3719	tags=35%, list=22%, signal=27%	IRAK4/TRIM38/MYD88/AKT1/BTRC/IL1B/TRIM52/ROCK1/TRAF5/PIDD1/SIRPA/PIM2/OPTN/BTK/EEF1D/HTR2B/ZNF675/TRIM21/TNF/TNFAIP3/ASH1L/CD40/TLR3/TRAF6/CCL21/MAP3K14/REL/DEFB124/TLR4/NLRX1/CARD16/BCL3/INAVA/RIPK2/PLCG2/CD4/TRADD/ANKRD17/PELI2/TLR6/IRAK1/CD74/TRAF1/TLR7/TNIP3/IKBKG/FLNA/TRIM5/EDNRB/EDA/NR1D1/ALPK1/TRIM14/PRKCB/NOD2/NOD1/F2R/CLEC7A/NLRC3/CASP1/TRIM68/TLR8/CASP8/TLE1/MID2/TRIM22/BST2/HLA-DRB1/SE…
BP	GO:1902105	regulation of leukocyte differentiation	293	-0.396055	-1.86239	4.14e-08	4.14e-08	5.7e-07	3589	tags=33%, list=21%, signal=27%	IL23A/IL4I1/CD28/ZBTB7B/SMAD7/SOS1/TGFBR2/GLI2/AP3D1/PRKCA/IL15/IL7R/IL4R/BTK/RAG1/NOTCH2/ZNF675/TNF/RUNX1/PTPRC/ADAM8/TLR3/TRAF6/PRDM1/LILRB3/C1QC/TLR4/DROSHA/IL10/FGL2/RIPK2/KLF10/CD4/NFAM1/LAG3/SMARCA2/CD74/ZFP36L2/SMARCC2/SASH3/RASGRP1/PIK3R1/ZNF683/EVI2B/UBASH3B/IRF7/NCKAP1L/VNN1/CTLA4/CASP8/CCR1/HCLS1/IRF1/LIF/IL2RA/IL18/HLA-DRB1/IL27/TBX21/LILRB4/HLA-DRA/TESPA1/TNFRSF11B/CD101/IL2RG/ZAP70/…
BP	GO:0045619	regulation of lymphocyte differentiation	198	-0.439272	-1.96857	9.87e-08	9.87e-08	1.34e-06	3589	tags=40%, list=21%, signal=32%	VSIR/LILRB2/NLRP3/RARA/CD86/TNFSF9/METTL3/SOS2/XBP1/SH3RF1/IL23A/IL4I1/CD28/ZBTB7B/SMAD7/SOS1/TGFBR2/GLI2/AP3D1/IL15/IL7R/IL4R/BTK/RAG1/RUNX1/PTPRC/ADAM8/PRDM1/DROSHA/IL10/FGL2/RIPK2/NFAM1/LAG3/SMARCA2/CD74/ZFP36L2/SMARCC2/SASH3/RASGRP1/ZNF683/NCKAP1L/VNN1/CTLA4/IRF1/IL2RA/IL18/HLA-DRB1/IL27/TBX21/LILRB4/HLA-DRA/TESPA1/IL2RG/ZAP70/INHA/IL12RB1/CRTAM/PGLYRP3/CARD11/INPP5D/DUSP10/CD27/CAMK4/IL1RL2/…
BP	GO:0015980	energy derivation by oxidation of organic compounds	300	0.399115	1.82418	1.09e-07	1.09e-07	1.47e-06	4074	tags=42%, list=24%, signal=32%	COX7B2/IGF2/COX8C/GCK/MT3/NDUFB9/ADRB3/UQCC2/COX7C/COX5A/IGF1/NDUFA9/COX4I2/NDUFB8/ATP5ME/SDHB/NDUFA3/TP53/NDUFA12/COX5B/NDUFB2/MLXIPL/ATP5PO/COX4I1/COX6A1/NDUFA11/UQCRB/COX6C/UQCR11/SNCA/NDUFA7/NDUFA4/CHCHD10/UQCRQ/ARL2/PRLH/COX6B2/ATP5F1D/NDUFAB1/COX7A2/MRPS36/UQCRHL/SDHAF2/NDUFB1/COX8A/ATP5PF/ATP5PD/IFNLR1/NDUFA2/KL/UQCR10/NDUFS4/COA6/ATP5MG/CHCHD2/DYRK2/POMC/UQCRH/NDUFS5/CHCHD5/NDUFS8/SDHAF4/…
BP	GO:0071219	cellular response to molecule of bacterial origin	196	-0.43091	-1.92828	1.12e-07	1.12e-07	1.48e-06	4190	tags=40%, list=25%, signal=30%	CTSG/LILRB2/NLRP3/RARA/TGFB1/MTDH/CD86/XBP1/TRIB1/MYD88/AKT1/IL1B/HCK/PTAFR/SIRPA/PRKCA/NOS3/HAVCR2/TNF/CD180/JAK2/TNFAIP3/IL24/UPF1/TRAF6/DEFB124/PLAA/TLR4/SBNO2/IL10/GFI1/CARD16/RIPK2/PLCG2/BMP6/TLR6/IRF8/IRAK1/TNIP3/FZD5/MAPK1/CAPN2/TRIM5/EDNRB/NR1D1/NOD2/SLC7A5/TLR1/CASP1/PTPN22/HMGCS2/CAMP/IL36RN/CCL5/SCIMP/PDE4B/STAP1/IL18/PABPN1/CD274/IRAK2/TIRAP/CX3CL1/PDCD1LG2/CXCL10/LILRB1/CCR5/CD80/CD6…
BP	GO:0002440	production of molecular mediator of immune response	217	-0.425591	-1.93414	1.12e-07	1.12e-07	1.48e-06	3704	tags=40%, list=22%, signal=31%	MYD88/LGALS4/IL1B/CD28/TREM1/SMAD7/TNFRSF14/HFE/STAT6/CD81/THOC1/IL4R/BTK/P2RX7/TNF/PTPRC/PARP3/HLA-E/CD40/LAPTM5/TLR3/TRAF6/HK1/MSH6/CD244/RSAD2/TLR4/HPX/NLRX1/IL10/PANX1/C17orf99/CD96/INAVA/RIPK2/PLCG2/IL13RA2/CD74/MCM3AP/TLR7/SASH3/TMIGD2/CGAS/FZD5/HLA-DQB2/HSPD1/NOD2/NOD1/SLC7A5/CLEC7A/TRPM4/GAPT/SLAMF1/PTPN22/IL1R1/SCIMP/BST2/IL18/HLA-DRB1/HLA-DMB/TBX21/CD160/LILRB4/HLA-DRA/HLA-DMA/NHEJ1/HLA…
CC	GO:0005759	mitochondrial matrix	471	0.357423	1.71075	1.14e-07	1.14e-07	1.49e-06	4932	tags=42%, list=29%, signal=31%	MRPS21/UQCC2/LYRM4/MRPL41/NDUFA9/NDUFB8/CHCHD1/TP53/MPST/MRPL12/MRPL14/GADD45GIP1/MRPL2/MRPL54/PDK4/NME4/SIRT4/MRPL57/NDUFA7/MRM3/ARG2/AURKAIP1/MRPL27/ARL2/ALAS2/ATP5F1D/ETNPPL/MRPL51/NDUFAB1/TST/MRPS36/SDHAF2/ACAA2/C1QBP/MTHFD2/GCDH/TXN2/PPA2/MRPL23/PTCD1/ACSS3/MRPL47/ALKBH7/ECI1/MRPL21/RPUSD3/MRPL39/MMAB/SMDT1/MRPL28/MRPS2/NDUFS8/SDHAF4/MRPL33/GCSH/POLDIP2/MRPL52/MRPS14/DGUOK/ISCU/SDHAF1/NDUFS3…
BP	GO:0002703	regulation of leukocyte mediated immunity	227	-0.416199	-1.89834	1.33e-07	1.33e-07	1.72e-06	3597	tags=40%, list=21%, signal=32%	IL1B/IL23A/IL4I1/CD28/KLRC1/SMAD7/C3/PTAFR/HFE/STAT6/CD81/THOC1/AP1G1/FCER2/IL7R/IL4R/HAVCR2/BTK/P2RX7/FOXF1/TNF/PTPRC/FGR/PARP3/HLA-E/CD40/TLR3/TRAF6/KLRB1/FCGR1A/RSAD2/TLR4/HPX/AZGP1/IL10/C17orf99/CD96/PLCG2/MICA/LAG3/NCR3/ADGRE2/IL13RA2/ADORA2B/SH2D1B/ITGAM/SASH3/RASGRP1/FZD5/HSPD1/TAP2/NOD2/NCKAP1L/CLEC7A/TRPM4/SLAMF1/CD84/IL1R1/SCIMP/ITGB2/STAP1/GAB2/BST2/NCR1/IL18/HLA-DRB1/TBX21/RIPK3/CD160…
BP	GO:0051091	positive regulation of DNA-binding transcription factor activity	253	-0.395479	-1.83018	1.43e-07	1.43e-07	1.83e-06	3758	tags=36%, list=22%, signal=29%	EIF2AK2/LRP5/STAT3/TRIM38/MYD88/AKT1/IL1B/ALK/TRIM52/TRAF5/PIDD1/TRIM26/BTK/TRIM21/TNF/PSMA6/ADAM8/JAK2/HDAC4/STK36/NDP/CD40/ADGRF1/TLR3/SMAD3/LRP8/TRAF6/NTRK1/CAMK1D/TLR4/IL10/CARD16/NODAL/MAP3K13/RIPK2/PLCG2/STING1/TRADD/NFAM1/RIPK4/ANKRD42/WNT1/TLR6/IRAK1/CRNN/TRAF1/IKBKG/TRIM5/EDA/TRIM14/PRKCB/PRKCH/NOD2/NOD1/CLEC7A/TRIM68/ZIC2/TAF1/HCLS1/MID2/IL18RAP/TRIM22/IL18/CARD14/WNT3A/RIPK3/RNF31/CFLA…
BP	GO:0019724	B cell mediated immunity	134	-0.484118	-2.05319	1.58e-07	1.58e-07	2.01e-06	3571	tags=45%, list=21%, signal=36%	CD28/C3/STAT6/CD81/THOC1/FCER2/IL4R/BTK/C5/C1QB/TNF/PTPRC/PARP3/HLA-E/CD40/MSH6/C1QC/FCGR1A/HPX/CD19/IL10/C17orf99/C4B/BCL3/IL13RA2/CD74/C4A/TCIRG1/HLA-DQB2/MASP2/IRF7/SLA2/HSPD1/NOD2/CSF2RB/GAPT/TLR8/C7/FCGR3A/HLA-DRB1/HLA-DMB/TBX21/HLA-DRA/HLA-DMA/IGLL1/HLA-DQB1/HLA-DPA1/HLA-DOB/INPP5D/HLA-DQA1/CD27/HLA-DQA2/IL21R/HLA-DRB5/CD226/CD40LG/LTA/HLA-DOA/C6/IGLL5
BP	GO:0009201	ribonucleoside triphosphate biosynthetic process	103	0.533981	2.0999	1.79e-07	1.79e-07	2.25e-06	4056	tags=53%, list=24%, signal=41%	NDUFB9/NDUFA9/NME1/NDUFB8/ATP5ME/SDHB/NDUFA3/NDUFA12/NDUFB2/ATP5PO/ATP5MC1/ATP5MGL/NDUFA11/NME4/NDUFA7/NME3/ATP5F1D/NDUFAB1/NDUFB1/ATP5PF/ATP5PD/NDUFA2/SPHK2/NDUFS4/ATP5MG/NME5/NDUFS5/NDUFS8/DGUOK/NDUFC1/NDUFS3/NDUFB10/NDUFB7/NDUFB11/LDHC/ATP5MC2/ATP5F1C/ATP5F1E/NDUFB4/NDUFA5/ATP5MF/NDUFB5/UQCC3/TMSB4X/NDUFS6/IMPDH2/ANTKMT/NME9/NDUFB6/NDUFA1/ENO1/NDUFA6/NME2/DNAJC30/IMPDH1
BP	GO:0022900	electron transport chain	158	0.471849	1.99404	2.29e-07	2.29e-07	2.84e-06	2663	tags=40%, list=16%, signal=34%	COX7B2/COX8C/AKR1C4/NDUFB9/COX7C/COX5A/NDUFA9/COX4I2/NDUFB8/SDHB/NDUFA3/NDUFA12/COX5B/NDUFB2/AKR7A2/COX4I1/COX6A1/HSD17B6/UQCRB/COX6C/UQCR11/SNCA/NDUFA7/NDUFA4/UQCRQ/NDUFAB1/COX7A2/UQCRHL/SDHAF2/NDUFB1/COX8A/NDUFA2/UQCR10/NDUFS4/COA6/CHCHD2/UQCRH/NDUFS5/NDUFS8/DGUOK/NDUFC1/COX6B1/ISCU/ADH5/NDUFS3/GHITM/NDUFB10/NDUFB7/AKR1B1/NDUFAF1/AFG1L/COX7B/DEGS1/LOXL2/NDUFB4/NDUFA5/NDUFB5/UQCC3/CYCS/UQCRFS1/S…
BP	GO:0046632	alpha-beta T cell differentiation	112	-0.511428	-2.1125	2.37e-07	2.37e-07	2.92e-06	3733	tags=43%, list=22%, signal=34%	SH3RF1/STAT3/EOMES/IL23A/ZBTB7B/SMAD7/TGFBR2/AP3D1/STAT6/IL4R/RUNX1/PRDM1/RSAD2/BCL3/RIPK2/SPN/BCL11B/SASH3/ATP7A/GPR18/ZNF683/NCKAP1L/SEMA4A/IRF1/LY9/PTGER4/IL18/HLA-DRB1/IL27/TBX21/LILRB4/HLA-DRA/IL2RG/ITK/ZAP70/IL12RB1/NKX2-3/IL21/IL6R/CD80/IFNG/IL12B/SLAMF6/ZBTB16/CCL19/PLA2G2D/IRF4/SHH
BP	GO:0042113	B cell activation	249	-0.403129	-1.85536	2.39e-07	2.39e-07	2.92e-06	3383	tags=34%, list=20%, signal=28%	STAT6/CD81/THOC1/IL7R/BTK/ADAM17/RAG1/NOTCH2/ITGA4/CD180/PTPRC/HDAC4/TNFAIP3/PARP3/CD40/LAPTM5/MSH6/NTRK1/TLR4/CD19/IL10/C17orf99/BCL3/PLCG2/TBC1D10C/NFAM1/IRF8/CD74/ZFP36L2/MNDA/SASH3/RASGRP1/PIK3R1/TCIRG1/BST1/PRKCB/PIK3R3/HSPD1/NOD2/NCKAP1L/AKAP17A/GAPT/CTLA4/CASP8/PRLR/SYVN1/TNFSF13B/BST2/TBX21/WNT3A/IGLL1/BLK/NHEJ1/ST3GAL1/SKAP2/TNFRSF21/IL2RG/ZAP70/INHA/NKX2-3/TIRAP/CARD11/INPP5D/FLT3/PIK3R…
BP	GO:0016064	immunoglobulin mediated immune response	131	-0.486836	-2.05879	2.57e-07	2.57e-07	3.1e-06	3571	tags=45%, list=21%, signal=36%	CD28/C3/STAT6/CD81/THOC1/FCER2/IL4R/BTK/C5/C1QB/TNF/PTPRC/PARP3/HLA-E/CD40/MSH6/C1QC/FCGR1A/HPX/CD19/IL10/C17orf99/C4B/BCL3/IL13RA2/CD74/C4A/TCIRG1/HLA-DQB2/MASP2/IRF7/HSPD1/NOD2/CSF2RB/GAPT/TLR8/C7/FCGR3A/HLA-DRB1/HLA-DMB/TBX21/HLA-DRA/HLA-DMA/IGLL1/HLA-DQB1/HLA-DPA1/HLA-DOB/INPP5D/HLA-DQA1/CD27/HLA-DQA2/IL21R/HLA-DRB5/CD226/CD40LG/LTA/HLA-DOA/C6/IGLL5
BP	GO:0002224	toll-like receptor signaling pathway	114	-0.506084	-2.09607	2.7e-07	2.7e-07	3.23e-06	3174	tags=42%, list=19%, signal=34%	HAVCR2/BTK/PIK3AP1/OTUD4/TNF/CD300LF/TNFAIP3/CD40/TLR3/TRAF6/EPG5/LRRC14/SARM1/RSAD2/TLR4/GFI1/WDFY1/RIPK2/PLCG2/OAS1/TLR6/IRAK1/TLR7/TNIP3/UNC93B1/NR1D1/IRF7/HSPD1/NOD2/TLR1/IFI35/PTPN22/TLR8/IRF1/SCIMP/PTPRS/TLR5/BIRC3/TLR10/IRAK2/LRRC19/TIRAP/NLRP6/FCRL3/ESR1/TLR9/IRF4/ACOD1
BP	GO:0050900	leukocyte migration	366	-0.362676	-1.73775	2.78e-07	2.78e-07	3.29e-06	3722	tags=37%, list=22%, signal=30%	EXT1/FPR2/IRAK4/MYD88/AKT1/TRPM2/IL1B/IL23A/PIKFYVE/TREM1/HCK/ROCK1/TNFRSF14/SOS1/PTAFR/GCSAM/SIRPA/PIK3CG/CCL17/CD81/WNK1/GCNT1/THBS4/PTK2/ADAM17/C5/ITGA4/CCL25/TNF/ADAM8/MMP9/FUT4/GPSM3/CCL21/EMP2/CSF1R/DEFB124/MOSPD2/HSD3B7/CAMK1D/IL10/PECAM1/MADCAM1/CXCR1/ADD2/SPN/CRKL/ITGA6/DBH/ADGRE2/MSTN/ITGA9/CD74/SELP/TAFA4/CCL22/PIK3R1/PADI2/GPR18/GBF1/MAPK1/BST1/EDNRB/IL16/IL17RA/ADTRP/XG/NOD2/NCKAP1L/…
BP	GO:0070661	leukocyte proliferation	310	-0.380002	-1.80554	3.35e-07	3.35e-07	3.93e-06	3597	tags=40%, list=21%, signal=32%	IL1B/IL23A/IL4I1/CD28/MPL/ZBTB7B/TSPAN32/TNFRSF14/SOS1/TGFBR2/STAT6/PIK3CG/CD81/IL15/SH2D2A/PTK2/IL7R/RASSF5/RASAL3/HAVCR2/BTK/P2RX7/HELLS/CD180/PTPRC/PURA/JAK2/TNFAIP3/HLA-E/CD40/TRAF6/CCDC88B/EMP2/CSF1R/SDC4/TLR4/EFNB1/CD19/IL10/NPR3/MAD1L1/ACE/ELF4/CBLB/RIPK2/SPN/DHPS/CD74/MNDA/SASH3/RASGRP1/TMIGD2/MAPK1/TCIRG1/BST1/HSPD1/CSF2RB/NCKAP1L/GAPT/SLAMF1/PTPN22/CTLA4/PSMB10/IRF1/LRRC32/PRLR/CCL5/FCG…
BP	GO:0032943	mononuclear cell proliferation	279	-0.387171	-1.81802	3.83e-07	3.83e-07	4.46e-06	3597	tags=40%, list=21%, signal=32%	IL1B/IL23A/IL4I1/CD28/MPL/ZBTB7B/TSPAN32/TNFRSF14/SOS1/TGFBR2/PIK3CG/CD81/IL15/SH2D2A/IL7R/RASSF5/RASAL3/HAVCR2/BTK/P2RX7/HELLS/CD180/PTPRC/PURA/JAK2/HLA-E/CD40/TRAF6/CCDC88B/EMP2/SDC4/TLR4/EFNB1/CD19/IL10/MAD1L1/ACE/ELF4/CBLB/RIPK2/SPN/DHPS/CD74/MNDA/SASH3/RASGRP1/TMIGD2/BST1/HSPD1/NCKAP1L/GAPT/SLAMF1/PTPN22/CTLA4/PSMB10/IRF1/LRRC32/PRLR/CCL5/FCGR3A/DOCK2/MSN/TNFSF13B/IL2RA/IL18/HLA-DRB1/HLA-DMB…
BP	GO:0009142	nucleoside triphosphate biosynthetic process	114	0.512859	2.05805	4.19e-07	4.19e-07	4.83e-06	4056	tags=51%, list=24%, signal=39%	NDUFB9/NDUFA9/NME1/NDUFB8/ATP5ME/SDHB/NDUFA3/NDUFA12/AK5/NDUFB2/ATP5PO/ATP5MC1/ATP5MGL/NDUFA11/NME4/NDUFA7/NME3/ATP5F1D/NDUFAB1/NDUFB1/ATP5PF/ATP5PD/NDUFA2/SPHK2/NDUFS4/ATP5MG/NME5/NDUFS5/NDUFS8/DGUOK/NDUFC1/NDUFS3/NDUFB10/NDUFB7/NDUFB11/TBPL1/LDHC/ATP5MC2/ATP5F1C/ATP5F1E/NDUFB4/NDUFA5/ATP5MF/NDUFB5/UQCC3/AK1/TMSB4X/NDUFS6/IMPDH2/ANTKMT/NME9/NDUFB6/NDUFA1/ENO1/NDUFA6/NME2/DNAJC30/IMPDH1
BP	GO:0046651	lymphocyte proliferation	273	-0.385707	-1.79673	4.51e-07	4.51e-07	5.16e-06	3597	tags=40%, list=21%, signal=32%	IL1B/IL23A/IL4I1/CD28/MPL/ZBTB7B/TSPAN32/TNFRSF14/SOS1/TGFBR2/PIK3CG/CD81/IL15/SH2D2A/IL7R/RASSF5/RASAL3/HAVCR2/BTK/P2RX7/HELLS/CD180/PTPRC/PURA/JAK2/HLA-E/CD40/TRAF6/CCDC88B/EMP2/SDC4/TLR4/EFNB1/CD19/IL10/MAD1L1/ELF4/CBLB/RIPK2/SPN/DHPS/CD74/MNDA/SASH3/RASGRP1/TMIGD2/BST1/HSPD1/NCKAP1L/GAPT/SLAMF1/PTPN22/CTLA4/PSMB10/IRF1/LRRC32/PRLR/CCL5/FCGR3A/DOCK2/MSN/TNFSF13B/IL2RA/IL18/HLA-DRB1/HLA-DMB/IL2…
MF	GO:0046982	protein heterodimerization activity	293	0.392752	1.79449	4.63e-07	4.63e-07	5.25e-06	3192	tags=30%, list=19%, signal=25%	TUBB2B/TENM3/H2BC10/H2BC14/H2AC21/H3C7/H2AC16/H3C3/H3C11/H2AC20/H4C11/H3C2/SOHLH2/H4C13/H2BC13/MAPK4/IL12A/H4C4/H4C6/H2BW2/ATP1B2/NPAS1/TENM1/H3C13/H2AC12/H2BC3/H2AC13/H3C8/H3C1/TP53/H2AZ1/MLXIPL/PAFAH1B3/SUPT3H/H4C12/POLE4/CENPS/GTF2A2/MICU2/H2BC9/H4C1/H2AC19/GPHA2/H2AC4/H2BW1/H2BC17/H2BC7/SYT5/H4C3/CENPA/H2AC18/H2AC8/H4C15/H2BC18/KRT10/FXR2/YWHAE/TRMT112/H3C14/H4C2/TAF8/H3C12/LSM6/H4C5/RAN/H4C1…
MF	GO:0004930	G protein-coupled receptor activity	364	-0.356649	-1.70748	5.12e-07	5.12e-07	5.75e-06	2417	tags=33%, list=14%, signal=29%	GPR157/P2RY2/CXCR1/SSTR1/OR1L8/OR2A42/OR14K1/GABBR2/CALCR/GPR179/GPR63/ADGRE2/CCKBR/XPR1/ADORA2B/OR1Q1/RAMP3/OR1M1/OR1F1/GRM2/HCAR1/OR10AD1/NPR1/FZD5/GPR146/GPR171/GPR18/MC4R/VIPR1/GRM8/EDNRB/ADGRG1/RORB/HCRTR1/SUCNR1/F2R/UTS2R/CNR2/MC1R/MRGPRE/GPRC5A/ADGRE1/ADORA2A/OR51E2/ADGRF4/CCR1/CXCR3/GPR12/GPR20/HTR1F/OR13A1/GPR39/OR7D2/GABBR1/GNRHR/PTGER4/CHRM2/GPER1/P2RY10/GPR31/TACR1/LPAR3/CELSR2/GPR84/…
BP	GO:0071346	cellular response to interferon-gamma	110	-0.503793	-2.08182	6.31e-07	6.31e-07	7.03e-06	3523	tags=41%, list=21%, signal=33%	HCK/SIRPA/CCL17/AQP4/CCL25/TNF/JAK2/JAK1/TLR3/CCL21/TLR4/HPX/IRF8/SP100/NLRC5/RAB43/GBP6/GBP2/CCL22/VPS26B/GBP1/CASP1/CCL23/CCL20/IRF1/PARP14/FLNB/CCL5/CCL8/CCL13/PARP9/CCL7/STAT1/HLA-DPA1/IL12RB1/CX3CL1/CCL18/TXK/FASLG/GBP4/GBP5/IFNG/IL12B/CCL19/ACOD1
BP	GO:0045580	regulation of T cell differentiation	168	-0.440483	-1.92803	6.37e-07	6.37e-07	7.03e-06	4199	tags=41%, list=25%, signal=31%	VSIR/LILRB2/NLRP3/RARA/CD86/TNFSF9/METTL3/SOS2/XBP1/SH3RF1/IL23A/IL4I1/CD28/ZBTB7B/SMAD7/SOS1/TGFBR2/GLI2/AP3D1/IL15/IL7R/IL4R/RAG1/RUNX1/PTPRC/ADAM8/PRDM1/DROSHA/FGL2/RIPK2/LAG3/SMARCA2/CD74/SMARCC2/SASH3/RASGRP1/ZNF683/NCKAP1L/VNN1/CTLA4/IRF1/IL2RA/IL18/HLA-DRB1/IL27/TBX21/LILRB4/HLA-DRA/TESPA1/IL2RG/ZAP70/IL12RB1/CRTAM/CARD11/DUSP10/CD27/CAMK4/IL1RL2/CD80/CD2/IFNG/HLA-DOA/CCR2/IL12B/ZBTB16/CCL…
BP	GO:0002366	leukocyte activation involved in immune response	264	-0.386706	-1.78785	7.8e-07	7.8e-07	8.53e-06	4249	tags=41%, list=25%, signal=31%	PAXIP1/NMI/F2RL1/NLRP3/RARA/TGFB1/CD86/STXBP1/RAC2/STX4/XBP1/DYSF/STAT3/MYD88/EOMES/IL23A/CD28/ZBTB7B/SMAD7/PTAFR/STAT6/PIK3CG/CD81/THOC1/AP1G1/IL4R/HAVCR2/BTK/NOTCH2/FOXF1/CD180/PTPRC/FGR/PARP3/LCP1/CD40/MSH6/CD244/NKG7/TLR4/CD19/SBNO2/IL10/C17orf99/FGL2/BCL3/RIPK2/PLCG2/SPN/CLEC4E/ADGRE2/IL13RA2/IRF8/ADORA2B/SH2D1B/CD74/ITGAM/RASGRP1/ATP7A/ZNF683/HSPD1/SUCNR1/NCKAP1L/SEMA4A/GAPT/IFI35/APBB1IP/S…
BP	GO:0071222	cellular response to lipopolysaccharide	187	-0.421052	-1.87318	8.55e-07	8.55e-07	9.27e-06	4190	tags=39%, list=25%, signal=30%	CTSG/LILRB2/NLRP3/RARA/TGFB1/MTDH/CD86/XBP1/TRIB1/MYD88/AKT1/IL1B/HCK/PTAFR/SIRPA/PRKCA/NOS3/HAVCR2/TNF/CD180/JAK2/TNFAIP3/IL24/UPF1/TRAF6/PLAA/TLR4/SBNO2/IL10/GFI1/CARD16/RIPK2/PLCG2/BMP6/IRF8/IRAK1/TNIP3/MAPK1/CAPN2/TRIM5/EDNRB/NR1D1/NOD2/SLC7A5/CASP1/PTPN22/HMGCS2/CAMP/IL36RN/CCL5/SCIMP/PDE4B/STAP1/IL18/PABPN1/CD274/IRAK2/CX3CL1/PDCD1LG2/CXCL10/LILRB1/CCR5/CD80/CD6/CXCL9/IL12B/GATA1/CXCL11/KLR…
CC	GO:0043235	receptor complex	380	-0.357245	-1.7143	9.55e-07	9.55e-07	1.02e-05	3712	tags=38%, list=22%, signal=30%	LRP5/SHISA9/PLXNB2/OLR1/ALK/TSHR/KLRC1/TSPAN32/TRAF5/ITGB6/HFE/IL12RB2/IL10RB/TGFBR2/PLA2R1/ITGAV/VLDLR/GPR37L1/PEX5L/ADRB2/AHRR/ITGA2B/IL4R/DLG3/HTR2B/NOTCH2/ITGA4/EPHA6/MET/PTPRQ/CHRNA3/JAK2/GABRR2/CD40/NT5DC3/SMAD3/LRP8/SHISA7/TRAF6/GPR160/CSF1R/NTRK1/PTPRB/CD8A/SKAP1/TLR4/GRIN3A/NRP1/CUBN/CD3D/LEPR/CD4/TRADD/GABBR2/ITGA6/CALCR/GPR63/IL13RA2/TLR6/ITGA9/PTPRN2/CD74/TRAF1/ITGAM/TLR7/RAMP3/NR3C2/…
CC	GO:1990204	oxidoreductase complex	109	0.51274	2.04101	9.61e-07	9.61e-07	1.02e-05	3933	tags=51%, list=23%, signal=40%	NDUFB9/LDHB/NDUFA9/NDUFB8/RAC3/SDHB/NDUFA3/NDUFA12/NDUFB2/NDUFA11/UQCRB/UQCR11/NDUFA7/NDUFA4/UQCRQ/NOXA1/NDUFAB1/MRPS36/UQCRHL/NDUFB1/NDUFA2/UQCR10/NDUFS4/DUOX2/UQCRH/NDUFS5/NDUFS8/GCSH/NDUFC1/NDUFS3/NDUFB10/NDUFB7/NDUFAF1/NDUFB11/LDHC/NDUFB4/HSD17B8/NDUFA5/NDUFB5/PDK2/P4HA1/UQCRFS1/ETFA/GLDC/NDUFS6/NOX1/CYBA/IDH3B/NDUFB6/OGDHL/UQCRC2/NDUFA1/UQCRC1/MTARC1/NDUFA6/DUOX1
BP	GO:0002819	regulation of adaptive immune response	189	-0.422988	-1.88498	1.04e-06	1.04e-06	1.1e-05	3630	tags=39%, list=21%, signal=31%	IL1RL1/IL1B/IL23A/IL4I1/CD28/KLRC1/ZBTB7B/SMAD7/C3/TNFRSF14/HFE/STAT6/CD81/THOC1/FCER2/IL7R/IL4R/HAVCR2/BTK/P2RX7/TNF/PTPRC/JAK2/TNFAIP3/PARP3/HLA-E/CD40/TRAF6/ADCY7/SKAP1/FCGR1A/RSAD2/HPX/AZGP1/IL10/C17orf99/RIPK2/CD48/CD4/SASH3/FZD5/IRF7/HSPD1/TAP2/NOD2/NCKAP1L/CLEC7A/TRPM4/SLAMF1/IRF1/IL1R1/TNFSF13B/IL18/HLA-DRB1/IL27/TBX21/RIPK3/CD160/LILRB4/HLA-DRA/KLRD1/CD274/IL12RB1/DUSP10/CEACAM1/LILRB1/C…
BP	GO:0032609	interferon-gamma production	113	-0.491616	-2.03111	1.19e-06	1.19e-06	1.24e-05	3027	tags=51%, list=18%, signal=42%	IL1RL1/IL1B/IL23A/IL12RB2/SIRPA/HAVCR2/TNF/JAK2/LAPTM5/TLR3/CD244/TLR4/IL10/CD96/BCL3/RIPK2/IRF8/TLR7/SASH3/RASGRP1/FZD5/HSPD1/NOD2/SLC7A5/CLEC7A/SLAMF1/PTPN22/TLR8/IL36RN/IL1R1/PDE4B/IL18/HLA-DRB1/IL27/RIPK3/CD160/LILRB4/CD3E/CD274/INHA/HLA-DPA1/IL12RB1/CRTAM/PGLYRP3/PDCD1LG2/NLRP6/CCR7/IL21/LILRB1/TXK/CD226/CD2/LTA/CCR2/IL12B/SLAMF6/KLRK1/TLR9
BP	GO:0032649	regulation of interferon-gamma production	113	-0.491616	-2.03111	1.19e-06	1.19e-06	1.24e-05	3027	tags=51%, list=18%, signal=42%	IL1RL1/IL1B/IL23A/IL12RB2/SIRPA/HAVCR2/TNF/JAK2/LAPTM5/TLR3/CD244/TLR4/IL10/CD96/BCL3/RIPK2/IRF8/TLR7/SASH3/RASGRP1/FZD5/HSPD1/NOD2/SLC7A5/CLEC7A/SLAMF1/PTPN22/TLR8/IL36RN/IL1R1/PDE4B/IL18/HLA-DRB1/IL27/RIPK3/CD160/LILRB4/CD3E/CD274/INHA/HLA-DPA1/IL12RB1/CRTAM/PGLYRP3/PDCD1LG2/NLRP6/CCR7/IL21/LILRB1/TXK/CD226/CD2/LTA/CCR2/IL12B/SLAMF6/KLRK1/TLR9
BP	GO:0002285	lymphocyte activation involved in immune response	182	-0.4268	-1.89594	1.25e-06	1.25e-06	1.29e-05	3711	tags=38%, list=22%, signal=30%	STAT3/EOMES/IL23A/CD28/ZBTB7B/SMAD7/STAT6/CD81/THOC1/AP1G1/IL4R/HAVCR2/NOTCH2/CD180/PTPRC/PARP3/LCP1/CD40/MSH6/CD244/NKG7/TLR4/CD19/IL10/C17orf99/FGL2/BCL3/RIPK2/PLCG2/SPN/CLEC4E/IRF8/CD74/ATP7A/ZNF683/HSPD1/NCKAP1L/SEMA4A/GAPT/APBB1IP/LY9/FCGR3A/PTGER4/IL18/HLA-DRB1/HLA-DMB/IL27/TBX21/HLA-DRA/ST3GAL1/IL12RB1/NKX2-3/PGLYRP3/CEACAM1/IL21/ITGAL/LILRB1/IL6R/POU2AF1/CD80/IFNG/CD40LG/CLEC4D/IL12B/SLAM…
BP	GO:0002263	cell activation involved in immune response	268	-0.385332	-1.78939	1.56e-06	1.56e-06	1.6e-05	4249	tags=41%, list=25%, signal=31%	PAXIP1/NMI/F2RL1/NLRP3/RARA/TGFB1/CD86/STXBP1/RAC2/STX4/XBP1/DYSF/STAT3/MYD88/EOMES/IL23A/CD28/ZBTB7B/SMAD7/PTAFR/STAT6/PIK3CG/CD81/THOC1/AP1G1/IL4R/HAVCR2/BTK/NOTCH2/FOXF1/CD180/PTPRC/FGR/PARP3/LCP1/CD40/MSH6/CD244/NKG7/TLR4/CD19/SBNO2/IL10/C17orf99/FGL2/BCL3/RIPK2/PLCG2/SPN/CLEC4E/ADGRE2/IL13RA2/IRF8/ADORA2B/SH2D1B/CD74/ITGAM/RASGRP1/ATP7A/GBF1/ZNF683/HSPD1/SUCNR1/NCKAP1L/SEMA4A/GAPT/IFI35/APBB…
BP	GO:0043122	regulation of I-kappaB kinase/NF-kappaB signaling	246	-0.391146	-1.79559	1.79e-06	1.79e-06	1.82e-05	3719	tags=34%, list=22%, signal=27%	IRAK4/TRIM38/MYD88/BTRC/IL1B/TRIM52/TRAF5/PIDD1/PIM2/OPTN/EEF1D/HTR2B/TRIM21/TNF/TNFAIP3/ASH1L/CD40/TLR3/TRAF6/CCL21/MAP3K14/REL/TLR4/NLRX1/CARD16/INAVA/RIPK2/PLCG2/CD4/TRADD/ANKRD17/PELI2/TLR6/IRAK1/CD74/TRAF1/TNIP3/IKBKG/FLNA/TRIM5/EDA/NR1D1/ALPK1/TRIM14/PRKCB/NOD2/NOD1/F2R/CLEC7A/NLRC3/CASP1/TRIM68/CASP8/TLE1/MID2/TRIM22/BST2/HLA-DRB1/SECTM1/LILRB4/RNF31/STAT1/CFLAR/TMEM106A/BIRC3/CAPN3/TIRAP/…
BP	GO:0043123	positive regulation of I-kappaB kinase/NF-kappaB signaling	185	-0.413849	-1.83358	2.07e-06	2.07e-06	2.09e-05	3719	tags=35%, list=22%, signal=28%	IRAK4/TRIM38/MYD88/IL1B/TRIM52/TRAF5/PIM2/EEF1D/HTR2B/TRIM21/TNF/CD40/TLR3/TRAF6/CCL21/MAP3K14/REL/TLR4/CARD16/INAVA/RIPK2/CD4/TRADD/ANKRD17/PELI2/TLR6/IRAK1/CD74/IKBKG/FLNA/TRIM5/EDA/ALPK1/TRIM14/PRKCB/NOD2/NOD1/F2R/CLEC7A/CASP1/TRIM68/CASP8/MID2/TRIM22/BST2/HLA-DRB1/SECTM1/RNF31/CFLAR/TMEM106A/BIRC3/TIRAP/CX3CL1/CARD11/CCR7/CLEC6A/APOL3/TRIM34/TRIM6/FASLG/ADIPOQ/CLEC4D/CCL19/TLR9/CASP10
BP	GO:0071216	cellular response to biotic stimulus	223	-0.392103	-1.78387	2.52e-06	2.52e-06	2.52e-05	4190	tags=38%, list=25%, signal=29%	CTSG/LILRB2/NLRP3/RARA/TGFB1/MTDH/CD86/SLX4/XBP1/BCL2L11/TRIB1/MYD88/AKT1/IL1B/HCK/PTAFR/SIRPA/PRKCA/NOS3/HAVCR2/BTK/NOTCH2/TNF/CD180/JAK2/TNFAIP3/IL24/UPF1/TRAF6/DEFB124/PLAA/TLR4/SBNO2/IL10/GFI1/CARD16/RIPK2/PLCG2/BMP6/TXNIP/TLR6/IRF8/IRAK1/TNIP3/FZD5/WFS1/MAPK1/CAPN2/TRIM5/EDNRB/NR1D1/NOD2/SLC7A5/CLEC7A/TLR1/CASP1/PTPN22/HMGCS2/CAMP/IL36RN/CCL5/SCIMP/PDE4B/STAP1/IL18/PABPN1/CD274/IRAK2/TIRAP/C…
BP	GO:0030155	regulation of cell adhesion	747	-0.291359	-1.47916	3.52e-06	3.52e-06	3.49e-05	3597	tags=31%, list=21%, signal=25%	IL1B/IL23A/AKNA/IL4I1/CHRD/CD28/ZBTB7B/TSPAN32/ROCK1/SMAD7/CBLL1/TNFRSF14/PTAFR/HFE/SIRPA/TGFBR2/ITGAV/GLI2/MYADM/AP3D1/PRKCA/PIK3CG/CD81/WNK1/GCNT1/NF2/SEMA4D/PAG1/SPINT2/IL15/PTK2/IL7R/CYTIP/RASAL3/IL4R/HAVCR2/RAG1/HYAL1/FOXF1/ITGA4/CCL25/TNF/SPOCK2/RUNX1/PPM1F/PDE3B/PTPRC/ADAM8/CYP1B1/JAK2/DOCK1/HLA-E/FUT4/JAK1/LAPTM5/SMAD3/LIMCH1/TRAF6/CCDC88B/TNC/CCL21/EMP2/ANK3/SDC4/FOXC2/PRKX/KANK1/ILK/SKA…
BP	GO:0035710	CD4-positive, alpha-beta T cell activation	109	-0.485249	-2.00308	3.6e-06	3.6e-06	3.54e-05	3733	tags=42%, list=22%, signal=33%	SH3RF1/STAT3/IL23A/CD28/ZBTB7B/SMAD7/TGFBR2/STAT6/CD81/IL4R/RUNX1/NKG7/RSAD2/CBLB/BCL3/RIPK2/SPN/SASH3/ATP7A/TCIRG1/NCKAP1L/SEMA4A/LY9/IL2RA/PTGER4/IL18/HLA-DRB1/IL27/TBX21/CD160/HLA-DRA/CD3E/IL2RG/CD274/IL12RB1/NKX2-3/CARD11/IL21/IL6R/CD80/IFNG/IL12B/SLAMF6/CCL19/PLA2G2D/IRF4
MF	GO:0008083	growth factor activity	136	0.458954	1.90401	4.09e-06	4.09e-06	3.97e-05	1839	tags=29%, list=11%, signal=26%	REG1A/FGF3/IGF2/FGF16/FGF21/FGF19/NRG1/GDF6/LEFTY2/BMP4/INHBE/MDK/CD320/IL12A/FGF17/BMP3/GDF10/FGF10/NTF3/IGF1/NRG3/PPBP/NRTN/GDF5/FGF11/NENF/MACC1/PGF/KITLG/VEGFC/CXCL12/IL11/BDNF/EPGN/NGF/FGF13/OGN/VGF/JAG1/FGF12
BP	GO:0070665	positive regulation of leukocyte proliferation	152	-0.432056	-1.87304	4.09e-06	4.09e-06	3.97e-05	4157	tags=49%, list=24%, signal=37%	LILRB2/CSF2RA/SLC39A10/CD86/TNFSF9/RAC2/HLA-DPB1/GPAM/MYD88/IL1B/IL23A/CD28/MPL/TGFBR2/CD81/IL15/PTK2/RASAL3/HAVCR2/BTK/PTPRC/JAK2/HLA-E/CD40/TRAF6/CCDC88B/CSF1R/TLR4/EFNB1/RIPK2/DHPS/CD74/SASH3/TMIGD2/MAPK1/BST1/CSF2RB/NCKAP1L/SLAMF1/PTPN22/PRLR/CCL5/FCGR3A/TNFSF13B/IL2RA/BST2/IL18/HLA-DMB/TACR1/WNT3A/CD3E/ST6GAL1/CD209/CD274/ZAP70/HLA-DPA1/IL12RB1/TIRAP/CARD11/PDCD1LG2/IL21/LEP/CD80/CD6/CD40LG/…
MF	GO:0009055	electron transfer activity	109	0.498886	1.98586	4.48e-06	4.48e-06	4.31e-05	4072	tags=52%, list=24%, signal=40%	COX7B2/AKR1C4/NDUFB9/COX5A/NDUFA9/COX4I2/NDUFB8/SDHB/NDUFA3/NDUFA12/COX5B/NDUFB2/AKR7A2/COX4I1/COX6A1/HSD17B6/UQCR11/NDUFA7/NDUFA4/NDUFB1/COX8A/NDUFA2/UQCR10/NDUFS4/UQCRH/NDUFS5/NDUFS8/NDUFC1/COX6B1/ADH5/NDUFS3/NDUFB10/NDUFB7/AKR1B1/COX7B/DEGS1/LOXL2/NDUFB4/NDUFA5/NDUFB5/CYCS/UQCRFS1/SURF1/ETFA/GLDC/NDUFS6/ALDH4A1/COX7A1/CYBA/IDH3B/NDUFB6/COX7A2L/NDUFA1/UQCRC1/NDUFA6/CYC1/FDX1
BP	GO:0002706	regulation of lymphocyte mediated immunity	167	-0.425563	-1.86378	4.85e-06	4.85e-06	4.63e-05	3597	tags=41%, list=21%, signal=33%	IL1B/IL23A/IL4I1/CD28/KLRC1/SMAD7/C3/HFE/STAT6/CD81/THOC1/AP1G1/FCER2/IL7R/HAVCR2/BTK/P2RX7/TNF/PTPRC/PARP3/HLA-E/CD40/TRAF6/KLRB1/FCGR1A/RSAD2/HPX/AZGP1/IL10/C17orf99/CD96/MICA/LAG3/NCR3/SH2D1B/SASH3/RASGRP1/FZD5/HSPD1/TAP2/NOD2/NCKAP1L/TRPM4/SLAMF1/IL1R1/NCR1/IL18/HLA-DRB1/TBX21/RIPK3/CD160/LILRB4/HLA-DRA/KLRD1/IL12RB1/CRTAM/CEACAM1/IL21/LILRB1/LEP/CD226/SH2D1A/LTA/CCR2/IL12B/CLNK/SLAMF6/KLRK1/…
BP	GO:0002708	positive regulation of lymphocyte mediated immunity	110	-0.480112	-1.98396	4.91e-06	4.91e-06	4.66e-05	3597	tags=44%, list=21%, signal=35%	IL1B/IL23A/CD28/C3/STAT6/CD81/AP1G1/FCER2/BTK/P2RX7/TNF/PTPRC/HLA-E/CD40/TRAF6/FCGR1A/RSAD2/HPX/AZGP1/C17orf99/LAG3/NCR3/SH2D1B/SASH3/RASGRP1/FZD5/HSPD1/TAP2/NOD2/SLAMF1/IL1R1/IL18/HLA-DRB1/TBX21/CD160/HLA-DRA/KLRD1/IL12RB1/CRTAM/IL21/CD226/SH2D1A/LTA/IL12B/CLNK/SLAMF6/KLRK1/KIR2DL4
BP	GO:0002705	positive regulation of leukocyte mediated immunity	130	-0.458018	-1.93051	5.13e-06	5.13e-06	4.83e-05	3597	tags=48%, list=21%, signal=38%	PAXIP1/CADM1/F2RL1/NLRP3/TGFB1/STX4/PVR/IL1B/IL23A/CD28/C3/PTAFR/STAT6/CD81/AP1G1/FCER2/BTK/P2RX7/TNF/PTPRC/HLA-E/CD40/TRAF6/FCGR1A/RSAD2/HPX/AZGP1/C17orf99/PLCG2/LAG3/NCR3/SH2D1B/ITGAM/SASH3/RASGRP1/FZD5/HSPD1/TAP2/NOD2/CLEC7A/SLAMF1/IL1R1/SCIMP/ITGB2/STAP1/IL18/HLA-DRB1/TBX21/CD160/HLA-DRA/KLRD1/IL12RB1/CRTAM/IL21/CD226/SH2D1A/LTA/IL12B/CLNK/SLAMF6/KLRK1/KIR2DL4
MF	GO:0030545	signaling receptor regulator activity	425	0.343162	1.63284	5.7e-06	5.7e-06	5.32e-05	1839	tags=23%, list=11%, signal=21%	NPY/REG1A/FGF3/GRP/IGF2/FGF16/FGF21/PENK/FST/SFRP2/FGF19/NTS/NRG1/GREM1/GDF6/LEFTY2/GAL/C1QTNF12/WNT4/MTRNR2L1/BMP4/WNT6/INHBE/MDK/ADCYAP1/CD320/IL12A/CMTM5/PRL/WNT7A/FGF17/TNFSF11/BMP3/TSLP/GDF10/FGF10/CMTM7/SEMA6C/TNFSF4/MIF/EPHA7/NTF3/IGF1/OXT/WNT11/WNT2/APOA1/CXCL14/SEMA3D/CALCB/WNT5B/NRG3/CRLF1/UCN3/CCL11/DEFB4A/TAFA2/NBL1/PPBP/EDN2/NRTN/GDF5/CGB2/CMTM2/ALKAL1/MTRNR2L6/CKLF/MTRNR2L10/LHB/NMB…
BP	GO:0009615	response to virus	364	-0.338948	-1.62273	7.42e-06	7.42e-06	6.88e-05	3758	tags=36%, list=22%, signal=28%	EIF2AK2/EXT1/TRIM38/MYD88/DDX60L/IL1B/IL23A/IFNAR1/TRIM52/TSPAN32/ITGB6/NT5C3A/RRP1B/HTRA1/IL10RB/TRIM26/PIM2/CCT5/FMR1/IL15/IRF2/TRIM44/HYAL1/CREBZF/TRIM21/IRF5/TNF/PTPRC/FGR/JAK2/TNFAIP3/ZC3HAV1/CD40/JAK1/TLR3/SMAD3/MAP3K14/DNAJC3/DHX58/ADAR/IFNL3/RSAD2/RNF125/APOBEC3G/NLRX1/HERC5/IFI16/FGL2/SLFN13/BCL3/IFIT3/OAS1/OASL/STING1/POU2F2/MICA/ANKRD17/DDIT4/XPR1/STAT2/PRF1/NLRC5/CCL22/APOBEC3H/TLR7/P…
BP	GO:0070663	regulation of leukocyte proliferation	249	-0.374478	-1.7235	7.69e-06	7.69e-06	7.08e-05	3597	tags=39%, list=21%, signal=31%	IL1B/IL23A/IL4I1/CD28/MPL/ZBTB7B/TSPAN32/TNFRSF14/SOS1/TGFBR2/STAT6/CD81/IL15/PTK2/RASSF5/RASAL3/HAVCR2/BTK/PTPRC/JAK2/TNFAIP3/HLA-E/CD40/TRAF6/CCDC88B/CSF1R/SDC4/TLR4/EFNB1/IL10/MAD1L1/CBLB/RIPK2/SPN/DHPS/CD74/MNDA/SASH3/TMIGD2/MAPK1/BST1/CSF2RB/NCKAP1L/SLAMF1/PTPN22/CTLA4/IRF1/LRRC32/PRLR/CCL5/FCGR3A/CCL8/TNFSF13B/IL2RA/BST2/IL18/HLA-DRB1/HLA-DMB/IL27/TACR1/WNT3A/RIPK3/LILRB4/CD3E/BLK/TNFRSF21/…
MF	GO:0048018	receptor ligand activity	385	0.354179	1.65857	8.03e-06	8.03e-06	7.34e-05	1839	tags=24%, list=11%, signal=22%	NPY/REG1A/FGF3/GRP/IGF2/FGF16/FGF21/PENK/SFRP2/FGF19/NTS/NRG1/GREM1/GDF6/LEFTY2/GAL/C1QTNF12/WNT4/BMP4/WNT6/INHBE/MDK/ADCYAP1/CD320/IL12A/CMTM5/PRL/WNT7A/FGF17/TNFSF11/BMP3/TSLP/GDF10/FGF10/CMTM7/SEMA6C/TNFSF4/MIF/EPHA7/NTF3/IGF1/OXT/WNT11/WNT2/APOA1/CXCL14/SEMA3D/CALCB/WNT5B/NRG3/CRLF1/UCN3/CCL11/DEFB4A/TAFA2/NBL1/PPBP/EDN2/NRTN/GDF5/CGB2/CMTM2/ALKAL1/CKLF/LHB/NMB/FGF11/NENF/MACC1/PGF/KITLG/PRLH…
BP	GO:0046634	regulation of alpha-beta T cell activation	108	-0.473224	-1.94561	8.42e-06	8.42e-06	7.64e-05	3589	tags=44%, list=21%, signal=35%	IL23A/CD28/ZBTB7B/SMAD7/TNFRSF14/HFE/TGFBR2/AP3D1/CD81/RASAL3/IL4R/RUNX1/PTPRC/JAK2/HLA-E/PRDM1/CBLB/RIPK2/SASH3/ZNF683/NCKAP1L/PTPN22/ADORA2A/IRF1/IL2RA/IL18/HLA-DRB1/IL27/TBX21/CD160/LILRB4/HLA-DRA/CD3E/IL2RG/CD274/ZAP70/IL12RB1/CRTAM/CARD11/LILRB1/CD80/IFNG/CCR2/IL12B/ZBTB16/CCL19/IRF4/SHH
MF	GO:0030546	signaling receptor activator activity	392	0.350162	1.64209	9.35e-06	9.35e-06	8.42e-05	1839	tags=23%, list=11%, signal=21%	NPY/REG1A/FGF3/GRP/IGF2/FGF16/FGF21/PENK/SFRP2/FGF19/NTS/NRG1/GREM1/GDF6/LEFTY2/GAL/C1QTNF12/WNT4/BMP4/WNT6/INHBE/MDK/ADCYAP1/CD320/IL12A/CMTM5/PRL/WNT7A/FGF17/TNFSF11/BMP3/TSLP/GDF10/FGF10/CMTM7/SEMA6C/TNFSF4/MIF/EPHA7/NTF3/IGF1/OXT/WNT11/WNT2/APOA1/CXCL14/SEMA3D/CALCB/WNT5B/NRG3/CRLF1/UCN3/CCL11/DEFB4A/TAFA2/NBL1/PPBP/EDN2/NRTN/GDF5/CGB2/CMTM2/ALKAL1/CKLF/LHB/NMB/FGF11/NENF/MACC1/PGF/KITLG/PRLH…
MF	GO:0061134	peptidase regulator activity	188	0.419933	1.8287	1.2e-05	1.2e-05	0.000107353	2237	tags=29%, list=13%, signal=25%	SERPINB7/SERPINB2/SERPINB3/SERPINB4/PCSK1N/CARD18/PI3/CST2/SFRP2/CST4/LCN1/TIMP4/WFDC2/MT3/SERPINF2/NLRP12/SVBP/LPA/SERPINF1/SPINK2/CST1/SERPINB5/SERPINA5/SPINK1/CST6/PI15/SERPINA3/CST3/SPOCK3/SNCA/SERPINI2/FBLN1/DPEP1/SERPINA6/BIRC7/WFDC5/VIL1/SPINT1/PAPLN/PCOLCE2/PI16/BEX3/SLPI/NGF/RPS27L/PTTG1/FN1/PRSS22/RARRES1/RACK1/GPC3/WFDC1/AMBP/ST20
BP	GO:0002822	regulation of adaptive immune response based on somatic recombination of immune receptors built from immunoglobulin superfamily domains	173	-0.405209	-1.77324	1.23e-05	1.23e-05	0.000109738	3630	tags=38%, list=21%, signal=30%	IL1RL1/IL1B/IL23A/IL4I1/CD28/KLRC1/ZBTB7B/SMAD7/C3/HFE/STAT6/CD81/THOC1/FCER2/IL7R/IL4R/HAVCR2/BTK/P2RX7/TNF/PTPRC/JAK2/TNFAIP3/PARP3/HLA-E/CD40/TRAF6/FCGR1A/RSAD2/HPX/AZGP1/IL10/C17orf99/RIPK2/CD4/SASH3/FZD5/HSPD1/TAP2/NOD2/NCKAP1L/CLEC7A/TRPM4/SLAMF1/IL1R1/TNFSF13B/IL18/HLA-DRB1/IL27/TBX21/RIPK3/LILRB4/HLA-DRA/KLRD1/CD274/IL12RB1/CEACAM1/LILRB1/CLEC6A/CD226/CD80/LTA/CCR2/IL12B/CCL19
BP	GO:0032944	regulation of mononuclear cell proliferation	227	-0.380302	-1.73461	1.25e-05	1.25e-05	0.000109992	3597	tags=40%, list=21%, signal=32%	IL1B/IL23A/IL4I1/CD28/MPL/ZBTB7B/TSPAN32/TNFRSF14/SOS1/TGFBR2/CD81/IL15/RASSF5/RASAL3/HAVCR2/BTK/PTPRC/JAK2/HLA-E/CD40/TRAF6/CCDC88B/SDC4/TLR4/EFNB1/IL10/MAD1L1/CBLB/RIPK2/SPN/DHPS/CD74/MNDA/SASH3/TMIGD2/BST1/NCKAP1L/SLAMF1/PTPN22/CTLA4/IRF1/LRRC32/PRLR/CCL5/FCGR3A/TNFSF13B/IL2RA/IL18/HLA-DRB1/HLA-DMB/IL27/TACR1/WNT3A/RIPK3/LILRB4/CD3E/BLK/TNFRSF21/ST6GAL1/CD209/CD274/ZAP70/HLA-DPA1/IL12RB1/TIRAP…
CC	GO:0098802	plasma membrane signaling receptor complex	172	-0.407047	-1.78395	1.25e-05	1.25e-05	0.000109992	3525	tags=41%, list=21%, signal=33%	TSPAN32/TRAF5/ITGB6/HFE/IL10RB/TGFBR2/ITGAV/ITGA2B/DLG3/ITGA4/CHRNA3/JAK2/CD40/SHISA7/TRAF6/CD8A/SKAP1/GRIN3A/CD3D/CD4/GABBR2/ITGA6/CALCR/TLR6/ITGA9/TRAF1/ITGAM/RAMP3/FLNA/CD247/HTR3A/CSF2RB/CHRNA7/GRIN3B/TLR1/GRIA3/APBB1IP/TRAT1/ITGB2/IL18RAP/GABBR1/OSMR/IL13RA1/IL2RA/ITGA7/CACNG8/RNF31/CD3E/ITGAX/GRIN1/ZAP70/IL12RB1/IL2RB/GRIA4/ITGAD/GPR156/CD3G/GRM1/ITGAL/IL6R/LIME1/CD79A/ITGB7/CHRNB4/ITGB3/IT…
CC	GO:0030667	secretory granule membrane	293	-0.354458	-1.66679	1.31e-05	1.31e-05	0.000114202	4592	tags=41%, list=27%, signal=30%	CPNE3/ATP11A/PLD1/SIGLEC9/DIAPH1/DNAJC5/ADGRE5/C3AR1/SLC11A1/EXOC3/SERPINB6/SURF4/TMEM30A/RAB3D/DGAT1/PKP1/TRIP11/SIRPB1/RAP2B/LILRB2/VPS13C/IQGAP2/SPACA6/CYB561/SNAP29/HGSNAT/FPR2/TRPM2/OLR1/TMEM63A/CLEC5A/ADGRG3/PTAFR/ORMDL3/SIRPA/TMX3/ITGAV/IRAG2/ZG16/CD53/ITGA2B/TMBIM1/RAB37/PTPRC/ADAM8/LAIR1/KCNAB2/ABCA3/RAB9B/LILRB3/PTPRB/MOSPD2/RAB26/LPCAT1/CYBB/VAMP1/PECAM1/CXCR1/TMEM184A/UBR4/STING1/TBC1…
BP	GO:0045785	positive regulation of cell adhesion	462	-0.32225	-1.58095	1.45e-05	1.45e-05	0.000124969	3597	tags=33%, list=21%, signal=27%	IL1B/IL23A/IL4I1/CHRD/CD28/ZBTB7B/ROCK1/SMAD7/TNFRSF14/PTAFR/SIRPA/TGFBR2/ITGAV/GLI2/MYADM/AP3D1/PRKCA/CD81/GCNT1/IL15/IL7R/RASAL3/IL4R/HAVCR2/RAG1/HYAL1/FOXF1/ITGA4/CCL25/TNF/SPOCK2/RUNX1/PPM1F/PTPRC/ADAM8/JAK2/DOCK1/HLA-E/FUT4/JAK1/SMAD3/TRAF6/CCDC88B/CCL21/EMP2/ANK3/SDC4/FOXC2/ILK/SKAP1/EFNB1/NRP1/IL10/GCNT2/DMP1/PIEZO1/NODAL/NFAT5/RIPK2/CD4/CRKL/SMARCA2/DHPS/IRAK1/CD74/DAG1/SELP/SMARCC2/SASH3…
BP	GO:0050670	regulation of lymphocyte proliferation	224	-0.378569	-1.72219	1.45e-05	1.45e-05	0.000124969	3597	tags=40%, list=21%, signal=32%	IL1B/IL23A/IL4I1/CD28/MPL/ZBTB7B/TSPAN32/TNFRSF14/SOS1/TGFBR2/CD81/IL15/RASSF5/RASAL3/HAVCR2/BTK/PTPRC/JAK2/HLA-E/CD40/TRAF6/CCDC88B/SDC4/TLR4/EFNB1/IL10/MAD1L1/CBLB/RIPK2/SPN/DHPS/CD74/MNDA/SASH3/TMIGD2/BST1/NCKAP1L/SLAMF1/PTPN22/CTLA4/IRF1/LRRC32/PRLR/CCL5/FCGR3A/TNFSF13B/IL2RA/IL18/HLA-DRB1/HLA-DMB/IL27/TACR1/WNT3A/RIPK3/LILRB4/CD3E/BLK/TNFRSF21/CD209/CD274/ZAP70/HLA-DPA1/IL12RB1/TIRAP/CRTAM/C…
MF	GO:0061135	endopeptidase regulator activity	152	0.429039	1.81288	1.47e-05	1.47e-05	0.000125361	1787	tags=25%, list=11%, signal=23%	SERPINB7/SERPINB2/SERPINB3/SERPINB4/PCSK1N/CARD18/PI3/CST2/SFRP2/CST4/LCN1/TIMP4/WFDC2/MT3/SERPINF2/LPA/SERPINF1/SPINK2/CST1/SERPINB5/SERPINA5/SPINK1/CST6/SERPINA3/CST3/SPOCK3/SNCA/SERPINI2/DPEP1/SERPINA6/BIRC7/WFDC5/VIL1/SPINT1/PAPLN/SLPI/NGF/PTTG1
BP	GO:0097530	granulocyte migration	146	-0.424693	-1.82473	1.48e-05	1.48e-05	0.000125361	3796	tags=45%, list=22%, signal=35%	S100A14/IRAK4/MYD88/IL1B/IL23A/PIKFYVE/TREM1/PIK3CG/CCL17/THBS4/PTK2/CCL25/ADAM8/FUT4/CCL21/EMP2/CSF1R/MOSPD2/CAMK1D/PECAM1/CXCR1/ADGRE2/MSTN/ITGA9/CD74/CCL22/GBF1/MAPK1/BST1/IL17RA/XG/NOD2/NCKAP1L/SLAMF1/CCL23/CCL20/CSF3R/IL1R1/CCL5/JAML/ITGB2/PDE4B/CCL8/CCL13/DAPK2/CCL7/PTGER4/CXCR2/CMKLR1/UMODL1/TIRAP/DPP4/CX3CL1/CXCL10/CCR7/CCL18/SLAMF8/JAM3/EPX/CXCL9/CXCL11/CCL19/CXCL17/CXCL13/VAV3
BP	GO:0032479	regulation of type I interferon production	100	-0.474192	-1.92466	1.5e-05	1.5e-05	0.000125361	3174	tags=38%, list=19%, signal=31%	HAVCR2/TRIM21/IRF5/ZC3HAV1/TLR3/DHX58/REL/TLR4/RNF125/NLRX1/IL10/RIPK2/PLCG2/OAS1/STING1/IRF8/IRAK1/TLR7/CGAS/POLA1/ZBTB20/TRIM56/IRF7/HSPD1/NLRC3/PTPN22/TLR8/IRF1/PTPRS/MMP12/STAT1/OAS3/IFIH1/OAS2/TIRAP/LILRB1/TLR9/ACOD1
BP	GO:0032606	type I interferon production	100	-0.474192	-1.92466	1.5e-05	1.5e-05	0.000125361	3174	tags=38%, list=19%, signal=31%	HAVCR2/TRIM21/IRF5/ZC3HAV1/TLR3/DHX58/REL/TLR4/RNF125/NLRX1/IL10/RIPK2/PLCG2/OAS1/STING1/IRF8/IRAK1/TLR7/CGAS/POLA1/ZBTB20/TRIM56/IRF7/HSPD1/NLRC3/PTPN22/TLR8/IRF1/PTPRS/MMP12/STAT1/OAS3/IFIH1/OAS2/TIRAP/LILRB1/TLR9/ACOD1
BP	GO:0007423	sensory organ development	522	0.318961	1.53687	1.55e-05	1.55e-05	0.00012878	1190	tags=14%, list=7%, signal=14%	PTF1A/MFAP2/SOX11/FOXN4/FOXG1/SOX3/SLC17A8/PCDH15/KERA/CYTL1/TENM3/KCNK2/EYA4/LHX1/SIX3/MSX1/CRYGC/PROM1/PVALB/ADAMTS18/PITX2/COL11A1/USH1C/LHX2/DLL1/ZIC3/HAND2/IMPG2/NOG/BMP4/CRYGD/ASCL1/WNT6/SIX2/ZIC1/TBX1/TCF15/TWIST1/WNT7A/MYO3A/ADGRV1/FGF10/IHH/TH/BMPR1B/GABRB2/COL8A2/DSCAM/PRSS56/OSR2/WNT2/GJB6/SDK1/CRYGN/WNT5B/ABCB5/C12orf57/IGFN1/SERPINF1/TMIE/SLC17A7/CTHRC1/MEIS3/CYP26B1/HEY2/CEBPD/PAX2/…
BP	GO:0032946	positive regulation of mononuclear cell proliferation	138	-0.436713	-1.86338	1.57e-05	1.57e-05	0.000129466	3597	tags=43%, list=21%, signal=35%	IL1B/IL23A/CD28/MPL/TGFBR2/CD81/IL15/RASAL3/HAVCR2/BTK/PTPRC/JAK2/HLA-E/CD40/TRAF6/CCDC88B/TLR4/EFNB1/RIPK2/DHPS/CD74/SASH3/TMIGD2/BST1/NCKAP1L/SLAMF1/PTPN22/PRLR/CCL5/FCGR3A/TNFSF13B/IL2RA/IL18/HLA-DMB/TACR1/WNT3A/CD3E/ST6GAL1/CD209/CD274/ZAP70/HLA-DPA1/IL12RB1/TIRAP/CARD11/PDCD1LG2/IL21/LEP/CD80/CD6/CD40LG/FCRL3/CCR2/IL12B/CCL19/VTCN1/CD38/TLR9/VAV3/SHH
BP	GO:0007186	G protein-coupled receptor signaling pathway	719	-0.287486	-1.45713	1.58e-05	1.58e-05	0.000129878	3631	tags=34%, list=21%, signal=28%	RAPGEFL1/GNAS/OR51E1/OR2W3/GCGR/PTHLH/FPR3/TSHR/APELA/OR10H1/ADGRG3/PREX2/ROCK1/GNGT1/LMBRD2/C3/PTAFR/MLNR/ADGRG5/PLPP1/PDE4A/GPR37L1/PRKCA/PTGDR2/PIK3CG/CCL17/TAC4/FZD8/DGKQ/GNAZ/TMOD2/SIX1/ADRB2/RHO/HCAR2/PLCE1/QRFP/GNG13/HTR2B/C5/RASGRP4/ADCY6/CCL25/MET/DAGLA/PDE3B/GNAI3/P2RY11/JAK2/GPR65/PPP1R9B/ADGRF1/KCNQ1/GPR173/GPR160/GPR135/F2RL3/UBQLN2/P2RY13/ADCY3/ADCY7/CCL21/ADGRB1/PDE2A/GNA14/NMUR1/O…
BP	GO:0002700	regulation of production of molecular mediator of immune response	172	-0.404108	-1.77107	1.61e-05	1.61e-05	0.000131522	3597	tags=38%, list=21%, signal=30%	IL1B/CD28/SMAD7/TNFRSF14/HFE/STAT6/CD81/THOC1/IL4R/BTK/P2RX7/TNF/PTPRC/PARP3/HLA-E/CD40/LAPTM5/TLR3/TRAF6/HK1/CD244/RSAD2/TLR4/HPX/NLRX1/IL10/PANX1/C17orf99/CD96/INAVA/RIPK2/PLCG2/IL13RA2/CD74/TLR7/SASH3/CGAS/FZD5/NOD2/NOD1/SLC7A5/CLEC7A/TRPM4/SLAMF1/PTPN22/IL1R1/SCIMP/BST2/IL18/TBX21/CD160/LILRB4/KLK5/IL21/LILRB1/TRIM6/CD226/EPX/CD40LG/FCRL3/CCR2/CLNK/TLR9/KIR2DL4/MZB1
BP	GO:0050671	positive regulation of lymphocyte proliferation	135	-0.434748	-1.83803	1.71e-05	1.71e-05	0.000138302	3597	tags=44%, list=21%, signal=35%	IL1B/IL23A/CD28/MPL/TGFBR2/CD81/IL15/RASAL3/HAVCR2/BTK/PTPRC/JAK2/HLA-E/CD40/TRAF6/CCDC88B/TLR4/EFNB1/RIPK2/DHPS/CD74/SASH3/TMIGD2/BST1/NCKAP1L/SLAMF1/PTPN22/PRLR/CCL5/FCGR3A/TNFSF13B/IL2RA/IL18/HLA-DMB/TACR1/WNT3A/CD3E/CD209/CD274/ZAP70/HLA-DPA1/IL12RB1/TIRAP/CARD11/PDCD1LG2/IL21/LEP/CD80/CD6/CD40LG/FCRL3/CCR2/IL12B/CCL19/VTCN1/CD38/TLR9/VAV3/SHH
BP	GO:0060485	mesenchyme development	288	0.364932	1.66414	1.75e-05	1.75e-05	0.000140681	2045	tags=21%, list=12%, signal=19%	SERPINB3/SOX11/HMGA2/MSX1/SFRP2/FGF19/PITX2/PDPN/NRG1/SFRP1/GREM1/ZIC3/HAND2/WNT4/NOG/BMP4/MDK/SIX2/ZNF750/TBX1/TCF15/TWIST1/ISL1/FGF10/SEMA6C/ACTA1/DACT3/IGF1/WNT11/WNT2/CDH2/ACTG2/DLL3/SEMA3D/MESP1/MAD2L2/S100A4/HEY2/PAX2/RPS7/NRTN/NKX2-5/MCRIP1/RADIL/MDM2/BASP1/KITLG/HPN/HDAC2/RBM24/SDHAF2/TBX5/RANBP3L/RET/TEAD2/HEYL/JAG1/FN1/ALX1/LEF1/ACTA2
BP	GO:0051092	positive regulation of NF-kappaB transcription factor activity	150	-0.42012	-1.81756	2.09e-05	2.09e-05	0.000166382	4140	tags=43%, list=24%, signal=33%	HSPA1A/NLRP3/MTDH/ZBTB7A/TRIM25/EIF2AK2/STAT3/TRIM38/MYD88/IL1B/ALK/TRIM52/TRAF5/PIDD1/BTK/TRIM21/TNF/PSMA6/ADAM8/CD40/TLR3/TRAF6/NTRK1/TLR4/CARD16/MAP3K13/RIPK2/PLCG2/TRADD/RIPK4/ANKRD42/TLR6/IRAK1/CRNN/TRAF1/IKBKG/TRIM5/EDA/TRIM14/PRKCB/PRKCH/NOD2/NOD1/CLEC7A/TRIM68/MID2/IL18RAP/TRIM22/IL18/CARD14/RIPK3/RNF31/CFLAR/AIM2/CAPN3/IRAK2/TIRAP/CX3CL1/CARD11/TRIM34/TRIM6/AMH/CD40LG/TLR9/AR
CC	GO:0098797	plasma membrane protein complex	535	-0.302585	-1.50321	2.09e-05	2.09e-05	0.000166382	2978	tags=29%, list=18%, signal=25%	ADAM8/CHRNA3/GNAI3/ATP1A2/JAK2/HLA-E/CD40/KCNAB2/SCN3A/KCNMB1/KCNQ1/SHISA7/TRAF6/SCN11A/KCNC1/NCF2/SCN9A/CD8A/SKAP1/KCNH2/CDH4/SHC1/GNA14/SCN2B/GRIN3A/ATP1A3/CYBB/CDH6/CD3D/CD4/TMEM262/TRADD/GABBR2/CRB1/ITGA6/CALCR/GJC3/HCN3/TLR6/ITGA9/CD74/DAG1/ATP6V0D2/TRAF1/ITGAM/RAMP3/LRRC26/AHNAK/FLNA/KCNV2/CD247/CAV3/HLA-DQB2/COL13A1/KCNQ4/HTR3A/CSF2RB/SCN4B/CHRNA7/GRIN3B/SLC7A5/TLR1/EVC/GRIA3/APBB1IP/TRAT1…
BP	GO:0006091	generation of precursor metabolites and energy	462	0.328262	1.56308	2.76e-05	2.76e-05	0.00021846	4074	tags=35%, list=24%, signal=28%	COX7B2/IGF2/COX8C/ALDOC/GCK/AKR1C4/MT3/NDUFB9/ADRB3/UQCC2/COX7C/ADH1B/COX5A/IGF1/NDUFA9/COX4I2/NDUFB8/ATP5ME/SDHB/NDUFA3/TP53/NDUFA12/COX5B/NDUFB2/MLXIPL/ATP5PO/AKR7A2/COX4I1/COX6A1/HSD17B6/NDUFA11/UQCRB/COX6C/UQCR11/SNCA/NDUFA7/NDUFA4/CHCHD10/UQCRQ/ARL2/PRLH/COX6B2/ATP5F1D/NDUFAB1/GALK1/COX7A2/MRPS36/ADH6/UQCRHL/SDHAF2/NDUFB1/COX8A/ATP5PF/ATP5PD/IFNLR1/NDUFA2/KL/UQCR10/SPHK2/NDUFS4/COA6/ACSS3/AT…
BP	GO:0002062	chondrocyte differentiation	110	0.461539	1.83839	2.96e-05	2.96e-05	0.000232297	2448	tags=29%, list=14%, signal=25%	HMGA2/CYTL1/SFRP2/COL11A1/GREM1/GDF6/RFLNA/BMP4/MDK/SIX2/FGFR3/WNT7A/PTH1R/IHH/BMPR1B/OSR2/COMP/SOX5/WNT5B/ADAMTS7/COL3A1/GDF5/ZNF219/COL2A1/SULF1/BMPR1A/SULF2/SHOX2/GLI3/LOXL2/RFLNB/ECM1
BP	GO:0002683	negative regulation of immune system process	405	-0.320775	-1.54902	3.05e-05	3.05e-05	0.000238308	3578	tags=40%, list=21%, signal=32%	DLG5/FURIN/VSIR/CTSG/SMCR8/TOB2/LILRB2/RARA/TGFB1/ADGRF5/CD86/RIPOR2/METTL3/CD200R1/SUSD4/GPAM/DUSP3/LDLR/LPXN/TRIB1/APPL1/AKT1/IL1RL1/IL4I1/KLRC1/ZBTB7B/TSPAN32/HCK/SMAD7/TNFRSF14/HFE/GCSAM/STAT6/PAG1/THOC1/IL7R/RASSF5/IL4R/HAVCR2/BTK/C5/ZNF675/FOXF1/TRIM21/CCL25/TNF/RUNX1/CD300LF/PTPRC/FGR/TNFAIP3/PARP3/HLA-E/LAPTM5/TLR3/CCL21/DHX58/SDC4/ADAR/LILRB3/C1QC/TLR4/USP18/NLRX1/IL10/MAD1L1/CD96/IFI16/…
CC	GO:1902495	transmembrane transporter complex	338	0.347551	1.60807	3.19e-05	3.19e-05	0.000247215	2545	tags=30%, list=15%, signal=26%	DPP10/DPP6/KCNK2/TTYH1/KCNMB2/KCNA4/CPT1C/CATSPERD/GABRA2/FKBP1B/KCNA5/HTR3C/KCNQ5/GABRR1/FXYD1/KCNJ3/KCNA1/SCN7A/KCNG1/NDUFB9/ATP1B2/CHRND/CLCNKB/CACNA1G/GABRB2/HCN4/GABRQ/NDUFA9/KCNA6/NDUFB8/GRIN2B/NDUFA3/NDUFA12/GABRG2/CACNA1B/KCNN1/NDUFB2/KCNIP3/TRPC4/GRIN2A/LRRC52/NDUFA11/UQCRB/TRPC7/KCNMA1/PACC1/KCNS2/UQCR11/NDUFA7/SCN1A/NDUFA4/MICU2/UQCRQ/FXYD4/GRID2/NDUFAB1/SCN2A/UQCRHL/CACHD1/NDUFB1/CLIC…
BP	GO:0051216	cartilage development	184	0.406771	1.76254	3.25e-05	3.25e-05	0.000250677	2448	tags=24%, list=14%, signal=21%	HMGA2/CNMD/CYTL1/MSX1/SFRP2/COL11A1/GREM1/GDF6/HAND2/RFLNA/NOG/BMP4/EPYC/MDK/SIX2/FGFR3/WNT7A/PTH1R/BMP3/MATN3/MMP13/COL11A2/IHH/BMPR1B/OSR2/WNT11/COMP/SOX5/WNT5B/ADAMTS7/COL3A1/GDF5/BARX2/ZNF219/CTSK/OGN/COL2A1/SULF1/BMPR1A/SULF2/SHOX2/GLI3/LOXL2/RFLNB/ECM1
MF	GO:0030414	peptidase inhibitor activity	143	0.43237	1.80904	3.48e-05	3.48e-05	0.00026684	1787	tags=27%, list=11%, signal=25%	SERPINB7/SERPINB2/SERPINB3/SERPINB4/PCSK1N/CARD18/PI3/CST2/CST4/LCN1/TIMP4/WFDC2/MT3/SERPINF2/LPA/SERPINF1/SPINK2/CST1/SERPINB5/SERPINA5/SPINK1/CST6/PI15/SERPINA3/CST3/SPOCK3/SNCA/SERPINI2/DPEP1/SERPINA6/BIRC7/WFDC5/VIL1/SPINT1/PAPLN/PI16/SLPI/NGF/PTTG1
BP	GO:0045621	positive regulation of lymphocyte differentiation	124	-0.441536	-1.85643	3.92e-05	3.92e-05	0.000298714	4383	tags=42%, list=26%, signal=31%	ITPKB/NKAP/VSIR/LILRB2/NLRP3/RARA/CD86/TNFSF9/XBP1/IL23A/IL4I1/ZBTB7B/TGFBR2/GLI2/AP3D1/IL15/IL7R/IL4R/BTK/RAG1/RUNX1/PTPRC/ADAM8/IL10/RIPK2/SMARCA2/CD74/SMARCC2/SASH3/RASGRP1/NCKAP1L/VNN1/IL2RA/IL18/HLA-DRB1/LILRB4/HLA-DRA/TESPA1/IL2RG/ZAP70/IL12RB1/INPP5D/DUSP10/CD27/IL1RL2/CD80/IFNG/IL12B/ZBTB16/CCL19/PCK1/SHH
BP	GO:0019882	antigen processing and presentation	101	-0.458759	-1.87213	4.05e-05	4.05e-05	0.000306488	4451	tags=48%, list=26%, signal=35%	MR1/SLC11A1/ERAP1/ERAP2/LILRB2/HLA-DPB1/TAPBP/EXT1/PIKFYVE/HFE/MARCHF8/MARCHF1/AP3D1/CTSS/HLA-E/TRAF6/CCL21/CD8A/FCGR1A/AZGP1/ACE/CLEC4A/FGL2/CD74/TAPBPL/HLA-DQB2/TAP2/NOD2/NOD1/HLA-DRB1/HLA-DMB/HLA-DRA/HLA-DMA/HLA-DQB1/MFSD6/CD209/WDFY4/HLA-DPA1/HLA-DOB/CCR7/HLA-DQA1/HLA-DQA2/TAP1/HLA-DRB5/CTSE/HLA-DOA/IFI30/CCL19
BP	GO:1990266	neutrophil migration	120	-0.438168	-1.82587	4.09e-05	4.09e-05	0.000307952	3719	tags=44%, list=22%, signal=35%	IRAK4/MYD88/IL1B/IL23A/PIKFYVE/TREM1/PIK3CG/CCL17/THBS4/CCL25/ADAM8/FUT4/CCL21/EMP2/MOSPD2/CAMK1D/PECAM1/CXCR1/ITGA9/CD74/CCL22/GBF1/BST1/XG/NOD2/NCKAP1L/CCL23/CCL20/CSF3R/IL1R1/CCL5/JAML/ITGB2/PDE4B/CCL8/CCL13/DAPK2/CCL7/CXCR2/UMODL1/TIRAP/DPP4/CX3CL1/CXCL10/CCR7/CCL18/SLAMF8/JAM3/CXCL9/CXCL11/CCL19/CXCL13/VAV3
BP	GO:0045582	positive regulation of T cell differentiation	111	-0.457566	-1.8866	4.11e-05	4.11e-05	0.000307962	4383	tags=43%, list=26%, signal=32%	ITPKB/NKAP/VSIR/LILRB2/NLRP3/RARA/CD86/TNFSF9/XBP1/IL23A/IL4I1/ZBTB7B/TGFBR2/GLI2/AP3D1/IL7R/IL4R/RAG1/RUNX1/PTPRC/ADAM8/RIPK2/SMARCA2/CD74/SMARCC2/SASH3/RASGRP1/NCKAP1L/VNN1/IL2RA/IL18/HLA-DRB1/LILRB4/HLA-DRA/TESPA1/IL2RG/ZAP70/IL12RB1/DUSP10/CD27/IL1RL2/CD80/IFNG/IL12B/ZBTB16/CCL19/PCK1/SHH
MF	GO:0004857	enzyme inhibitor activity	334	0.345551	1.6014	4.53e-05	4.53e-05	0.000336886	3288	tags=29%, list=19%, signal=24%	SERPINB7/SERPINB2/SERPINB3/SERPINB4/PCSK1N/ELFN2/CARD18/SCGB1A1/PI3/CST2/CST4/SCG5/LCN1/TIMP4/WFDC2/PPP1R42/MT3/SERPINF2/TESC/ADGRV1/MAPK8IP1/RPS20/SNCB/LPA/SERPINF1/SPINK2/APOC1/PRKAR1B/CST1/SERPINB5/SERPINA5/SPINK1/RPL11/PKIA/CST6/PI15/RPS7/SERPINA3/CST3/SPOCK3/SNCA/SERPINI2/LRRC46/DPEP1/SERPINA6/INKA1/BIRC7/WFDC5/PPP1R14D/VIL1/SPINT1/PAPLN/PI16/SLPI/RPS15/PRPSAP2/NGF/CEP43/PTTG1/PPP1R2B/PPP1R3…
BP	GO:0048762	mesenchymal cell differentiation	235	0.374947	1.67759	5.1e-05	5.1e-05	0.000377558	2004	tags=21%, list=12%, signal=19%	SERPINB3/SOX11/HMGA2/MSX1/SFRP2/FGF19/PITX2/PDPN/NRG1/SFRP1/GREM1/HAND2/WNT4/NOG/BMP4/MDK/SIX2/ZNF750/TBX1/TWIST1/ISL1/FGF10/SEMA6C/DACT3/IGF1/WNT11/WNT2/CDH2/SEMA3D/MAD2L2/S100A4/HEY2/PAX2/RPS7/NRTN/MCRIP1/RADIL/KITLG/HPN/HDAC2/SDHAF2/TBX5/RANBP3L/RET/HEYL/JAG1/FN1/ALX1/LEF1
BP	GO:0002718	regulation of cytokine production involved in immune response	112	-0.444468	-1.83592	5.14e-05	5.14e-05	0.000377999	3704	tags=43%, list=22%, signal=34%	MYD88/IL1B/SMAD7/TNFRSF14/HFE/CD81/BTK/P2RX7/TNF/HLA-E/LAPTM5/TLR3/TRAF6/HK1/RSAD2/TLR4/NLRX1/IL10/PANX1/CD96/INAVA/RIPK2/PLCG2/CD74/TLR7/SASH3/FZD5/NOD2/NOD1/SLC7A5/CLEC7A/TRPM4/SLAMF1/IL1R1/SCIMP/BST2/IL18/TBX21/CD160/LILRB4/LILRB1/TRIM6/CD226/EPX/CCR2/CLNK/TLR9/KIR2DL4
BP	GO:0072676	lymphocyte migration	110	-0.446596	-1.84547	5.37e-05	5.37e-05	0.000392539	3503	tags=41%, list=21%, signal=33%	TNFRSF14/GCSAM/PIK3CG/CCL17/WNK1/ADAM17/ITGA4/CCL25/ADAM8/FUT4/CCL21/HSD3B7/MADCAM1/SPN/CRKL/CCL22/PADI2/ADTRP/XG/CCL23/CCL20/CCL5/MSN/CCL8/CCL13/CCL7/TBX21/RIPK3/ZAP70/PLEC/CRTAM/GPR15/CX3CL1/CXCL10/CCR7/ITGAL/CCL18/ITGB7/ITGB3/CCR2/CXCL11/KLRK1/CCL19/TNFSF14/CXCL13
BP	GO:0002367	cytokine production involved in immune response	114	-0.44625	-1.84826	5.67e-05	5.67e-05	0.000412083	3704	tags=43%, list=22%, signal=34%	MYD88/IL1B/TREM1/SMAD7/TNFRSF14/HFE/CD81/BTK/P2RX7/TNF/HLA-E/LAPTM5/TLR3/TRAF6/HK1/RSAD2/TLR4/NLRX1/IL10/PANX1/CD96/INAVA/RIPK2/PLCG2/CD74/TLR7/SASH3/FZD5/NOD2/NOD1/SLC7A5/CLEC7A/TRPM4/SLAMF1/IL1R1/SCIMP/BST2/IL18/TBX21/CD160/LILRB4/LILRB1/TRIM6/CD226/EPX/CCR2/CLNK/TLR9/KIR2DL4
MF	GO:0005126	cytokine receptor binding	218	-0.364517	-1.65758	6.66e-05	6.66e-05	0.000481966	3597	tags=36%, list=21%, signal=29%	IL1B/IL23A/SMAD7/TRAF5/PIDD1/TGFBR2/CCL17/IL15/ADAM17/TMBIM1/C5/CCL25/TNF/CD300LF/NOL3/JAK2/JAK1/TFF2/SMAD3/TRAF6/CCL21/NTRK1/SHC1/IL10/LTB/TRADD/OSM/TRAF1/CCL22/PIK3R1/EDA/SOCS2/NTF4/CCL23/CCL20/CASP8/IL36RN/PRLR/CCL5/CCL8/STAP1/TNFSF13B/IL1RN/LIF/CCL13/OSMR/IL13RA1/CCL7/TNFSF15/IL18/IL27/VEGFD/STAT1/CFLAR/TLR5/IL12RB1/CX3CL1/IL20/CXCL10/IL21/CCL18/IL6R/FASLG/AMH/IFNG/CD40LG/CNTF/LTA/CXCL9/ITGB3…
BP	GO:1902107	positive regulation of leukocyte differentiation	172	-0.388107	-1.70094	7.02e-05	7.02e-05	0.000502191	4199	tags=38%, list=25%, signal=29%	VSIR/LILRB2/NLRP3/RARA/TGFB1/CD86/TNFSF9/XBP1/TRIB1/IL23A/IL4I1/ZBTB7B/TGFBR2/GLI2/AP3D1/PRKCA/IL15/IL7R/IL4R/BTK/RAG1/NOTCH2/TNF/RUNX1/PTPRC/ADAM8/TRAF6/IL10/RIPK2/KLF10/CD4/SMARCA2/CD74/SMARCC2/SASH3/RASGRP1/EVI2B/NCKAP1L/VNN1/CASP8/CCR1/HCLS1/LIF/IL2RA/IL18/HLA-DRB1/LILRB4/HLA-DRA/TESPA1/CD101/IL2RG/ZAP70/IL12RB1/INPP5D/DCSTAMP/IL20/DUSP10/CD27/IL1RL2/CD80/IFNG/IL12B/ZBTB16/CCL19/PCK1/SHH
BP	GO:1903708	positive regulation of hemopoiesis	172	-0.388107	-1.70094	7.02e-05	7.02e-05	0.000502191	4199	tags=38%, list=25%, signal=29%	VSIR/LILRB2/NLRP3/RARA/TGFB1/CD86/TNFSF9/XBP1/TRIB1/IL23A/IL4I1/ZBTB7B/TGFBR2/GLI2/AP3D1/PRKCA/IL15/IL7R/IL4R/BTK/RAG1/NOTCH2/TNF/RUNX1/PTPRC/ADAM8/TRAF6/IL10/RIPK2/KLF10/CD4/SMARCA2/CD74/SMARCC2/SASH3/RASGRP1/EVI2B/NCKAP1L/VNN1/CASP8/CCR1/HCLS1/LIF/IL2RA/IL18/HLA-DRB1/LILRB4/HLA-DRA/TESPA1/CD101/IL2RG/ZAP70/IL12RB1/INPP5D/DCSTAMP/IL20/DUSP10/CD27/IL1RL2/CD80/IFNG/IL12B/ZBTB16/CCL19/PCK1/SHH
MF	GO:0004866	endopeptidase inhibitor activity	138	0.4343	1.80849	7.25e-05	7.25e-05	0.000515624	1787	tags=27%, list=11%, signal=24%	SERPINB7/SERPINB2/SERPINB3/SERPINB4/PCSK1N/CARD18/PI3/CST2/CST4/LCN1/TIMP4/WFDC2/MT3/SERPINF2/LPA/SERPINF1/SPINK2/CST1/SERPINB5/SERPINA5/SPINK1/CST6/SERPINA3/CST3/SPOCK3/SNCA/SERPINI2/DPEP1/SERPINA6/BIRC7/WFDC5/VIL1/SPINT1/PAPLN/SLPI/NGF/PTTG1
BP	GO:0071396	cellular response to lipid	545	-0.29599	-1.47729	7.63e-05	7.63e-05	0.000538812	3072	tags=25%, list=18%, signal=21%	ACACA/ADCY6/TNF/ABHD2/CD180/CYP1B1/ATP1A2/JAK2/TNFAIP3/IL24/PPP1R9B/INSIG1/UPF1/KCNMB1/SAFB2/LRP8/TRAF6/PAQR7/ADCY3/SOX10/PLAA/TLR4/ATP1A3/SBNO2/ZNF366/IL10/GFI1/CARD16/AIFM1/ACE/NPC1/NODAL/SSTR1/KMT2D/RIPK2/PLCG2/FBXO32/BMP6/PRKAA1/MSTN/DDIT4/IRF8/FAM210B/IRAK1/ZFP36L2/DAG1/RAMP3/TNIP3/NR3C2/PADI2/TP63/MAPK1/CAPN2/TRIM5/EDNRB/NR1D1/HSPA8/NEDD4/CRHBP/RORB/ADTRP/PPARA/NOD2/FGFR2/SLC7A5/CASP1/PTPN2…
BP	GO:0071674	mononuclear cell migration	185	-0.374591	-1.65964	7.66e-05	7.66e-05	0.000538812	3722	tags=39%, list=22%, signal=31%	EXT1/FPR2/AKT1/TRPM2/TNFRSF14/GCSAM/SIRPA/PIK3CG/CCL17/WNK1/PTK2/ADAM17/ITGA4/CCL25/TNF/ADAM8/FUT4/CCL21/CSF1R/DEFB124/MOSPD2/HSD3B7/PECAM1/MADCAM1/CXCR1/SPN/CRKL/MSTN/CCL22/PADI2/MAPK1/ADTRP/XG/TRPM4/PLA2G7/SLAMF1/ALOX5/CCL23/CCL20/CCR1/CCL5/JAML/MSN/CCL8/CCL13/CCL7/TBX21/RIPK3/CXCR2/CMKLR1/ZAP70/PLEC/CRTAM/GPR15/CX3CL1/CXCL10/CCR7/ITGAL/CCL18/IL6R/SLAMF8/CCR5/PLG/ITGB7/ITGB3/CCR2/CXCL11/KLRK1/C…
BP	GO:0001906	cell killing	151	-0.403162	-1.74506	7.91e-05	7.91e-05	0.000553294	3589	tags=38%, list=21%, signal=30%	IL23A/KLRC1/TREM1/C3/AP1G1/FCER2/IL7R/HAVCR2/P2RX7/PTPRC/HLA-E/EMP2/KLRB1/GNLY/FCGR1A/NKG7/AZGP1/MICA/LAG3/NCR3/PRF1/ITGAM/RASGRP1/TAP2/NCKAP1L/CLEC7A/FCGR3A/STAP1/CCL13/SCNN1B/NCR1/IL18/HLA-DRB1/RIPK3/CD160/HLA-DRA/KLRD1/IL12RB1/CRTAM/PGLYRP3/KIR3DL1/CEACAM1/NLRP6/IL21/LILRB1/LEP/CD226/GZMB/LYZ/CD2/SH2D1A/IFNG/IL12B/SLAMF6/KLRK1/SLAMF7/KIR2DL4
BP	GO:0030198	extracellular matrix organization	305	0.344808	1.58245	8.13e-05	8.13e-05	0.000565678	3271	tags=30%, list=19%, signal=25%	NPHS1/COL9A3/SFRP2/ADAMTS18/COL11A1/PDPN/GREM1/IMPG2/COL4A6/TCF15/LUM/SERPINF2/MMP11/MFAP4/POSTN/MMP3/HPSE2/MATN3/MMP13/C6orf15/COL11A2/IHH/CPB2/ADAMTS20/COL9A2/FBLN2/COL8A2/PTX3/COMP/FBLN5/ADAMTS7/MMP17/SERPINB5/CCDC80/LOX/COL3A1/CST3/FBLN1/TMPRSS6/HPN/ADAMTS2/SPINT1/CTSK/PAPLN/COL5A3/CRISPLD2/ELN/MMP10/COL23A1/KIF9/MATN4/TNR/COL2A1/ADAMTSL4/PXDN/FSCN1/GAS2/PRSS2/ADAMTSL1/COL4A5/SULF1/PRSS1/SULF…
BP	GO:0001909	leukocyte mediated cytotoxicity	120	-0.430957	-1.79582	8.46e-05	8.46e-05	0.000585127	3276	tags=38%, list=19%, signal=31%	AP1G1/IL7R/HAVCR2/P2RX7/PTPRC/HLA-E/EMP2/KLRB1/FCGR1A/NKG7/AZGP1/MICA/LAG3/NCR3/PRF1/ITGAM/RASGRP1/TAP2/NCKAP1L/FCGR3A/STAP1/SCNN1B/NCR1/IL18/HLA-DRB1/RIPK3/CD160/HLA-DRA/KLRD1/IL12RB1/CRTAM/KIR3DL1/CEACAM1/NLRP6/IL21/LILRB1/LEP/CD226/GZMB/CD2/SH2D1A/IL12B/SLAMF6/KLRK1/SLAMF7/KIR2DL4
BP	GO:0007416	synapse assembly	172	0.396651	1.70959	8.61e-05	8.61e-05	0.000592416	2189	tags=26%, list=13%, signal=23%	CBLN2/ADGRB3/SLITRK3/DNER/NRG1/SLITRK5/GABRA2/SLITRK4/PCDHB6/LRRN1/LRFN5/WNT7A/NRXN1/LRP4/EPHA7/GABRB2/OXT/DSCAM/ST8SIA2/CDH2/POU4F1/LINGO4/PTPRD/SDK1/GABRG2/IGFN1/PCDHB2/SNCA/PCDHB10/LRTM2/SLIT1/GRID2/GPC6/SYNDIG1/PCDHB14/BDNF/PCDHB16/FGF13/NTRK2/ADGRL3/PCDHB9/PCDH17/CUX2/EFNA5/EPHB1
BP	GO:0007005	mitochondrion organization	515	0.3098	1.49594	9.09e-05	9.09e-05	0.000622279	4139	tags=34%, list=24%, signal=26%	FMC1/HRK/NDUFB9/MICOS10/MLLT11/UQCC2/PET100/PET117/DCN/IGF1/NDUFA9/NDUFB8/ROMO1/TIMM17B/UBL5/NDUFA3/TP53/NDUFA12/C12orf73/MGARP/NDUFB2/HIGD2A/CERS1/PARL/MICOS13/CHCHD7/NDUFAF8/NDUFA11/TMEM242/SIAH3/NDUFAF5/GDAP1/SIRT4/TMEM14A/SNCA/TIMM22/CHCHD10/JTB/ATPAF2/PDCD5/ECSIT/NDUFAF4/ATP5F1D/AIP/NDUFAB1/COX14/COX7A2/COA3/SDHAF2/NDUFB1/ACAA2/SMIM20/CTSK/NDUFA2/FIS1/NDUFS4/CHCHD2/FAM162A/ALKBH7/ATG5/IMMP1L…
BP	GO:0071772	response to BMP	157	0.41166	1.74013	9.31e-05	9.31e-05	0.000628833	2991	tags=29%, list=18%, signal=24%	SOX11/SOSTDC1/MSX1/FST/SFRP2/SFRP1/GREM1/GDF6/LEFTY2/NOG/BMP4/SFRP5/SOST/BMPR1B/COMP/TNFAIP6/ADAMTS7/NBL1/HTRA3/GDF5/BMPER/TMPRSS6/RGMA/SPINT1/DLX5/FSTL3/HEYL/LEMD3/SFRP4/COL2A1/FAM83G/LEF1/GPC3/SULF1/GREM2/BMPR1A/FBXL15/CTDSPL2/GDF15/ZNF423/FSTL1/RNF165/SOX9/HES5/LEMD2/VWC2
BP	GO:0071773	cellular response to BMP stimulus	157	0.41166	1.74013	9.31e-05	9.31e-05	0.000628833	2991	tags=29%, list=18%, signal=24%	SOX11/SOSTDC1/MSX1/FST/SFRP2/SFRP1/GREM1/GDF6/LEFTY2/NOG/BMP4/SFRP5/SOST/BMPR1B/COMP/TNFAIP6/ADAMTS7/NBL1/HTRA3/GDF5/BMPER/TMPRSS6/RGMA/SPINT1/DLX5/FSTL3/HEYL/LEMD3/SFRP4/COL2A1/FAM83G/LEF1/GPC3/SULF1/GREM2/BMPR1A/FBXL15/CTDSPL2/GDF15/ZNF423/FSTL1/RNF165/SOX9/HES5/LEMD2/VWC2
BP	GO:0042254	ribosome biogenesis	299	0.34226	1.56206	9.38e-05	9.38e-05	0.000628833	4034	tags=31%, list=24%, signal=24%	RPL26/RPS28/RPL35A/GTF2H5/VCX/EXOSC5/RPS19/RPL35/FBLL1/RPS21/RSL24D1/RPS24/NOP10/RPL11/RPS7/RPSA/RPL24/MRM3/RPL38/RPL23A/RPS5/RPS14/RPS27/RPLP0/POP5/C1QBP/IMP3/RPS8/RPL27/BYSL/RPS15/EMG1/SPATA5L1/RPS27L/RPUSD3/RPL10A/TRMT112/NOP16/RPL7A/MRPS2/POP7/MRTO4/LSM6/ERAL1/RPL26L1/EIF6/NHP2/EXOSC1/RPL6/RRP36/RAN/CHD7/UTP11/PIH1D1/RPS16/C1D/RPP38/WDR18/RPS6/NOC4L/MALSU1/MRPL20/RPL7/TFB1M/MRPL1/RIOK1/RPUSD2…
BP	GO:0007229	integrin-mediated signaling pathway	112	-0.437349	-1.80651	9.38e-05	9.38e-05	0.000628833	3525	tags=38%, list=21%, signal=30%	TSPAN32/HCK/ITGB6/ITGAV/PTK2/ITGA2B/CUL3/MPIG6B/ITGA4/FGR/DOCK1/EMP2/ILK/TLN1/NRP1/MADCAM1/LAMA5/LAMA3/ITGA6/ITGA9/FERMT3/ITGAM/PLEK/FLNA/BST1/FYB1/ADAMTS1/FERMT1/ITGB2/DST/ITGA7/ITGAX/ITGAD/CEACAM1/ITGAL/TXK/ITGB7/CD40LG/ITGB3/LAT/ITGBL1/VAV3
BP	GO:0042742	defense response to bacterium	218	-0.35978	-1.63604	9.78e-05	9.78e-05	0.000651929	3721	tags=41%, list=22%, signal=32%	FPR2/MYD88/LGALS4/IL1B/IL23A/RNASE7/TREM1/TNFRSF14/LYG1/ZG16/OPTN/CASP4/IL7R/HAVCR2/ADAM17/NOTCH2/P2RX7/H2BC21/RNASE4/TNF/FGR/HLA-E/TLR3/ADGRB1/DEFB124/GNLY/FCGR1A/SHC1/GSDMD/TLR4/DROSHA/IL10/BCL3/RIPK2/SPN/OAS1/CD4/CLEC4E/MICA/ANKRD17/TLR6/IRF8/DEFB123/GBP6/SELP/GBP2/EPPIN/RNF213/NAIP/MMRN2/NOD2/NOD1/ZNFX1/CCL20/CAMP/MPEG1/LPO/KRT6A/SCNN1B/IL18/CD160/RNF31/IGLL1/OAS3/TLR5/KLK5/OAS2/TIRAP/PGLYRP3…
BP	GO:0030595	leukocyte chemotaxis	218	-0.359105	-1.63297	0.000104018	0.000104018	0.000685329	2795	tags=37%, list=16%, signal=31%	IL1B/IL23A/PIKFYVE/TREM1/PIK3CG/CCL17/WNK1/THBS4/PTK2/ADAM17/C5/CCL25/ADAM8/GPSM3/CCL21/CSF1R/DEFB124/MOSPD2/HSD3B7/CAMK1D/IL10/CXCR1/ADGRE2/MSTN/ITGA9/CD74/TAFA4/CCL22/PADI2/GPR18/GBF1/MAPK1/BST1/EDNRB/IL16/IL17RA/NOD2/NCKAP1L/TRPM4/PLA2G7/CNR2/SLAMF1/ALOX5/CCL23/CCL20/CSF3R/CCR1/CCL5/JAML/F7/ITGB2/PDE4B/CCL8/STAP1/CCL13/DAPK2/CCL7/VEGFD/CXCR2/CMKLR1/PLEC/TIRAP/CYP19A1/DPP4/CX3CL1/CXCL10/CCR7/CC…
BP	GO:0071363	cellular response to growth factor stimulus	639	0.292287	1.43666	0.000104078	0.000104078	0.000685329	3329	tags=25%, list=20%, signal=21%	SOX11/FGF3/SOSTDC1/NGFR/FGF16/LHX1/FGF21/PENK/MSX1/FST/SFRP2/FGF19/SFRP1/GREM1/DLL1/GDF6/LEFTY2/WNT4/NOG/STMN2/BMP4/FGFBP1/MT3/SFRP5/TBX1/TWIST1/IL12A/FGFR3/WNT7A/FGF17/GDF10/FGF10/SOST/TH/NREP/BMPR1B/NTF3/DCN/WNT2/COMP/TMEM108/SOX5/TP53/TNFAIP6/ADAMTS7/NBL1/HTRA3/LOX/PEG10/PAX2/COL3A1/CLDN5/GDF5/ID1/BMPER/ONECUT2/PIN1/TMPRSS6/ANKRD1/PDCD5/PGF/XCL1/HDAC2/VEGFC/VIL1/NDN/RGMA/FRS3/SPINT1/CTSK/KL/DL…
MF	GO:0005201	extracellular matrix structural constituent	155	0.406629	1.72237	0.000104406	0.000104406	0.000685329	3441	tags=40%, list=20%, signal=32%	MFAP2/COL9A3/COL11A1/IMPG2/COL4A6/ZPLD1/EMILIN3/EDIL3/LUM/MFAP4/POSTN/MATN3/PRG4/COL11A2/COL9A2/FBLN2/COL8A2/DCN/EMILIN2/COMP/FBLN5/COL25A1/CTHRC1/PRELP/COL3A1/DSPP/FBLN1/ZP1/ACAN/FBN3/OIT3/COL5A3/ELN/COL23A1/THBS1/OGN/FBN2/LTBP4/FN1/HMCN2/COL2A1/SPARC/PXDN/IGFBP7/SBSPON/COL4A5/MFGE8/FMOD/ECM1/MFAP5/COL6A5/COL5A2/CHADL/COL1A2/COL6A1/THBS3/LAMA1/ZP3/LAMA4/COL19A1/EMILIN1/EFEMP2
BP	GO:0002702	positive regulation of production of molecular mediator of immune response	123	-0.426509	-1.7937	0.000108912	0.000108912	0.000711264	4336	tags=47%, list=25%, signal=35%	RBP4/PAXIP1/F2RL1/NLRP3/TGFB1/CD86/STX4/XBP1/MYD88/IL1B/CD28/TNFRSF14/STAT6/CD81/IL4R/BTK/P2RX7/PTPRC/HLA-E/CD40/LAPTM5/TLR3/TRAF6/HK1/CD244/RSAD2/TLR4/HPX/IL10/PANX1/C17orf99/INAVA/RIPK2/PLCG2/CD74/TLR7/SASH3/FZD5/NOD2/NOD1/SLC7A5/CLEC7A/SLAMF1/PTPN22/IL1R1/SCIMP/IL18/TBX21/CD160/KLK5/IL21/LILRB1/TRIM6/CD226/CLNK/TLR9/KIR2DL4/MZB1
BP	GO:1903706	regulation of hemopoiesis	385	-0.315836	-1.52133	0.000111482	0.000111482	0.000724353	3589	tags=28%, list=21%, signal=22%	IL23A/IL4I1/CD28/MPL/ZBTB7B/SMAD7/SOS1/TGFBR2/GLI2/AP3D1/PRKCA/IL15/IL7R/IL4R/BTK/RAG1/NOTCH2/ZNF675/TNF/RUNX1/PTPRC/ADAM8/TLR3/TRAF6/PRDM1/LILRB3/SMAP1/C1QC/ZNF16/TLR4/DROSHA/IL10/FGL2/RIPK2/KLF10/CD4/NFAM1/LAG3/SMARCA2/FAM210B/CD74/ZFP36L2/SMARCC2/SASH3/RASGRP1/PIK3R1/GPR171/ZNF683/EVI2B/UBASH3B/IRF7/SCIN/NCKAP1L/VNN1/CTLA4/CSF3R/CASP8/CCR1/HCLS1/IRF1/ETS1/LIF/IL2RA/IL18/HLA-DRB1/IL27/TBX21/LIL…
BP	GO:0010466	negative regulation of peptidase activity	206	0.377566	1.66075	0.000126036	0.000126036	0.000812072	3261	tags=32%, list=19%, signal=26%	SERPINB7/SERPINB2/SERPINB3/SERPINB4/PCSK1N/CARD18/PI3/CST2/SFRP2/CST4/LCN1/TIMP4/WFDC2/MT3/SERPINF2/ANXA8L1/LPA/SERPINF1/SPINK2/CST1/SERPINB5/SERPINA5/SPINK1/CST6/PAX2/PI15/SERPINA3/CST3/SPOCK3/SNCA/SERPINI2/DPEP1/SERPINA6/BIRC7/WFDC5/BCL2L12/VIL1/SPINT1/PAPLN/PI16/SLPI/NGF/THBS1/PTTG1/RARRES1/GPC3/WFDC1/AMBP/PIH1D1/ECM1/GPX1/PLAUR/ANXA2/UBXN1/NLRP7/ARRB2/SERPINE1/TRIAP1/GAS6/WFIKKN2/ANXA8/TIMP3/…
CC	GO:1990351	transporter complex	364	0.324943	1.51218	0.000126252	0.000126252	0.000812072	2545	tags=28%, list=15%, signal=24%	DPP10/DPP6/KCNK2/TTYH1/KCNMB2/KCNA4/CPT1C/CATSPERD/GABRA2/FKBP1B/KCNA5/HTR3C/KCNQ5/GABRR1/FXYD1/KCNJ3/KCNA1/SCN7A/KCNG1/NDUFB9/ATP1B2/CHRND/CLCNKB/CACNA1G/GABRB2/HCN4/GABRQ/NDUFA9/KCNA6/NDUFB8/GRIN2B/NDUFA3/NDUFA12/GABRG2/CACNA1B/KCNN1/NDUFB2/KCNIP3/TRPC4/GRIN2A/LRRC52/NDUFA11/UQCRB/TRPC7/KCNMA1/PACC1/KCNS2/UQCR11/NDUFA7/SCN1A/NDUFA4/MICU2/UQCRQ/FXYD4/GRID2/NDUFAB1/SCN2A/UQCRHL/CACHD1/NDUFB1/CLIC…
BP	GO:0050729	positive regulation of inflammatory response	136	-0.407416	-1.7359	0.000128944	0.000128944	0.000825244	3630	tags=40%, list=21%, signal=32%	IL1RL1/IL1B/IL23A/CD28/C3/PIK3CG/CD81/IL15/CASP4/BTK/TNF/ADAM8/JAK2/HLA-E/TLR3/GPSM3/PDE2A/FCGR1A/NKG7/TLR4/ACE/TTBK1/PLCG2/TRADD/NUPR1/OSM/ADORA2B/TLR7/NAIP/IL16/IL17RA/SUCNR1/PLA2G7/IFI35/CASP1/CAMK2N1/STAP1/ETS1/OSMR/PTGER4/IL18/AIM2/CNR1/TLR10/CX3CL1/NLRP6/CCR7/IL21/IFNG/LTA/CCR2/IL12B/IDO1/ZBP1/TLR9
BP	GO:0071621	granulocyte chemotaxis	121	-0.416421	-1.7401	0.000129834	0.000129834	0.000826805	3597	tags=43%, list=21%, signal=34%	IL1B/IL23A/PIKFYVE/TREM1/PIK3CG/CCL17/THBS4/PTK2/CCL25/CCL21/CSF1R/MOSPD2/CAMK1D/CXCR1/ADGRE2/MSTN/ITGA9/CD74/CCL22/GBF1/MAPK1/BST1/IL17RA/NOD2/NCKAP1L/SLAMF1/CCL23/CCL20/CSF3R/CCL5/JAML/ITGB2/PDE4B/CCL8/CCL13/DAPK2/CCL7/CXCR2/CMKLR1/TIRAP/DPP4/CX3CL1/CXCL10/CCR7/CCL18/JAM3/CXCL9/CXCL11/CCL19/CXCL17/CXCL13/VAV3
BP	GO:0043062	extracellular structure organization	306	0.343192	1.57484	0.00013594	0.00013594	0.00085735	3271	tags=30%, list=19%, signal=25%	NPHS1/COL9A3/SFRP2/ADAMTS18/COL11A1/PDPN/GREM1/IMPG2/COL4A6/TCF15/LUM/SERPINF2/MMP11/MFAP4/POSTN/MMP3/HPSE2/MATN3/MMP13/C6orf15/COL11A2/IHH/CPB2/ADAMTS20/COL9A2/FBLN2/COL8A2/PTX3/COMP/FBLN5/ADAMTS7/MMP17/SERPINB5/CCDC80/LOX/COL3A1/CST3/FBLN1/TMPRSS6/HPN/ADAMTS2/SPINT1/CTSK/PAPLN/COL5A3/CRISPLD2/ELN/MMP10/COL23A1/KIF9/MATN4/TNR/COL2A1/ADAMTSL4/PXDN/FSCN1/GAS2/PRSS2/ADAMTSL1/COL4A5/SULF1/PRSS1/SULF…
BP	GO:0051090	regulation of DNA-binding transcription factor activity	413	-0.299929	-1.44822	0.00013597	0.00013597	0.00085735	3858	tags=33%, list=23%, signal=26%	G3BP2/TRIM25/CDK5RAP3/TRIB1/EIF2AK2/LRP5/STAT3/TRIM38/MYD88/AKT1/EOMES/PSMD10/BTRC/IL1B/ALK/TRIM52/ADGRG3/HCK/SMAD7/TRAF5/PIDD1/TRIM26/PYDC1/HAVCR2/BTK/CREBZF/ZNF675/TRIM21/TNF/PSMA6/ADAM8/MAPK10/CYP1B1/PURA/JAK2/HDAC4/TNFAIP3/STK36/NDP/CD40/ADGRF1/TLR3/SMAD3/RWDD3/LRP8/TRAF6/BHLHE40/NTRK1/LRRC14/CAMK1D/TLR4/CARF/IL10/GFI1/CARD16/NODAL/MAP3K13/BCL3/RIPK2/PLCG2/STING1/TRADD/NFAM1/RIPK4/ANKRD42/WNT…
BP	GO:0060326	cell chemotaxis	285	-0.33467	-1.57238	0.00014374	0.00014374	0.000901898	2795	tags=28%, list=16%, signal=24%	GPSM3/CCL21/CSF1R/DEFB124/MOSPD2/HSD3B7/CAMK1D/NRP1/IL10/CXCR1/CRKL/ADGRE2/MSTN/ITGA9/CD74/TAFA4/TPBG/CCL22/PADI2/GPR18/GBF1/MAPK1/BST1/EDNRB/IL16/IL17RA/HOXB9/NOD2/NCKAP1L/TRPM4/PLA2G7/CNR2/SLAMF1/ALOX5/BIN2/CCL23/CCL20/CSF3R/CCR1/CXCR3/CCL5/JAML/F7/ITGB2/PDE4B/CCL8/STAP1/CCL13/DAPK2/CCL7/VEGFD/CXCR2/CXCR6/CMKLR1/CCR4/PLEC/TIRAP/CYP19A1/DPP4/CX3CL1/CCR10/CXCL10/CCR7/CCL18/IL6R/SLAMF8/JAM3/CCR5/C…
BP	GO:0048593	camera-type eye morphogenesis	125	0.431144	1.76503	0.000147423	0.000147423	0.000916914	1152	tags=19%, list=7%, signal=18%	PTF1A/SOX11/FOXN4/TENM3/LHX1/SIX3/PROM1/PITX2/USH1C/DLL1/IMPG2/BMP4/TWIST1/IHH/TH/COL8A2/DSCAM/WNT2/SDK1/C12orf57/IGFN1/PAX2/CRYGB/THY1
BP	GO:0050727	regulation of inflammatory response	341	-0.315239	-1.50412	0.000147566	0.000147566	0.000916914	3630	tags=35%, list=21%, signal=28%	IL1RL1/IL1B/IL23A/AKNA/CD28/HCK/C3/LPCAT3/AOAH/SIRPA/PIK3CG/CD81/IL15/CASP4/AREL1/BTK/FOXF1/PIK3AP1/TNF/DAGLA/NT5E/PTPRC/FGR/PSMA6/ADAM8/JAK2/TNFAIP3/ASH1L/MMP9/HLA-E/TLR3/SMAD3/TNC/GPSM3/XIAP/PDE2A/GGT1/FCGR1A/NKG7/TLR4/USP18/DROSHA/SBNO2/NLRX1/IL10/ACE/TTBK1/PLCG2/STING1/TRADD/NUPR1/OSM/ADORA2B/SIGLEC10/TLR7/PTGES/MEFV/BST1/NAIP/EDNRB/NR1D1/IL16/IL17RA/PPARA/NOD2/SUCNR1/PLA2G7/IFI35/CNR2/NLRC3/…
BP	GO:0050864	regulation of B cell activation	127	-0.417949	-1.76066	0.000160073	0.000160073	0.000989823	3578	tags=37%, list=21%, signal=29%	IL4I1/CD28/STAT6/CD81/THOC1/BTK/PTPRC/TNFAIP3/PARP3/CD40/LAPTM5/TLR4/CD19/IL10/TBC1D10C/NFAM1/CD74/ZFP36L2/MNDA/SASH3/BST1/NOD2/NCKAP1L/CTLA4/PRLR/TNFSF13B/TBX21/WNT3A/IGLL1/BLK/TNFRSF21/IL2RG/INHA/TIRAP/CARD11/INPP5D/IL21/CD27/SLAMF8/IKZF3/FCRL3/TNFRSF13B/CD38/TLR9/MZB1/VAV3/IGLL5
BP	GO:0030178	negative regulation of Wnt signaling pathway	163	0.397759	1.69191	0.000177914	0.000177914	0.00109486	2454	tags=28%, list=14%, signal=24%	SOSTDC1/SFRP2/SFRP1/BARX1/GREM1/NOG/MDK/SFRP5/TPBGL/NKD2/ISL1/SOST/LRP4/NOTUM/IGFBP6/DACT3/TMEM88/WNT11/APOE/CDH2/TLE2/MDFI/MESP1/CXXC4/MAD2L2/CTHRC1/APCDD1L/RBX1/IGFBP2/NKX2-5/IGFBP1/DKKL1/DRAXIN/SDHAF2/HECW1/SOX17/CSNK1E/BICC1/RBMS3/SFRP4/CBY1/RACK1/GPC3/GLI3/PTPRU/NXN
BP	GO:0042129	regulation of T cell proliferation	170	-0.377733	-1.65871	0.000181522	0.000181522	0.00111172	3597	tags=45%, list=21%, signal=36%	DLG5/VSIR/LILRB2/CD86/TNFSF9/RAC2/HLA-DPB1/GPAM/SOS2/SH3RF1/IL1B/IL23A/IL4I1/CD28/ZBTB7B/TSPAN32/TNFRSF14/SOS1/TGFBR2/CD81/IL15/RASAL3/HAVCR2/PTPRC/JAK2/HLA-E/TRAF6/CCDC88B/SDC4/EFNB1/IL10/MAD1L1/CBLB/RIPK2/SPN/DHPS/SASH3/TMIGD2/NCKAP1L/SLAMF1/PTPN22/CTLA4/IRF1/LRRC32/CCL5/TNFSF13B/IL2RA/IL18/HLA-DRB1/HLA-DMB/IL27/RIPK3/LILRB4/CD3E/TNFRSF21/CD209/CD274/ZAP70/HLA-DPA1/IL12RB1/CRTAM/CARD11/PDCD1LG2…
BP	GO:0098657	import into cell	230	-0.349305	-1.59101	0.000186484	0.000186484	0.00113667	2834	tags=30%, list=17%, signal=25%	KCNQ1/SLC19A1/NEURL1B/SLC7A2/SLC1A7/SLC15A2/KCNH2/SLC1A4/ATP1A3/MAPK15/SLC7A3/SLC16A2/IL10RA/CALCR/SLC9A4/LRRC8C/TRPM1/ACSL1/P2RX1/RAMP3/SLC36A1/SLC24A1/SLC6A11/SLC9A6/KCNJ1/TRPV5/SLC18A2/SLC7A5/TRPM4/SLC27A2/SLC5A3/WNK3/SLC22A4/SLC27A1/SLC9C1/KCNJ16/HCN2/ATP1A1/LRRC8E/SCNN1B/SLC5A2/KCNJ10/KCNJ9/CLTRN/GDNF/LRP2/KCNJ13/SLC9C2/CACNA1F/SLC12A3/NOS1/GRM1/SLC1A3/ACSL5/PER2/DRD2/SLC1A2/SLC9A3/IFNG/ITGB…
BP	GO:0007204	positive regulation of cytosolic calcium ion concentration	181	-0.372962	-1.65431	0.000190271	0.000190271	0.0011505	2417	tags=28%, list=14%, signal=24%	GPR157/CXCR1/RYR2/JPH3/CALCR/CCKBR/PKD1/TRPM1/GPR18/CAV3/EDNRB/F2R/TRPM4/CCR1/CXCR3/GPR20/PROK2/PTGER4/GPER1/P2RY10/TACR1/LPAR3/CXCR2/CXCR6/GRIN1/CNR1/CMKLR1/CCR4/GNAT2/F2RL2/CCR10/GIPR/JPH1/NOS1/CCR7/GRM1/P2RY8/DRD2/CCR5/CCR8/CYSLTR1/XCR1/ACKR2/PTGDR/CCR2/GATA1/ESR1/ADCY8/CD38/CXCL13/NMUR2
BP	GO:0010951	negative regulation of endopeptidase activity	198	0.375996	1.65112	0.000190551	0.000190551	0.0011505	1787	tags=21%, list=11%, signal=19%	SERPINB7/SERPINB2/SERPINB3/SERPINB4/PCSK1N/CARD18/PI3/CST2/SFRP2/CST4/LCN1/TIMP4/WFDC2/MT3/SERPINF2/ANXA8L1/LPA/SERPINF1/SPINK2/CST1/SERPINB5/SERPINA5/SPINK1/CST6/PAX2/SERPINA3/CST3/SPOCK3/SNCA/SERPINI2/DPEP1/SERPINA6/BIRC7/WFDC5/BCL2L12/VIL1/SPINT1/PAPLN/SLPI/NGF/THBS1/PTTG1
BP	GO:0070848	response to growth factor	666	0.287839	1.41657	0.000201028	0.000201028	0.00120608	3329	tags=24%, list=20%, signal=20%	SOX11/FGF3/SOSTDC1/SCGB1A1/NGFR/FGF16/LHX1/FGF21/PENK/MSX1/FST/SFRP2/FGF19/SFRP1/GREM1/DLL1/GDF6/LEFTY2/WNT4/NOG/STMN2/BMP4/ASCL1/FGFBP1/MT3/SFRP5/TBX1/TWIST1/IL12A/FGFR3/WNT7A/FGF17/GDF10/FGF10/SOST/TH/NREP/BMPR1B/NTF3/DCN/WNT2/COMP/TMEM108/SOX5/TP53/OPRM1/TNFAIP6/ADAMTS7/NBL1/HTRA3/LOX/PEG10/PAX2/COL3A1/CLDN5/GDF5/ID1/BMPER/ONECUT2/PIN1/TMPRSS6/ANKRD1/PDCD5/PGF/XCL1/HDAC2/VEGFC/VIL1/NDN/RGMA/FR…
BP	GO:0090090	negative regulation of canonical Wnt signaling pathway	131	0.422756	1.74493	0.000201641	0.000201641	0.00120608	1937	tags=27%, list=11%, signal=25%	SOSTDC1/SFRP2/SFRP1/GREM1/NOG/MDK/SFRP5/TPBGL/NKD2/ISL1/SOST/LRP4/NOTUM/IGFBP6/DACT3/TMEM88/WNT11/APOE/CDH2/TLE2/MESP1/MAD2L2/CTHRC1/RBX1/IGFBP2/NKX2-5/IGFBP1/DKKL1/DRAXIN/SDHAF2/HECW1/SOX17/BICC1/RBMS3/SFRP4/CBY1
BP	GO:0045596	negative regulation of cell differentiation	621	0.288778	1.41798	0.000203819	0.000203819	0.00121343	2428	tags=19%, list=14%, signal=17%	SOX11/FOXG1/SOX3/IGF2/SOSTDC1/SIX3/MSX1/FST/SFRP2/SFRP1/GREM1/LHX2/DLL1/TLX3/HAND2/WNT4/RFLNA/NOG/DPYSL5/H4C11/CNTN4/BMP4/H4C13/ASCL1/MDK/SIX2/MT3/ZNF750/TBX1/TCF15/TWIST1/CMTM5/H4C4/WNT7A/H4C6/ISL1/MMP11/GDF10/ADGRV1/FGF10/MAG/SEMA6C/NKX6-3/LRP4/C1QL4/IHH/TNFSF4/EPHA7/DACT3/LIN28A/BRINP1/IGF1/PAEP/DLL3/SEMA3D/TP53/TNFAIP6/ADAMTS7/MESP1/CCL11/MAD2L2/DYNLT1/HEY2/LRRC17/GDF5/H4C12/NKX2-5/ID1/REG3G/…
BP	GO:0002237	response to molecule of bacterial origin	314	-0.323369	-1.53584	0.000219854	0.000219854	0.00130284	3828	tags=35%, list=23%, signal=27%	XBP1/PCK2/ABCC8/S100A14/TRIB1/MYD88/AKT1/ALAD/IL1B/IFNAR1/GCH1/HCK/PTAFR/IL12RB2/SIRPA/NR4A1/PRKCA/NOS3/HAVCR2/BTK/ADAM17/P2RX7/IRF5/TNF/CD180/JAK2/TNFAIP3/IL24/UPF1/TRAF6/DEFB124/PLAA/TLR4/SBNO2/IL10/GFI1/CARD16/ACE/PCSK1/CD96/C4B/IL10RA/INAVA/RIPK2/PLCG2/BMP6/TLR6/IRF8/IRAK1/SELP/TNIP3/FZD5/MAPK1/CAPN2/TRIM5/EDNRB/NR1D1/TAP2/NOD2/CSF2RB/FGFR2/F2R/SLC7A5/TLR1/CNR2/CASP1/PTPN22/HMGCS2/CASP8/CAMP/…
BP	GO:0071774	response to fibroblast growth factor	104	0.453274	1.79123	0.000222549	0.000222549	0.00131273	2950	tags=32%, list=17%, signal=26%	FGF3/SCGB1A1/NGFR/FGF16/LHX1/FGF21/FGF19/SFRP1/WNT4/NOG/FGFBP1/TBX1/FGFR3/FGF17/FGF10/FRS3/KL/FLRT1/HHIP/THBS1/FRS2/FGF12/SULF1/FGF7/SULF2/CREB3L1/FGF1/ITGB1BP1/FGF2/FGFR1/APLN/FLRT3/NDNF
CC	GO:0031253	cell projection membrane	322	-0.324241	-1.54199	0.000226094	0.000226094	0.0013265	3459	tags=30%, list=20%, signal=24%	SLC28A3/SLC7A9/ITGAV/PDE4A/GPR37L1/EPS8L2/NF2/BBS5/AQP4/SLC7A8/RHO/SEPTIN2/ADAM17/FGD5/CLCN3/DAGLA/FGR/PHLPP2/LCP1/PPP1R9B/SHISA7/SLC19A1/ADCY3/RAB8A/KCNC1/KANK1/MACF1/TLN1/CUBN/ACE/PIEZO1/GPR157/PLCG2/TBC1D10C/CA4/PTPRH/SPRY4/ADGRE2/PKD1/SLC22A5/SLC26A2/ARL13A/PLEK/PDE6A/ATP7A/WWC1/SPTBN1/SLC7A5/EVC/ARHGAP45/PROM2/ADORA2A/CDHR2/FERMT1/B4GALT1/TRPM6/EPB41L3/SLC26A4/SCIMP/MSN/GABBR1/BBS1/GABRG3/FG…
BP	GO:0007389	pattern specification process	425	0.312732	1.48805	0.000226955	0.000226955	0.0013265	1270	tags=15%, list=7%, signal=14%	PCDH8/FOXN4/FOXG1/HOXD11/MEOX2/SOSTDC1/DAW1/LHX1/SIX3/MSX1/FST/SFRP2/SP8/PITX2/HOXD10/SFRP1/BARX1/GREM1/LHX2/DLL1/ZIC3/HAND2/HES4/DNAI2/NOG/EMX2/BMP4/MESP2/ASCL1/WNT6/SIX2/ZIC1/TBX1/TCF15/LMX1B/WNT7A/CDX1/ISL1/FGF10/LRP4/IHH/MFNG/BMPR1B/DMRT2/WNT11/WNT2/MDFI/DLL3/TP53/NRG3/MESP1/CXXC4/HES6/NBL1/MEIS3/CYP26B1/HEY2/PAX2/NKX2-5/BASP1/EYA1/ENKUR/DNAAF4
BP	GO:0042098	T cell proliferation	200	-0.354603	-1.59015	0.00023323	0.00023323	0.00135698	3597	tags=38%, list=21%, signal=30%	IL1B/IL23A/IL4I1/CD28/ZBTB7B/TSPAN32/TNFRSF14/SOS1/TGFBR2/PIK3CG/CD81/IL15/SH2D2A/RASAL3/HAVCR2/P2RX7/PTPRC/JAK2/HLA-E/TRAF6/CCDC88B/SDC4/EFNB1/IL10/MAD1L1/ELF4/CBLB/RIPK2/SPN/DHPS/SASH3/RASGRP1/TMIGD2/NCKAP1L/SLAMF1/PTPN22/CTLA4/PSMB10/IRF1/LRRC32/CCL5/DOCK2/MSN/TNFSF13B/IL2RA/IL18/HLA-DRB1/HLA-DMB/IL27/RIPK3/LILRB4/CD3E/TNFRSF21/CD209/CD274/ZAP70/HLA-DPA1/IL12RB1/CRTAM/CARD11/PDCD1LG2/GPNMB/IL2…
CC	GO:0005765	lysosomal membrane	402	-0.305103	-1.47587	0.00025305	0.00025305	0.00145903	4857	tags=34%, list=29%, signal=25%	HPS6/VPS11/SLC39A8/CLCN7/PLEKHF1/PRCP/AP5B1/ATP6AP2/RPTOR/ATP6V1C1/OCA2/GNAQ/ARRB1/ATP6V1A/CPNE3/ATP11A/RNASEK/PLD1/ABCA2/DNAJC5/C3AR1/SURF4/MFSD12/OCLN/PLAAT3/TMEM30A/RAB3D/SPG11/IFITM2/VPS13C/GDAP2/HLA-DPB1/CYB561/SLC48A1/FFAR4/LDLR/SLC15A3/SLC11A2/SNAP29/HGSNAT/PIP4P2/AP2B1/TRPM2/SZT2/TMEM63A/CYB561A3/M6PR/STK11IP/CLEC16A/MARCHF8/LRBA/MARCHF1/VLDLR/AP3D1/VPS13A/NSF/IRAG2/NAPG/AP1G1/CLTC/TMBIM1…
CC	GO:0098852	lytic vacuole membrane	402	-0.305103	-1.47587	0.00025305	0.00025305	0.00145903	4857	tags=34%, list=29%, signal=25%	HPS6/VPS11/SLC39A8/CLCN7/PLEKHF1/PRCP/AP5B1/ATP6AP2/RPTOR/ATP6V1C1/OCA2/GNAQ/ARRB1/ATP6V1A/CPNE3/ATP11A/RNASEK/PLD1/ABCA2/DNAJC5/C3AR1/SURF4/MFSD12/OCLN/PLAAT3/TMEM30A/RAB3D/SPG11/IFITM2/VPS13C/GDAP2/HLA-DPB1/CYB561/SLC48A1/FFAR4/LDLR/SLC15A3/SLC11A2/SNAP29/HGSNAT/PIP4P2/AP2B1/TRPM2/SZT2/TMEM63A/CYB561A3/M6PR/STK11IP/CLEC16A/MARCHF8/LRBA/MARCHF1/VLDLR/AP3D1/VPS13A/NSF/IRAG2/NAPG/AP1G1/CLTC/TMBIM1…
BP	GO:0030509	BMP signaling pathway	148	0.404264	1.69766	0.000256576	0.000256576	0.00147272	2991	tags=28%, list=18%, signal=23%	SOX11/SOSTDC1/MSX1/FST/SFRP2/SFRP1/GREM1/GDF6/LEFTY2/NOG/BMP4/SFRP5/SOST/BMPR1B/COMP/TNFAIP6/NBL1/HTRA3/GDF5/BMPER/TMPRSS6/RGMA/DLX5/FSTL3/LEMD3/SFRP4/FAM83G/LEF1/GPC3/SULF1/GREM2/BMPR1A/FBXL15/CTDSPL2/GDF15/ZNF423/FSTL1/RNF165/HES5/LEMD2/VWC2
BP	GO:0002377	immunoglobulin production	112	-0.419123	-1.73123	0.000278926	0.000278926	0.00159386	3383	tags=36%, list=20%, signal=29%	STAT6/THOC1/IL4R/BTK/TNF/PTPRC/PARP3/HLA-E/CD40/TRAF6/MSH6/HPX/IL10/C17orf99/IL13RA2/MCM3AP/SASH3/TMIGD2/CGAS/HLA-DQB2/HSPD1/GAPT/HLA-DRB1/HLA-DMB/TBX21/HLA-DRA/HLA-DMA/NHEJ1/HLA-DQB1/HLA-DPA1/HLA-DOB/IL21/HLA-DQA1/HLA-DQA2/HLA-DRB5/CD40LG/FCRL3/HLA-DOA/TLR9/MZB1
BP	GO:0030183	B cell differentiation	130	-0.405734	-1.71014	0.000298097	0.000298097	0.00169584	3167	tags=34%, list=19%, signal=28%	BTK/ADAM17/RAG1/NOTCH2/ITGA4/PTPRC/HDAC4/NTRK1/CD19/IL10/C17orf99/BCL3/PLCG2/NFAM1/IRF8/ZFP36L2/PIK3R1/TCIRG1/PIK3R3/NCKAP1L/SYVN1/TNFSF13B/NHEJ1/ST3GAL1/IL2RG/INHA/NKX2-3/CARD11/INPP5D/FLT3/PIK3R2/IL21/CD27/BLNK/SLAMF8/POU2AF1/IKZF3/CD79A/CD40LG/FCRL3/PAX5/IFNE/TLR9/MS4A1
BP	GO:0045229	external encapsulating structure organization	307	0.339569	1.56178	0.000303001	0.000303001	0.00171611	3271	tags=30%, list=19%, signal=25%	NPHS1/COL9A3/SFRP2/ADAMTS18/COL11A1/PDPN/GREM1/IMPG2/COL4A6/TCF15/LUM/SERPINF2/MMP11/MFAP4/POSTN/MMP3/HPSE2/MATN3/MMP13/C6orf15/COL11A2/IHH/CPB2/ADAMTS20/COL9A2/FBLN2/COL8A2/PTX3/COMP/FBLN5/ADAMTS7/MMP17/SERPINB5/CCDC80/LOX/COL3A1/CST3/FBLN1/TMPRSS6/HPN/ADAMTS2/SPINT1/CTSK/PAPLN/COL5A3/CRISPLD2/ELN/MMP10/COL23A1/KIF9/MATN4/TNR/COL2A1/ADAMTSL4/PXDN/FSCN1/GAS2/PRSS2/ADAMTSL1/COL4A5/SULF1/PRSS1/SULF…
BP	GO:0060759	regulation of response to cytokine stimulus	154	-0.392724	-1.70112	0.000307176	0.000307176	0.00173209	3257	tags=35%, list=19%, signal=29%	CASP4/RNF113A/PYDC1/TRIM44/ADAM17/ZNF675/OTUD4/CD300LF/PTPRC/NOL3/TNFAIP3/LAPTM5/XIAP/ADAR/IL1R2/TLR4/HPX/USP18/GFI1/CARD16/RIPK2/OAS1/STING1/STAT2/IRAK1/NLRC5/CD74/PADI2/NAIP/TRIM56/IRF7/LRRC70/CASP1/HIPK1/CASP8/PARP14/IL36RN/USP27X/IL1R1/CCL5/STAP1/IL1RN/MMP12/PARP9/VRK2/DCST1/OAS3/IFIH1/IRAK2/NLRP6/TXK/TRIM6/ADIPOQ/ZBP1
MF	GO:0015291	secondary active transmembrane transporter activity	214	-0.352704	-1.60263	0.000320319	0.000320319	0.00179828	3322	tags=31%, list=20%, signal=25%	SLC25A22/SLC7A8/SLC35E1/SLC35D1/SLC4A2/CLCN3/SLC5A9/SLC45A2/SLC19A1/SLC6A8/SLC1A7/SLC26A1/SLC23A2/SLC15A2/SLC24A3/SLC16A3/SLC1A4/ATP1A3/SLC16A2/SLCO2B1/SLC5A11/SLC9A4/SLC16A4/SLC16A14/SLC37A1/SLC16A9/SLC22A5/SLC26A2/SLCO4A1/SLC36A1/SLC24A1/SLC6A11/SLC9A6/SLC18A2/SLC7A5/SLC9A8/SLC47A2/SLC5A3/SLC22A4/SLC13A4/SLCO5A1/SLC9C1/SLC26A4/SLC4A9/SLC5A2/SLC26A9/SLC6A17/SLC9C2/SLC10A1/SLC12A3/SLC1A3/SLC5A4/S…
BP	GO:0098742	cell-cell adhesion via plasma-membrane adhesion molecules	264	0.341727	1.55154	0.000329576	0.000329576	0.00184217	2150	tags=26%, list=13%, signal=23%	PCDH8/PCDH15/CLDN19/PCDH10/CADM3/CADM2/TENM3/SLITRK3/CLDN9/CDH22/PCDH11X/CLDN6/PCDHGB4/CDH10/PCDHGA7/UNC5D/CNTN4/LGALS7B/PCDHB6/LRFN5/PCDH9/CDHR4/CNTN6/L1CAM/PCDHGB1/PCDHGC4/TENM1/CD177/MAG/CDH16/DSCAM/CDH2/APOA1/PTPRD/SDK1/CLDN8/IGFN1/PCDHB2/CDH8/ADGRL1/VSTM2L/CLDN5/DSC3/CDH7/CLDN7/PCDHB10/GRID2/GPC6/IGSF11/PCDHA3/PCDHB14/PCDHAC1/PCDHB16/CADM4/RET/PCDHB12/ADGRL3/CDH17/PCDHB9/CLDN11/PCDHA13/PCDH1…
MF	GO:0140657	ATP-dependent activity	516	-0.280387	-1.38699	0.000331537	0.000331537	0.00184508	4768	tags=35%, list=28%, signal=26%	CHTF18/ATP6V1C1/KIF21A/ATP6V1A/ABCB7/DNAH3/DDX23/HSPA4/MYH9/ABCC3/ATP11A/BLM/DYNC2H1/ABCA2/SMC1A/MDN1/ACSL4/KIF16B/TOR4A/CHD6/MYO1C/MYO1F/ATP6V1E2/TMEM30A/HSPA5/KIFC3/VPS4B/KIF4A/DDX10/ABCG8/NUBP1/ATP13A1/SMARCAL1/HSPA1A/SNRNP200/ATP2A2/TDRD12/EIF4A1/MORC3/EP400/ATRX/MYH11/ERCC6/KCNJ11/TAPBP/ABCC9/SLC27A3/HSPH1/IGHMBP2/ABCC8/MYO5A/KIF13A/DNAH7/DYNC1H1/ABCB4/DDX55/DNAH2/DDX60L/OLA1/MRE11/MYH7/DDX6…
CC	GO:0005774	vacuolar membrane	442	-0.294095	-1.43231	0.000339156	0.000339156	0.00187931	4857	tags=33%, list=29%, signal=24%	HPS6/VPS11/SLC39A8/VMP1/CLCN7/PLEKHF1/PRCP/AP5B1/ATP6AP2/MTMR2/RPTOR/ATP6V1C1/OCA2/GNAQ/ARRB1/ATG14/ATP6V1A/CPNE3/ATP11A/RNASEK/PLD1/ABCA2/DNAJC5/SH3GLB1/C3AR1/SURF4/MFSD12/OCLN/PLAAT3/TMEM30A/RAB3D/SPG11/IFITM2/VPS13C/GDAP2/HLA-DPB1/CYB561/SLC48A1/FFAR4/LDLR/STX17/SLC15A3/SLC11A2/SNAP29/HGSNAT/PIP4P2/AP2B1/TRPM2/SZT2/SLC22A17/TMEM63A/CYB561A3/M6PR/STK11IP/CLEC16A/MARCHF8/LRBA/MARCHF1/VLDLR/AP3D1…
BP	GO:0001959	regulation of cytokine-mediated signaling pathway	144	-0.387838	-1.66348	0.000347017	0.000347017	0.00191458	3257	tags=35%, list=19%, signal=29%	CASP4/RNF113A/PYDC1/TRIM44/ADAM17/ZNF675/OTUD4/CD300LF/PTPRC/NOL3/TNFAIP3/LAPTM5/XIAP/ADAR/IL1R2/HPX/USP18/GFI1/CARD16/RIPK2/OAS1/STING1/STAT2/IRAK1/NLRC5/CD74/PADI2/NAIP/TRIM56/IRF7/CASP1/HIPK1/CASP8/PARP14/IL36RN/USP27X/IL1R1/CCL5/STAP1/IL1RN/MMP12/PARP9/VRK2/DCST1/OAS3/IRAK2/NLRP6/TXK/TRIM6/ADIPOQ/ZBP1
BP	GO:0002456	T cell mediated immunity	103	-0.42874	-1.75972	0.000350747	0.000350747	0.00192685	3597	tags=39%, list=21%, signal=31%	IL1B/IL23A/IL4I1/KLRC1/SMAD7/HFE/CD81/IL7R/P2RX7/PTPRC/HLA-E/TRAF6/EMP2/CD8A/RSAD2/AZGP1/SCART1/MICA/PRF1/SASH3/FZD5/HSPD1/TAP2/NOD2/NCKAP1L/TRPM4/SLAMF1/IL1R1/IL18/HLA-DRB1/TBX21/RIPK3/LILRB4/HLA-DRA/KLRD1/IL12RB1/CEACAM1/LILRB1/CCR2/IL12B
BP	GO:0098739	import across plasma membrane	182	-0.370204	-1.64452	0.000372424	0.000372424	0.00203719	4127	tags=42%, list=24%, signal=32%	ARL6IP5/FXYD2/SLC39A10/SLC24A4/KCNJ11/ABCC9/KCNJ14/SLC12A1/SLC15A3/ABCC8/SLC1A1/AKT1/TRPM2/SLC9A5/HFE/WNK1/SLC7A8/CACNA2D1/TNF/ATP1A2/KCNQ1/SLC19A1/SLC7A2/SLC15A2/KCNH2/SLC1A4/ATP1A3/SLC7A3/SLC16A2/CALCR/SLC9A4/LRRC8C/TRPM1/ACSL1/P2RX1/RAMP3/SLC36A1/SLC24A1/SLC9A6/KCNJ1/TRPV5/SLC7A5/TRPM4/SLC5A3/WNK3/SLC22A4/SLC27A1/SLC9C1/KCNJ16/HCN2/ATP1A1/LRRC8E/SCNN1B/SLC5A2/KCNJ10/KCNJ9/CLTRN/LRP2/KCNJ13/SLC…
BP	GO:0090596	sensory organ morphogenesis	257	0.345214	1.56037	0.000395479	0.000395479	0.0021541	2875	tags=27%, list=17%, signal=23%	PTF1A/MFAP2/SOX11/FOXN4/FOXG1/TENM3/LHX1/SIX3/MSX1/PROM1/PITX2/COL11A1/USH1C/DLL1/ZIC3/IMPG2/NOG/BMP4/SIX2/ZIC1/TBX1/TWIST1/MYO3A/FGF10/IHH/TH/COL8A2/DSCAM/OSR2/WNT2/GJB6/SDK1/C12orf57/IGFN1/TMIE/CTHRC1/CYP26B1/PAX2/CRYGB/THY1/RPL38/EYA1/HPN/HDAC2/DLX5/FRS2/FBN2/JAG1/NTRK2/COL2A1/DVL2/CHRNA9/EPHB1/CHD7/GLI3/ALDH1A3/EPHB2/SOD1/KDM2B/TULP1/RING1/PTK7/MFAP5/FGF2/ROM1/SOX9/STRA6/COL5A2/FOXI1/CALB1
BP	GO:0006909	phagocytosis	228	-0.336202	-1.53237	0.000401258	0.000401258	0.00217632	3877	tags=32%, list=23%, signal=25%	PRKCG/LDLR/DYSF/APPL1/FPR2/MYD88/PIP4P2/IL1B/PIKFYVE/HCK/C3/SIRPA/ITGAV/IL15/PTK2/BTK/P2RX7/CLCN3/MET/TNF/CD300LF/PTPRC/FGR/DOCK1/NCF2/ADGRB1/CAMK1D/FCGR1A/TLR4/PECAM1/C4B/LEPR/PLCG2/IRF8/TAFA4/C4A/ITGAM/MARCO/TIMD4/ELMO1/NOD2/NCKAP1L/CLEC7A/SLAMF1/BIN2/ADORA2A/COLEC11/MYO7A/ITGB2/DOCK2/STAP1/TGM2/BECN1/IGLL1/TUB/COLEC10/SIRPG/PAK1/P2RY6/MST1R/IL2RG/IL2RB/MYO18A/ITGAL/LEP/ICAM3/ABCA7/RAB39A/IFNG/…
BP	GO:0060537	muscle tissue development	376	0.321104	1.50198	0.000435012	0.000435012	0.00234943	3441	tags=28%, list=20%, signal=23%	SOX11/NPHS1/FGF3/IGF2/MEOX2/KCNK2/MSX1/MYL7/P2RX2/COL11A1/DNER/NRG1/HOXD10/GREM1/DLL1/ANKRD33/ZIC3/NOG/BMP4/MYOD1/TBX1/TWIST1/RBFOX1/ISL1/CHRND/UQCC2/IHH/MYL6/NEURL1/ACTA1/CACNA1G/HCN4/IGF1/MYL3/WNT2/POU4F1/GJB6/NEBL/MESP1/LOX/CYP26B1/HEY2/COL3A1/NKX2-5/MYLK2/EYA1/GJC1/ANKRD1/BARX2/PRMT1/SORBS2/RBM24/MYL6B/ID2/TBX5/PI16/ELN/JPH2/ATG5/MYLK3/HEYL/FRS2/TNNI1/GJA1/VAMP5/CBY1/RGS4/SCN5A/LEF1/CSRP3/AKA…
BP	GO:0071706	tumor necrosis factor superfamily cytokine production	160	-0.37251	-1.62192	0.000469472	0.000469472	0.00251433	3174	tags=33%, list=19%, signal=27%	HAVCR2/BTK/PTPRC/ADAM8/JAK2/TNFAIP3/HLA-E/TLR3/TLR4/CYBB/IL10/CLEC4A/BCL3/RIPK2/PLCG2/SPN/OAS1/SASH3/RASGRP1/PIK3R1/FZD5/GPR18/ZBTB20/NOD2/NOD1/CHRNA7/CLEC7A/TLR1/MC1R/NLRC3/SLAMF1/PTPN22/CD84/FCGR3A/LILRB4/TMEM106A/OAS3/IFIH1/CD274/OAS2/CIDEA/TIRAP/CX3CL1/GPNMB/LILRB1/LEP/CD2/IFNG/ADIPOQ/CCR2/IL12B/CCL19/TLR9
BP	GO:1903555	regulation of tumor necrosis factor superfamily cytokine production	160	-0.37251	-1.62192	0.000469472	0.000469472	0.00251433	3174	tags=33%, list=19%, signal=27%	HAVCR2/BTK/PTPRC/ADAM8/JAK2/TNFAIP3/HLA-E/TLR3/TLR4/CYBB/IL10/CLEC4A/BCL3/RIPK2/PLCG2/SPN/OAS1/SASH3/RASGRP1/PIK3R1/FZD5/GPR18/ZBTB20/NOD2/NOD1/CHRNA7/CLEC7A/TLR1/MC1R/NLRC3/SLAMF1/PTPN22/CD84/FCGR3A/LILRB4/TMEM106A/OAS3/IFIH1/CD274/OAS2/CIDEA/TIRAP/CX3CL1/GPNMB/LILRB1/LEP/CD2/IFNG/ADIPOQ/CCR2/IL12B/CCL19/TLR9
BP	GO:0097529	myeloid leukocyte migration	222	-0.343238	-1.56565	0.000474723	0.000474723	0.00253186	3721	tags=36%, list=22%, signal=29%	FPR2/IRAK4/MYD88/IL1B/IL23A/PIKFYVE/TREM1/SIRPA/PIK3CG/CCL17/CD81/THBS4/PTK2/C5/CCL25/ADAM8/FUT4/CCL21/EMP2/CSF1R/DEFB124/MOSPD2/CAMK1D/PECAM1/CXCR1/ADGRE2/MSTN/ITGA9/CD74/TAFA4/CCL22/PIK3R1/GBF1/MAPK1/BST1/EDNRB/IL17RA/XG/NOD2/NCKAP1L/PLA2G7/SLAMF1/CCL23/CCL20/CSF3R/CCR1/B4GALT1/IL1R1/CCL5/JAML/ITGB2/PDE4B/CCL8/STAP1/CCL13/DAPK2/CCL7/PTGER4/VEGFD/CXCR2/CMKLR1/UMODL1/TIRAP/CYP19A1/DPP4/CX3CL1/P2R…
BP	GO:0009144	purine nucleoside triphosphate metabolic process	220	0.348737	1.54922	0.000477754	0.000477754	0.00253745	3960	tags=35%, list=23%, signal=27%	ALDOC/GCK/NDUFB9/IGF1/NDUFA9/NME1/NDUFB8/ATP5ME/SDHB/NDUFA3/NDUFA12/ITPA/AK5/NDUFB2/MLXIPL/ATP5PO/ATP5MC1/ATP5MGL/NDUFA11/NME4/NDUFA7/NME3/ARL2/ATP5F1D/NDUFAB1/GALK1/NDUFB1/ATP5PF/ATP5PD/NDUFA2/FIS1/SPHK2/NDUFS4/ATP5MG/NME5/NDUFS5/NDUFS8/DGUOK/NDUFC1/TPI1/NDUFS3/NDUFB10/NDUFB7/CTNS/EIF6/NDUFB11/RAN/LDHC/ATP5MC2/ATP5F1C/ATP5F1E/NDUFB4/NDUFA5/ATP5MF/NDUFB5/UQCC3/AK1/TMSB4X/ATP5IF1/BAD/NDUFS6/IMPDH2…
BP	GO:0021537	telencephalon development	237	0.346449	1.55497	0.000508189	0.000508189	0.00268794	3348	tags=30%, list=20%, signal=24%	NPY/SRD5A2/FOXG1/LHX1/SIX3/NRG1/SLITRK5/LHX2/BCAN/ZIC3/EMX2/BMP4/POU3F3/ASCL1/KCNA1/MDK/ZIC1/ATP1B2/TH/CDH2/TMEM108/EFNA2/MGARP/NRG3/C12orf57/COL3A1/ATF5/UQCRQ/FOXP2/TMEM14B/BTBD3/DRAXIN/CXCL12/MAS1/ID2/DLX5/CDK5R2/FGF13/YWHAE/NTRK2/TNR/SCN5A/SCT/LEF1/FOXB1/DPCD/CHD7/RTN4R/CRK/GLI3/ALDH1A3/PAFAH1B1/EPHB2/CDK5R1/FUT1/KDM2B/AVPR2/H2AX/RTN4RL1/BAD/HES5/CNTN2/HDAC1/PLCB1/DAB1/BAX/ANXA3/ASPM/MFSD2A/IG…
BP	GO:0003002	regionalization	327	0.325831	1.50564	0.000519818	0.000519818	0.00273814	1075	tags=15%, list=6%, signal=14%	PCDH8/FOXN4/FOXG1/HOXD11/MEOX2/SOSTDC1/LHX1/SIX3/MSX1/SFRP2/SP8/PITX2/HOXD10/SFRP1/BARX1/GREM1/LHX2/DLL1/ZIC3/HES4/NOG/EMX2/BMP4/MESP2/ASCL1/SIX2/TBX1/TCF15/LMX1B/WNT7A/CDX1/ISL1/FGF10/LRP4/BMPR1B/DMRT2/WNT11/WNT2/MDFI/DLL3/TP53/MESP1/CXXC4/HES6/NBL1/CYP26B1/HEY2/PAX2/NKX2-5
MF	GO:0015318	inorganic molecular entity transmembrane transporter activity	658	-0.26869	-1.3528	0.000540229	0.000540229	0.00283399	3058	tags=27%, list=18%, signal=23%	ANXA9/CLCN3/SLC31A1/SLC30A7/SLC5A9/NIPA2/CHRNA3/ATP1A2/SLC45A2/GABRR2/KCNAB2/CLIC2/ATP13A5/SCN3A/SLC30A3/KCNMB1/KCNQ1/SLC6A8/SCN11A/SLC1A7/KCNC1/SCN9A/SLC26A1/SLC23A2/SLC15A2/SLC24A3/ANO5/KCNH2/AQP11/SLC16A3/SCN2B/SLC1A4/GRIN3A/ABCC11/CLCN1/ATP1A3/PANX1/CLDN16/PIEZO1/SHROOM2/RYR2/TRPM3/SLC5A11/SLC9A4/ABCC2/PKD1/ZACN/XPR1/HCN3/LRRC8C/TRPM1/SLC37A1/TMC7/ATP6V0D2/SLC26A2/TMC8/P2RX1/LRRC26/SLC36A1/AT…
BP	GO:0043549	regulation of kinase activity	735	-0.264358	-1.33875	0.000544342	0.000544342	0.00284391	3444	tags=27%, list=20%, signal=22%	MOB1B/FAM20A/TGFBR2/VLDLR/MRNIP/PIK3CG/CD81/WNK1/FZD8/DGKQ/NF2/LMO4/TAOK3/PRKAR2B/TNFRSF10A/UVRAG/PTK2/ADRB2/PLCE1/PYDC1/HTT/TNFAIP8L3/DLG3/ADAM17/HTR2B/TGFA/P2RX7/ZNF675/EPHA6/MET/TNF/PPM1F/PTPRC/PIK3IP1/FGR/LCP2/PTPRQ/ADAM8/NCAPG2/CHRNA3/DUSP7/JAK2/TNFAIP3/DBF4B/CD40/TLR3/LRP8/TRAF6/ERN1/HEXIM2/CCL21/EMP2/PIP4K2B/CSF1R/NTRK1/SPDYE21/SDC4/STRADB/ADAR/PTPRB/TOM1L1/CCNK/ZNF16/TSPYL2/SPDYE2B/FCGR1A…
BP	GO:0032496	response to lipopolysaccharide	296	-0.314969	-1.48648	0.000581987	0.000581987	0.00302822	3828	tags=34%, list=23%, signal=27%	XBP1/PCK2/ABCC8/S100A14/TRIB1/MYD88/AKT1/ALAD/IL1B/IFNAR1/GCH1/HCK/PTAFR/IL12RB2/SIRPA/NR4A1/PRKCA/NOS3/HAVCR2/BTK/ADAM17/P2RX7/TNF/CD180/JAK2/TNFAIP3/IL24/UPF1/TRAF6/PLAA/TLR4/SBNO2/IL10/GFI1/CARD16/ACE/PCSK1/CD96/IL10RA/RIPK2/PLCG2/BMP6/IRF8/IRAK1/SELP/TNIP3/MAPK1/CAPN2/TRIM5/EDNRB/NR1D1/NOD2/CSF2RB/FGFR2/F2R/SLC7A5/CNR2/CASP1/PTPN22/HMGCS2/CASP8/CAMP/IL36RN/CCL5/SCIMP/PDE4B/STAP1/MAOB/PTGER4/I…
CC	GO:0030658	transport vesicle membrane	208	-0.345755	-1.56764	0.000591682	0.000591682	0.00306621	3295	tags=29%, list=19%, signal=24%	SEC16A/AP1G1/CLTC/TGFA/UNC13B/USO1/HLA-E/SLC30A3/SVOP/SEPTIN8/MCFD2/RAB26/VMA21/PRRT2/SYPL2/VAMP1/AP1S3/TMEM184A/DBH/CA4/PTPRN2/CD74/MAL2/MCTP1/SEC22B/DOC2A/WFS1/STX16/HLA-DQB2/AP1G2/SLC18A2/MCTP2/SYT8/SYT12/PTPRS/ARFGEF3/SEC31B/HLA-DRB1/HLA-DRA/NCALD/ATP6V0C/SYTL4/SLC6A17/SYN3/HLA-DQB1/SLC30A8/SYT3/HLA-DPA1/CEACAM1/UNC13A/PDCD6/HLA-DQA1/HLA-DQA2/DRD2/MAP6/HLA-DRB5/AQP2/SYT9/SV2C/ABCA12/RAB27B
CC	GO:0098862	cluster of actin-based cell projections	144	-0.380773	-1.63318	0.000595644	0.000595644	0.00307429	3063	tags=33%, list=18%, signal=28%	ADCY6/ELMOD3/ADD3/SLC19A1/STRC/MYH14/CUBN/WHRN/ACE/SCART1/CA4/PKHD1L1/PJVK/SLC22A5/MYO15A/ATP7A/FLNA/SCIN/PDZD7/CDHR2/ATP8B1/FCHSD2/MYO7A/FLNB/B4GALT1/TRPM6/SLC26A4/FSCN2/CLTRN/SHANK2/LRP2/MYO1A/PLEC/CDHR5/MYO3B/TMPRSS15/ATP6V0A4/TMC2/SLC9A3/SLC28A2/TMC1/SLC7A11/SLC28A1/LHFPL5/IDO1/SLC23A1/SLC5A1/ACE2
MF	GO:0022853	active ion transmembrane transporter activity	244	-0.327971	-1.50361	0.000612038	0.000612038	0.00314622	3039	tags=28%, list=18%, signal=24%	CLCN3/SLC5A9/ATP1A2/SLC45A2/ATP13A5/SLC19A1/SLC6A8/SLC1A7/SLC26A1/SLC23A2/SLC15A2/SLC24A3/SLC16A3/ABCC11/ATP1A3/SLCO2B1/SLC5A11/SLC9A4/ABCC2/SLC37A1/ATP6V0D2/SLC26A2/SLCO4A1/SLC36A1/ATP7A/SLC24A1/SLC6A11/SLC9A6/TCIRG1/SLC18A2/SLC9A8/SLC47A2/SLC5A3/SLC22A4/SLC13A4/ATP2A3/SLCO5A1/SLC9C1/SLC26A4/ATP1A1/SLC4A9/ATP2B3/SLC5A2/ATP8A1/SLC26A9/ABCC4/ATP2A1/ATP6V0C/CFTR/SLC9C2/SLC10A1/SLC12A3/ATP6V0A4/SLC1…
BP	GO:0002821	positive regulation of adaptive immune response	113	-0.411813	-1.7014	0.000619872	0.000619872	0.00317375	3597	tags=38%, list=21%, signal=30%	IL1B/IL23A/CD28/C3/STAT6/CD81/FCER2/BTK/P2RX7/TNF/PTPRC/JAK2/HLA-E/CD40/TRAF6/SKAP1/FCGR1A/RSAD2/HPX/AZGP1/C17orf99/RIPK2/CD4/SASH3/FZD5/HSPD1/TAP2/NOD2/CLEC7A/SLAMF1/IL1R1/TNFSF13B/IL18/HLA-DRB1/TBX21/HLA-DRA/CD274/IL12RB1/CLEC6A/CD226/LTA/CCR2/IL12B
BP	GO:0006816	calcium ion transport	392	-0.298989	-1.44224	0.00062296	0.00062296	0.00317685	3413	tags=28%, list=20%, signal=23%	ITGAV/PIK3CG/CASQ2/FMR1/NOS3/CACNA2D1/HTT/AFG3L2/RASA3/HTR2B/TPCN2/P2RX7/GSTM2/ANXA9/PTPRC/NOL3/MYLK/ATP1A2/CLIC2/F2RL3/CCL21/SLC24A3/CHERP/NMUR1/GRIN3A/CD19/ACE/PANX1/BHLHA15/RYR2/JPH3/TRPM3/PLCG2/CD4/CALCR/FBXO11/PKD1/TRPM1/EPPIN/P2RX1/RAMP3/AHNAK/SLC24A1/FLNA/WFS1/TRPV5/CAV3/EDNRB/IL16/UBASH3B/PRKCB/PKDREJ/F2R/CHRNA7/GRIN3B/TRPM4/ADORA2A/WNK3/CCR1/ATP2A3/CD84/TRPM6/CCL5/EGF/PDE4B/CCL8/KCNN4/AT…
BP	GO:0048015	phosphatidylinositol-mediated signaling	163	-0.373053	-1.62937	0.000629347	0.000629347	0.00319668	3729	tags=34%, list=22%, signal=27%	PIK3C2G/AKT1/KCNH1/CD28/PREX2/PTAFR/PIK3CG/MYO16/SEMA4D/PTK2/PLCE1/SERPINA12/HTR2B/PIK3AP1/TNF/PIK3IP1/FGR/PI4KA/JAK2/CSF1R/NTRK1/NPR3/OSM/CRNN/SELP/RASGRP1/PIK3R1/NEDD4/F2R/OGT/NLRC3/LTK/HCLS1/PLCD3/CCL5/FCGR3A/EGF/GAB2/IL18/GPER1/BECN1/NCF1/CD160/NKX3-1/SEMA3E/PRR5L/PLCD4/PTPN13/FLT3/PIK3R2/CEACAM1/PLCH2/LEP/LIME1/RELN/PIP5K1B
BP	GO:0002695	negative regulation of leukocyte activation	183	-0.367976	-1.63575	0.000649518	0.000649518	0.00328225	3578	tags=38%, list=21%, signal=31%	IL4I1/ZBTB7B/TSPAN32/SMAD7/TNFRSF14/HFE/PAG1/THOC1/RASSF5/IL4R/HAVCR2/BTK/FOXF1/RUNX1/CD300LF/PTPRC/FGR/TNFAIP3/PARP3/LAPTM5/SDC4/IL10/MAD1L1/FGL2/CBLB/SPN/TBC1D10C/MICA/LAG3/IL13RA2/CD74/MNDA/NR1D1/NCKAP1L/CNR2/PTPN22/ADORA2A/CTLA4/IRF1/LRRC32/CD84/IL2RA/GPER1/HLA-DRB1/TBX21/LILRB4/BLK/TNFRSF21/CNR1/CD274/INHA/CRTAM/PGLYRP3/CX3CL1/INPP5D/PDCD1LG2/CEACAM1/GPNMB/IL31RA/LILRB1/CD80/LAX1/CCR2/TNFRSF…
BP	GO:0048017	inositol lipid-mediated signaling	167	-0.368769	-1.61504	0.000652366	0.000652366	0.00328225	3729	tags=34%, list=22%, signal=27%	PIK3C2G/AKT1/KCNH1/CD28/PREX2/PTAFR/PIK3CG/MYO16/SEMA4D/PTK2/PLCE1/SERPINA12/TNFAIP8L3/HTR2B/PIK3AP1/TNF/PIK3IP1/FGR/PI4KA/JAK2/CSF1R/NTRK1/NPR3/OSM/CRNN/SELP/RASGRP1/PIK3R1/NEDD4/F2R/OGT/NLRC3/LTK/HCLS1/PLCD3/CCL5/FCGR3A/EGF/GAB2/IL18/GPER1/BECN1/NCF1/CD160/NKX3-1/SEMA3E/PRR5L/PLCD4/PTPN13/FLT3/PIK3R2/CEACAM1/PLCH2/LEP/LIME1/RELN/PIP5K1B
CC	GO:0030139	endocytic vesicle	327	-0.308953	-1.4687	0.000653886	0.000653886	0.00328225	3977	tags=34%, list=23%, signal=27%	STXBP1/RAC2/TGOLN2/HLA-DPB1/PICALM/STX4/FFAR4/TAPBP/HSPH1/LDLR/DYSF/APPL1/PIP4P2/AP2B1/CLTCL1/WNT7B/PIKFYVE/ZDHHC5/M6PR/ITGAV/CTSS/NOS3/UVRAG/ADRB2/KIAA0319/IL7R/CLTC/RINL/HYOU1/TGFA/CD163/CLCN3/ADAM8/HLA-E/RAB9B/RAB8A/NCF2/RAB9A/GNLY/FCGR1A/HPX/RAB23/CYBB/CUBN/NOSTRIN/CD3D/OCRL/CD4/CLEC4E/WNT1/TLR6/ECPAS/CD74/RAB43/ATP6V0D2/TLR7/SEC22B/VPS26B/ATP7A/FZD5/MARCO/TCIRG1/UNC93B1/HVCN1/HLA-DQB2/TRIM14…
BP	GO:0002685	regulation of leukocyte migration	217	-0.346397	-1.57423	0.000658102	0.000658102	0.00329051	3721	tags=36%, list=22%, signal=29%	FPR2/MYD88/AKT1/IL23A/TNFRSF14/PTAFR/GCSAM/CD81/WNK1/GCNT1/THBS4/PTK2/ADAM17/C5/ITGA4/CCL25/TNF/ADAM8/FUT4/GPSM3/CCL21/CSF1R/DEFB124/MOSPD2/CAMK1D/MADCAM1/SPN/CRKL/MSTN/CD74/SELP/PIK3R1/PADI2/GPR18/MAPK1/BST1/ADTRP/XG/NOD2/NCKAP1L/PLA2G7/SLAMF1/CCL20/CCR1/CXCR3/SMPD3/IL1R1/CCL5/F7/MSN/CCL8/STAP1/DAPK2/CCL7/PTGER4/TACR1/RIPK3/VEGFD/CXCR2/CMKLR1/SELE/TIRAP/CYP19A1/DPP4/CX3CL1/P2RY12/CXCL10/CCR7/IL6…
BP	GO:0038061	NIK/NF-kappaB signaling	121	-0.390635	-1.63235	0.00067845	0.00067845	0.00337905	3758	tags=38%, list=22%, signal=30%	EIF2AK2/AKT1/IL1B/IL23A/ALK/ADGRG3/HDAC7/TNFRSF10A/TRIM44/HAVCR2/TNF/NOL3/LAPTM5/TLR3/TRAF6/MAP3K14/REL/ILK/TLR4/ACTN4/BCL3/NFAT5/TRADD/TLR6/IRAK1/TLR7/NR3C2/EDA/NOD2/NOD1/IFI35/NLRC3/PTPN22/TNFSF15/IL18/CARD14/RIPK3/BIRC3/LRRC19/TIRAP/CD27/LIME1/IL12B/CCL19/TNFSF14/TLR9
MF	GO:0004175	endopeptidase activity	343	-0.299834	-1.43198	0.000699776	0.000699776	0.00347175	1935	tags=19%, list=11%, signal=17%	USP28/CTSW/ADAM28/RHBDL3/CAPN2/NAPSA/MASP2/USP37/TMPRSS3/TMPRSS4/PCSK7/ADAMTS1/CTSZ/CASP1/USP35/KLK8/HPR/PSMB10/CASP8/CASP14/CFB/USP27X/CLCA2/F7/CASP5/ACR/MMP12/KLK13/CAPN12/KLK14/CAPN8/CFLAR/CAPN5/PRSS51/KLK5/CAPN3/DPP4/MMP25/MEP1B/TRABD2A/HP/TMPRSS15/PRSS48/KLK6/PROZ/CELA2B/CTSE/ADAMDEC1/GZMB/PCSK6/PCSK4/PLG/PRSS21/PRSS53/PHEX/MMP21/KLK12/HTRA4/ADAM23/PRSS12/ACE2/CASP10/KLKB1/SHH
BP	GO:0045861	negative regulation of proteolysis	287	0.330283	1.50369	0.000737652	0.000737652	0.00364554	3443	tags=29%, list=20%, signal=24%	SERPINB7/SERPINB2/SERPINB3/SERPINB4/PCSK1N/CARD18/PI3/CST2/SFRP2/CST4/LCN1/TIMP4/WFDC2/MT3/SERPINF2/ANXA8L1/CPB2/TP53/LPA/SERPINF1/SPINK2/CST1/SERPINB5/SERPINA5/SPINK1/RPL11/CST6/PAX2/PI15/RPS7/SERPINA3/CST3/SPOCK3/SIRT4/SNCA/SERPINI2/DPEP1/SERPINA6/BIRC7/WFDC5/BCL2L12/VIL1/SPINT1/TMEM98/PAPLN/PI16/SLPI/NGF/CHAC1/THBS1/PTTG1/CAMLG/RARRES1/RPL23/GPC3/PLAT/WFDC1/AMBP/PIH1D1/ECM1/GPX1/PBK/PLAUR/ANXA…
BP	GO:0002824	positive regulation of adaptive immune response based on somatic recombination of immune receptors built from immunoglobulin superfamily domains	107	-0.420729	-1.72825	0.000741123	0.000741123	0.0036486	3597	tags=39%, list=21%, signal=31%	IL1B/IL23A/CD28/C3/STAT6/CD81/FCER2/BTK/P2RX7/TNF/PTPRC/JAK2/HLA-E/CD40/TRAF6/FCGR1A/RSAD2/HPX/AZGP1/C17orf99/RIPK2/CD4/SASH3/FZD5/HSPD1/TAP2/NOD2/CLEC7A/SLAMF1/IL1R1/TNFSF13B/IL18/HLA-DRB1/TBX21/HLA-DRA/CD274/IL12RB1/CLEC6A/CD226/LTA/CCR2/IL12B
BP	GO:0050866	negative regulation of cell activation	204	-0.337773	-1.51966	0.000768849	0.000768849	0.0037706	3578	tags=35%, list=21%, signal=28%	IL4I1/ZBTB7B/TSPAN32/SMAD7/TNFRSF14/HFE/PAG1/THOC1/NOS3/RASSF5/IL4R/HAVCR2/BTK/FOXF1/RUNX1/CD300LF/PTPRC/FGR/TNFAIP3/PARP3/LAPTM5/SDC4/IL10/MAD1L1/FGL2/CBLB/SPN/TBC1D10C/MICA/LAG3/IL13RA2/CD74/MNDA/NR1D1/UBASH3B/NCKAP1L/CNR2/PTPN22/ADORA2A/CTLA4/IRF1/LRRC32/CD84/IL2RA/GPER1/HLA-DRB1/TBX21/LILRB4/BLK/TNFRSF21/CNR1/CD274/INHA/CRTAM/PGLYRP3/CX3CL1/INPP5D/PDCD1LG2/CEACAM1/GPNMB/IL31RA/LILRB1/CD80/LAX…
MF	GO:0008528	G protein-coupled peptide receptor activity	115	-0.399418	-1.65641	0.000787286	0.000787286	0.00384628	2573	tags=38%, list=15%, signal=33%	NMUR1/NPR3/CXCR1/SSTR1/CALCR/CCKBR/RAMP3/NPR1/GPR171/MC4R/VIPR1/EDNRB/HCRTR1/F2R/UTS2R/MC1R/CCR1/CXCR3/TACR1/GPR84/GPR75/CXCR2/CXCR6/CMKLR1/CCR4/KISS1R/F2RL2/NPFFR2/NLRP6/CCR10/GIPR/CCR7/LTB4R/CCR5/CCR8/CYSLTR1/XCR1/ACKR2/GRPR/RXFP1/GP1BA/CCR2/LTB4R2/NMUR2
MF	GO:0005085	guanyl-nucleotide exchange factor activity	223	-0.334769	-1.52303	0.000794884	0.000794884	0.00386864	5032	tags=36%, list=30%, signal=26%	DOCK10/RIN1/HERC2/AKAP13/CYTH1/IQSEC1/ITSN1/DOCK8/RAPGEF5/BCAR3/BCR/DENND11/RIC1/MADD/ARHGEF7/FGD3/DENND5B/RASGRP2/SMCR8/ARHGEF12/C9orf72/ARHGEF28/ARHGEF37/DENND2B/SOS2/IQSEC2/DOCK3/ARHGEF11/RAPGEFL1/PSD4/PREX2/DENND5A/SOS1/ALS2CL/EPS8L2/RAPGEF1/PLCE1/NUCB2/DENND1C/RINL/EEF1D/ECT2L/FGD5/RASGRP4/ARHGEF6/RGP1/DOCK1/ARHGEF9/ARHGEF10/TRIO/DENND4C/RASGRP1/GBF1/CYTH4/ARHGEF3/ELMO1/TAGAP/ALS2/SH3BP5/HPS…
MF	GO:0001653	peptide receptor activity	120	-0.399234	-1.66362	0.000801861	0.000801861	0.0038808	2573	tags=38%, list=15%, signal=32%	NMUR1/NPR3/CXCR1/SSTR1/CALCR/CCKBR/RAMP3/NPR1/GPR171/MC4R/VIPR1/EDNRB/HCRTR1/F2R/UTS2R/MC1R/CCR1/CXCR3/GUCY2C/TACR1/GPR84/GPR75/CXCR2/CXCR6/CMKLR1/CCR4/KISS1R/F2RL2/NPFFR2/NLRP6/CCR10/GIPR/CCR7/LTB4R/CCR5/CCR8/CYSLTR1/XCR1/ACKR2/GRPR/RXFP1/GP1BA/CCR2/LTB4R2/NMUR2
BP	GO:0070555	response to interleukin-1	124	-0.40218	-1.69097	0.00080583	0.00080583	0.0038808	3719	tags=37%, list=22%, signal=29%	IRAK4/MYD88/IL1B/SIRPA/PRKCA/CCL17/AQP4/HYAL1/ZNF675/CCL25/OTUD4/HDAC4/CD40/UPF1/TRAF6/CCL21/IL1R2/PCSK1/RIPK2/ST18/IRAK1/GBP2/CCL22/NR1D1/GBP1/CCL23/CCL20/CAMP/IL1R1/CCL5/CCL8/IL1RN/CCL13/CCL7/NKX3-1/VRK2/SELE/SLC30A8/IRAK2/CX3CL1/CCL18/IL1RL2/CCL19/CD38/ZBP1/ACOD1
MF	GO:0046873	metal ion transmembrane transporter activity	393	-0.295735	-1.42818	0.000806479	0.000806479	0.0038808	3015	tags=28%, list=18%, signal=24%	SLC31A1/SLC30A7/SLC5A9/NIPA2/ATP1A2/KCNAB2/SCN3A/SLC30A3/KCNMB1/KCNQ1/SLC6A8/SCN11A/SLC1A7/KCNC1/SCN9A/SLC23A2/SLC24A3/KCNH2/SCN2B/GRIN3A/ATP1A3/PANX1/CLDN16/SHROOM2/RYR2/TRPM3/SLC5A11/SLC9A4/PKD1/HCN3/TRPM1/LRRC26/ATP7A/SLC24A1/MAGT1/SLC6A11/SLC9A6/KCNV2/KCNJ1/TRPV5/SLC18A2/KCNQ4/MMGT1/PKDREJ/SCN4B/CHRNA7/GRIN3B/SLC9A8/TRPM4/SLC5A3/LRRC38/SLC13A4/KCNS3/SLC39A11/ATP2A3/TRPM6/SLC9C1/KCNJ16/HCN2/AT…
BP	GO:0051346	negative regulation of hydrolase activity	304	0.319634	1.46616	0.000859008	0.000859008	0.00411809	3152	tags=26%, list=19%, signal=22%	SERPINB7/SERPINB2/SERPINB3/SERPINB4/PCSK1N/CARD18/PI3/CST2/SFRP2/CST4/FKBP1B/LCN1/TIMP4/WFDC2/MT3/SERPINF2/TMEM225B/ANXA8L1/PTX3/APOA1/LPA/SERPINF1/SPINK2/APOC1/CST1/SERPINB5/SERPINA5/SPINK1/CST6/PAX2/PI15/SERPINA3/CST3/SPOCK3/SNCA/SERPINI2/DPEP1/SERPINA6/ARL2/BIRC7/AIP/WFDC5/BCL2L12/PPP1R14D/VIL1/SPINT1/PAPLN/PI16/SLPI/SPHK2/NGF/THBS1/PTTG1/GPSM1/PPP1R35/RARRES1/GPC3/WFDC1/AMBP/PIH1D1/ECM1/GPX1/…
BP	GO:0022613	ribonucleoprotein complex biogenesis	443	0.298831	1.42338	0.000880598	0.000880598	0.00419473	4855	tags=35%, list=29%, signal=25%	RPL26/RPS28/SNRPE/RPL35A/RPL13A/GTF2H5/CELF3/VCX/EXOSC5/SNRPG/RPS19/RPL35/SNRPD2/SNRPF/FBLL1/RPS21/RSL24D1/RPS24/NOP10/RPL11/RPS7/RPSA/RPL24/SNRPB/MRM3/SNRPC/RPL38/RPL23A/RPS5/LSM2/RPS14/SF3B5/RPS27/PTBP2/RPLP0/POP5/SF3B6/C1QBP/IMP3/RPS8/RPL27/BYSL/RPS15/EMG1/SPATA5L1/RPS27L/RPUSD3/RPL10A/TRMT112/NOP16/RPL7A/MRPS2/POP7/MRTO4/LSM6/ERAL1/RPL26L1/EIF6/NHP2/SRSF12/PRPF18/EXOSC1/RPL6/RRP36/RAN/CHD7/UT…
BP	GO:0003341	cilium movement	157	0.379028	1.60219	0.000881549	0.000881549	0.00419473	2086	tags=24%, list=12%, signal=21%	DNAAF6/SPAG6/DAW1/TEKT1/TCTE1/HOATZ/APOB/TEKT4/CATSPERD/TTC29/DNAI2/TEX101/TEKT3/CFAP65/SLC22A16/RSPH9/SLC9B1/NEURL1/ROPN1L/CELF3/ADCY10/ENKUR/CFAP251/DNAAF4/PLTP/MEIG1/CATSPER3/CFAP61/FSIP2/UBE2B/RSPH4A/NME5/KIF9/CFAP298/KLC3/ZMYND10/CFAP221/DPCD
MF	GO:0015075	ion transmembrane transporter activity	764	-0.260952	-1.32404	0.000927464	0.000927464	0.00439686	3058	tags=26%, list=18%, signal=23%	ANXA9/CLCN3/TMEM109/SLC31A1/SLC30A7/SLC5A9/NIPA2/CHRNA3/ATP1A2/SLC45A2/GABRR2/KCNAB2/CLIC2/ATP13A5/SCN3A/SLC30A3/KCNMB1/KCNQ1/SLC19A1/SLC6A8/SCN11A/SLC7A2/SLC1A7/KCNC1/SCN9A/SLC26A1/SLC23A2/SLC15A2/SLC24A3/ANO5/KCNH2/SLC16A3/SCN2B/SLC1A4/GRIN3A/ABCC11/CLCN1/ATP1A3/SFXN2/CYBB/SLC7A3/PANX1/CLDN16/PIEZO1/SHROOM2/RYR2/TRPM3/SLCO2B1/SLC5A11/SFXN3/SLC9A4/ABCC2/SLC23A3/PKD1/ZACN/XPR1/HCN3/LRRC8C/ATP11B/…
CC	GO:0042581	specific granule	152	-0.368456	-1.59732	0.000978184	0.000978184	0.00461983	4672	tags=46%, list=27%, signal=34%	MLEC/SPTAN1/ATP11A/PLD1/DNAJC5/C3AR1/ARG1/CRACR2A/TMEM30A/DGAT1/CYFIP1/RAP2B/GHDC/STX4/HGSNAT/FPR2/TRPM2/OLR1/TMEM63A/CLEC5A/ADGRG3/ORMDL3/TCN1/ITGAV/PDXK/CD53/TMBIM1/RAB37/CLCN3/ADAM8/LAIR1/HPSE/KCNAB2/PTPRB/MOSPD2/FOLR3/GSDMD/CYBB/VAMP1/UBR4/CEP290/PGRMC1/P2RX1/ITGAM/BST1/HVCN1/ALDH3B1/SLC27A2/CTSZ/CLEC12A/DNASE1L1/CAMP/ITGB2/DOCK2/CHIT1/ATP8A1/QPCT/GPR84/FCAR/MMP25/CEACAM1/HP/ITGAL/CRISP3/LYZ/…
BP	GO:0045664	regulation of neuron differentiation	174	0.364266	1.57915	0.000981714	0.000981714	0.00461983	1831	tags=22%, list=11%, signal=20%	SOX11/FOXG1/SOX3/SIX3/SFRP2/SFRP1/PCP4/DLL1/GDF6/TLX3/CNTN4/BMP4/ASCL1/ADRA2B/ISL1/MAG/NREP/NTF3/LIN28A/BRINP1/RAC3/NBL1/HEY2/GDF5/NKX2-5/EYA1/DISP3/ISL2/CXCL12/ID2/DTX1/BDNF/DUOXA1/NGF/RET/CSNK1E/HEYL/EFNA3/JAG1
BP	GO:0032640	tumor necrosis factor production	156	-0.367096	-1.59344	0.00104691	0.00104691	0.00489069	3174	tags=33%, list=19%, signal=27%	HAVCR2/BTK/PTPRC/JAK2/TNFAIP3/HLA-E/TLR3/TLR4/CYBB/IL10/CLEC4A/BCL3/RIPK2/PLCG2/SPN/OAS1/SASH3/RASGRP1/PIK3R1/FZD5/GPR18/ZBTB20/NOD2/NOD1/CHRNA7/CLEC7A/TLR1/MC1R/NLRC3/SLAMF1/PTPN22/CD84/FCGR3A/LILRB4/TMEM106A/OAS3/IFIH1/OAS2/CIDEA/TIRAP/CX3CL1/GPNMB/LILRB1/LEP/CD2/IFNG/ADIPOQ/CCR2/IL12B/CCL19/TLR9
BP	GO:0032680	regulation of tumor necrosis factor production	156	-0.367096	-1.59344	0.00104691	0.00104691	0.00489069	3174	tags=33%, list=19%, signal=27%	HAVCR2/BTK/PTPRC/JAK2/TNFAIP3/HLA-E/TLR3/TLR4/CYBB/IL10/CLEC4A/BCL3/RIPK2/PLCG2/SPN/OAS1/SASH3/RASGRP1/PIK3R1/FZD5/GPR18/ZBTB20/NOD2/NOD1/CHRNA7/CLEC7A/TLR1/MC1R/NLRC3/SLAMF1/PTPN22/CD84/FCGR3A/LILRB4/TMEM106A/OAS3/IFIH1/OAS2/CIDEA/TIRAP/CX3CL1/GPNMB/LILRB1/LEP/CD2/IFNG/ADIPOQ/CCR2/IL12B/CCL19/TLR9
BP	GO:0009199	ribonucleoside triphosphate metabolic process	222	0.342368	1.52377	0.001082	0.001082	0.0050362	2443	tags=25%, list=14%, signal=22%	ALDOC/GCK/NDUFB9/IGF1/NDUFA9/NME1/NDUFB8/ATP5ME/SDHB/NDUFA3/NDUFA12/ITPA/AK5/NDUFB2/MLXIPL/ATP5PO/ATP5MC1/ATP5MGL/NDUFA11/NME4/NDUFA7/NME3/ARL2/ATP5F1D/NDUFAB1/GALK1/NDUFB1/ATP5PF/ATP5PD/NDUFA2/FIS1/SPHK2/NDUFS4/ATP5MG/NME5/NDUFS5/NDUFS8/DGUOK/NDUFC1/TPI1/NDUFS3/NDUFB10/NDUFB7/CTNS/EIF6/NDUFB11/RAN/LDHC/ATP5MC2/ATP5F1C/ATP5F1E/NDUFB4/NDUFA5/ATP5MF/NDUFB5/UQCC3
BP	GO:0060294	cilium movement involved in cell motility	115	0.407796	1.63991	0.00114601	0.00114601	0.00531481	2208	tags=26%, list=13%, signal=23%	DNAAF6/SPAG6/TEKT1/TCTE1/HOATZ/APOB/TEKT4/CATSPERD/TEX101/TEKT3/CFAP65/SLC22A16/RSPH9/SLC9B1/NEURL1/ROPN1L/CELF3/ENKUR/CFAP251/PLTP/MEIG1/CATSPER3/FSIP2/UBE2B/RSPH4A/KIF9/KLC3/CFAP221/DPCD/LDHC
MF	GO:0015081	sodium ion transmembrane transporter activity	138	-0.380117	-1.62189	0.00115624	0.00115624	0.00534293	2995	tags=36%, list=18%, signal=29%	SLC5A9/ATP1A2/SCN3A/SLC6A8/SCN11A/SLC1A7/SCN9A/SLC23A2/SLC24A3/SCN2B/ATP1A3/SHROOM2/SLC5A11/SLC9A4/HCN3/SLC24A1/SLC6A11/SLC9A6/SLC18A2/SCN4B/SLC9A8/TRPM4/SLC5A3/SLC13A4/SLC9C1/HCN2/ATP1A1/SLC4A9/SCNN1B/SLC5A2/NALCN/SLC9C2/SLC10A1/SLC12A3/ASIC3/SLC1A3/SCN3B/SLC5A4/SLC1A2/SLC9A3/SLC28A2/SLC28A1/CACNA1H/SLC6A3/GRIK3/SLC23A1/SLC5A1/SLC13A2/SLC6A14
BP	GO:0042327	positive regulation of phosphorylation	752	-0.25767	-1.31094	0.00122013	0.00122013	0.00561788	3444	tags=28%, list=20%, signal=23%	MOB1B/FAM20A/TGFBR2/WDFY2/VLDLR/FGF20/MRNIP/PIK3CG/CD81/WNK1/FZD8/DGKQ/LMO4/FMR1/SEMA4D/TAOK3/THBS4/IL15/TNFRSF10A/PTK2/ADRB2/RAF1/CREBL2/TNFAIP8L3/DLG3/ADAM17/NIBAN1/HTR2B/RALBP1/TGFA/P2RX7/EPHA6/MET/TNF/PTPRC/FGR/LCP2/ADAM8/CHRNA3/JAK2/IL24/MMP9/DBF4B/CD40/TLR3/LIMCH1/LRP8/TRAF6/ERN1/CCL21/EMP2/CSF1R/NTRK1/SPDYE21/SDC4/STRADB/TOM1L1/ILK/CCNK/ZNF16/SPDYE2B/FCGR1A/TLR4/HPX/GDF9/CD19/NRP1/PECAM1/A…
CC	GO:0016324	apical plasma membrane	333	-0.301241	-1.43684	0.00124829	0.00124829	0.00572297	2834	tags=26%, list=17%, signal=22%	KCNQ1/SLC19A1/SLC6A8/EMP2/SLC23A2/SLC15A2/SLC16A3/ABCC11/CUBN/SLC16A2/SHROOM2/SLCO2B1/C2CD2L/CRB1/SLC9A4/CA4/ABCC2/PRKAA1/PTPRH/MAL2/SLC22A5/ATP6V0D2/SLC26A2/SPTBN2/MUC1/ATP7A/AHCYL1/TCIRG1/TRPV5/HVCN1/AQP6/SLC52A3/NOD1/SLC7A5/PROM2/PARD3B/TNIK/CDHR2/ATP8B1/SLC22A4/MYO7A/ABCB1/TRPM6/SLC26A4/MSN/ATP1A1/OSMR/BST2/CD300LG/SCNN1B/SLC5A2/SLC14A2/RAB17/SLC26A9/ABCC4/SHANK2/CFTR/CD44/CASR/UMODL1/P2RY6/L…
BP	GO:0001676	long-chain fatty acid metabolic process	101	-0.41106	-1.67748	0.0012519	0.0012519	0.00572297	2453	tags=30%, list=14%, signal=26%	GSTM1/ACOT4/ACOT1/PLA2G4B/ACSL1/ASAH2/ADTRP/SLC27A2/ALOX5/CYP2S1/SLC27A1/EPHX1/CYP4Z1/CYP1A2/ACSBG1/ALOXE3/MGLL/ACSM1/SLC27A6/ACADL/PTGS1/CYP4F11/ACSL5/ACSBG2/CYP2J2/CYP2E1/CYP4F3/CYP4A22/CYP2A6/CYP3A4
BP	GO:0002573	myeloid leukocyte differentiation	199	-0.34365	-1.5429	0.0012966	0.0012966	0.00590621	3488	tags=29%, list=21%, signal=23%	ITGB6/TGFBR2/PRKCA/CD81/IL15/NOTCH2/ZNF675/TNF/RUNX1/MMP9/TLR3/CBFA2T3/TRAF6/CSF1R/LILRB3/C1QC/TLR4/SBNO2/IFI16/KLF10/CD4/CD74/PIK3R1/PIR/EVI2B/TCIRG1/LRRK1/UBASH3B/IRF7/CASP8/CCR1/HCLS1/GAB2/LIF/FARP2/HLA-DRB1/LILRB4/TNFRSF11B/SIGLEC15/CD101/INHA/NKX2-3/INPP5D/DCSTAMP/CLDN18/IL20/CEACAM1/BATF2/IL31RA/CCR7/LILRB1/CAMK4/IFNG/ADIPOQ/IL12B/GATA1/CCL19/IRF4
BP	GO:0090287	regulation of cellular response to growth factor stimulus	291	0.327554	1.4941	0.0013752	0.0013752	0.00624205	3319	tags=27%, list=20%, signal=23%	SOX11/SOSTDC1/NGFR/FGF16/MSX1/FST/SFRP2/SFRP1/GREM1/DLL1/WNT4/NOG/BMP4/FGFBP1/MT3/SFRP5/IL12A/FGF10/SOST/NREP/DCN/TMEM108/TP53/TNFAIP6/NBL1/HTRA3/LOX/PEG10/GDF5/BMPER/ONECUT2/PIN1/TMPRSS6/HDAC2/VEGFC/RGMA/CADM4/FSTL3/HHIP/THBS1/LEMD3/FBN2/LTBP4/SFRP4/TGFBR3L/FAM89B/GPC3/SULF1/GREM2/TGFB1I1/SULF2/TET1/FBXL15/CREB3L1/FGF1/CTDSPL2/ZNF423/FSTL1/RNF165/FGF2/FGFR1/APLN/CCBE1/HES5/LEMD2/CASK/VWC2/CITED2…
BP	GO:0009141	nucleoside triphosphate metabolic process	239	0.332445	1.49216	0.00138339	0.00138339	0.00625702	3960	tags=33%, list=23%, signal=26%	ALDOC/GCK/NDUFB9/IGF1/NDUFA9/NME1/NDUFB8/ATP5ME/SDHB/NDUFA3/NDUFA12/ITPA/AK5/NDUFB2/MLXIPL/ATP5PO/ATP5MC1/ATP5MGL/NDUFA11/NME4/NDUFA7/NME3/ARL2/ATP5F1D/NDUFAB1/GALK1/DUT/NDUFB1/ATP5PF/ATP5PD/NDUFA2/FIS1/SPHK2/NDUFS4/ATP5MG/NME5/NDUFS5/NDUFS8/DGUOK/NDUFC1/TPI1/NDUFS3/NDUFB10/NDUFB7/CTNS/EIF6/NDUFB11/TBPL1/RAN/LDHC/ATP5MC2/ATP5F1C/ATP5F1E/NDUFB4/NDUFA5/ATP5MF/NDUFB5/UQCC3/AK1/TMSB4X/ATP5IF1/BAD/NDU…
BP	GO:0097696	receptor signaling pathway via STAT	136	-0.374422	-1.59532	0.00139249	0.00139249	0.00627599	3589	tags=37%, list=21%, signal=29%	IL23A/IFNAR1/IL10RB/STAT6/NF2/IL15/IL7R/TNF/PTPRC/CYP1B1/JAK2/IL24/CD40/JAK1/CSF1R/IFNL3/HPX/MGAT5/IL10/IL10RA/BCL3/PKD1/STAT2/OSM/ARL2BP/CSF2RB/F2R/SOCS2/HCLS1/PARP14/PRLR/CCL5/EGF/LIF/PARP9/IL18/STAT4/STAT1/FLT3/IL20/IL31RA/IL21/IL6R/LEP/PTK6/IFNG/CNTF/CCR2/IL12B/IFNE
BP	GO:0060322	head development	751	0.264347	1.30916	0.00141105	0.00141105	0.00633735	3169	tags=22%, list=19%, signal=19%	NPY/PTF1A/SRD5A2/FOXG1/SOX3/SLC17A8/CADM2/LHX1/SIX3/MSX1/SFRP2/PITX2/CDH22/NRG1/CKB/SFRP1/SLITRK5/LHX2/DLL1/BCAN/SCTR/ZIC3/WNT4/NOG/CNTN4/EMX2/BMP4/POU3F3/ASCL1/KCNA1/MDK/MT3/ZIC1/TBX1/WNT7A/ISL1/MACROD2/PHOX2A/ATP1B2/GDF10/FGF10/IHH/TH/NEURL1/EPHA7/OSR2/KLHL1/RAC3/WNT2/CDH2/POU4F1/GRIN2B/TMEM108/VCX/TP53/EFNA2/MGARP/NRG3/C12orf57/GRIN2A/PAFAH1B3/NDRG2/SLC17A7/MEIS3/PAX2/COL3A1/CLDN5/SNRPB/ID1/AT…
BP	GO:0030003	cellular cation homeostasis	455	-0.277854	-1.36076	0.00142227	0.00142227	0.00636543	3212	tags=25%, list=19%, signal=21%	HTT/AFG3L2/RASA3/BCAP31/SLC4A2/HTR2B/TPCN2/P2RX7/GSTM2/HEPHL1/CLCN3/SLC31A1/SLC30A7/PTPRC/NOL3/ATP1A2/CD40/CLIC2/ATP13A5/SLC30A3/F2RL3/CCL21/HEPH/KEL/SLC24A3/CHERP/HPX/AQP11/CD19/SYPL2/ATP1A3/CP/CLDN16/FTH1/RYR2/JPH3/PLCG2/GRINA/SLC9A4/BMP6/ATP6V0D2/P2RX1/ATP7A/SLC24A1/FLNA/SLC9A6/WFS1/MAPK1/TCIRG1/EGLN1/CAV3/HVCN1/UBASH3B/TMPRSS3/PRKCB/HCRTR1/F2R/SCO2/CHRNA7/SLC9A8/CCL23/CCR1/GPR12/BOK/ATP2A3/KC…
CC	GO:0030666	endocytic vesicle membrane	185	-0.336658	-1.49158	0.00143314	0.00143314	0.00639171	3955	tags=38%, list=23%, signal=29%	RAC2/TGOLN2/HLA-DPB1/STX4/TAPBP/LDLR/PIP4P2/AP2B1/WNT7B/PIKFYVE/M6PR/NOS3/ADRB2/KIAA0319/IL7R/CLTC/TGFA/CD163/HLA-E/RAB9B/RAB8A/RAB9A/FCGR1A/RAB23/CYBB/NOSTRIN/CD3D/OCRL/CD4/CLEC4E/WNT1/TLR6/CD74/RAB43/ATP6V0D2/SEC22B/ATP7A/FZD5/MARCO/TCIRG1/HVCN1/HLA-DQB2/RAB11FIP1/TAP2/TLR1/GRIA3/CSF3R/EGF/CHRM2/HLA-DRB1/CACNG8/WNT3A/HLA-DRA/ATP6V0C/CFTR/HLA-DQB1/LRP2/HLA-DPA1/GRIA4/FZD4/ATP6V0A4/CD3G/HLA-DQA1/…
BP	GO:0060070	canonical Wnt signaling pathway	289	0.325255	1.48187	0.00144716	0.00144716	0.0064318	2039	tags=19%, list=12%, signal=17%	SOSTDC1/SFRP2/SFRP1/GREM1/WNT4/NOG/WNT6/MDK/SFRP5/TPBGL/NKD2/WNT7A/SCEL/ISL1/AMER3/FGF10/SOST/LRP4/NOTUM/IGFBP6/DACT3/TMEM88/WNT11/WNT2/APOE/CDH2/TLE2/WNT5B/RPS12/MESP1/MAD2L2/CTHRC1/RBX1/IGFBP2/CTNND2/NKX2-5/TCF7L1/IGFBP1/PIN1/DKKL1/WNK2/DRAXIN/SDHAF2/HECW1/SOX17/UBE2B/DLX5/RSPO3/CSNK1E/BICC1/RBMS3/SFRP4/DVL2/CBY1/LEF1/RNF220
BP	GO:0009205	purine ribonucleoside triphosphate metabolic process	215	0.34914	1.54312	0.00145511	0.00145511	0.00644477	2443	tags=26%, list=14%, signal=23%	ALDOC/GCK/NDUFB9/IGF1/NDUFA9/NME1/NDUFB8/ATP5ME/SDHB/NDUFA3/NDUFA12/ITPA/AK5/NDUFB2/MLXIPL/ATP5PO/ATP5MC1/ATP5MGL/NDUFA11/NME4/NDUFA7/NME3/ARL2/ATP5F1D/NDUFAB1/GALK1/NDUFB1/ATP5PF/ATP5PD/NDUFA2/FIS1/SPHK2/NDUFS4/ATP5MG/NME5/NDUFS5/NDUFS8/DGUOK/NDUFC1/TPI1/NDUFS3/NDUFB10/NDUFB7/CTNS/EIF6/NDUFB11/RAN/LDHC/ATP5MC2/ATP5F1C/ATP5F1E/NDUFB4/NDUFA5/ATP5MF/NDUFB5/UQCC3
BP	GO:0072073	kidney epithelium development	139	0.383017	1.59424	0.00146387	0.00146387	0.00646123	2969	tags=29%, list=17%, signal=24%	NPHS1/HOXD11/LHX1/PROM1/SFRP1/GREM1/DLL1/WNT4/NOG/BMP4/POU3F3/WNT6/SIX2/KIF26B/CD24/EPHA7/WNT11/CRLF1/PAX2/ARG2/BMPER/KLF15/BASP1/EYA1/RET/HEYL/JAG1/HS3ST3B1/GPC3/GLI3/TACSTD2/FOXJ1/FGF1/TMEM59L/FGF2/SIM1/SOX9/CALB1/HES5/LGR4
BP	GO:0001837	epithelial to mesenchymal transition	154	0.378345	1.603	0.00151148	0.00151148	0.00664845	2390	tags=22%, list=14%, signal=19%	SERPINB3/HMGA2/MSX1/SFRP2/PDPN/SFRP1/GREM1/WNT4/NOG/BMP4/MDK/ZNF750/TWIST1/ISL1/DACT3/IGF1/WNT11/WNT2/MAD2L2/S100A4/HEY2/MCRIP1/HPN/HDAC2/SDHAF2/TBX5/HEYL/JAG1/ALX1/LEF1/TGFBR3L/TGFB1I1/LOXL2/RFLNB
BP	GO:0019722	calcium-mediated signaling	197	-0.340303	-1.52317	0.00153847	0.00153847	0.00674399	3226	tags=34%, list=19%, signal=27%	PLCE1/HTT/BCAP31/BTK/HTR2B/TPCN2/P2RX7/GSTM2/TNF/PTPRC/P2RY11/ATP1A2/PPP1R9B/CLIC2/CHERP/NMUR1/PTBP1/BHLHA15/CXCR1/RYR2/NFAT5/PLCG2/CD4/TBC1D10C/PRKAA1/PLA2G4B/SELP/MCTP1/PLEK/NFATC1/BST1/EDNRB/SLA2/GBP1/MCTP2/CLEC7A/TRPM4/TRAT1/CCL20/NFATC3/CCR1/CXCR3/FCGR3A/CD3E/NCALD/CXCR2/CXCR6/GRIN1/CMKLR1/SGCD/SELE/CHP2/CCR4/ZAP70/P2RY12/CCR10/SULT1A3/CCR7/CCR5/CCR8/XCR1/ACKR2/LAT/CCR2/NR5A1/NMUR2
BP	GO:0048592	eye morphogenesis	154	0.377826	1.6008	0.00154452	0.00154452	0.00674739	3027	tags=29%, list=18%, signal=24%	PTF1A/MFAP2/SOX11/FOXN4/TENM3/LHX1/SIX3/PROM1/PITX2/USH1C/DLL1/IMPG2/BMP4/TWIST1/IHH/TH/COL8A2/DSCAM/WNT2/SDK1/C12orf57/IGFN1/PAX2/CRYGB/THY1/FRS2/FBN2/JAG1/NTRK2/EPHB1/GLI3/ALDH1A3/EPHB2/KDM2B/TULP1/RING1/MFAP5/FGF2/ROM1/SOX9/STRA6/COL5A2/CALB1/CITED2/PITX3
MF	GO:0005509	calcium ion binding	650	0.273005	1.34053	0.00155062	0.00155062	0.00675099	2716	tags=24%, list=16%, signal=21%	PCDH8/PCDH15/FSTL5/PCDH10/CRTAC1/TTYH1/MYL7/PVALB/SNTN/CDH22/DNER/NECAB2/DLK1/CAPSL/S100A7/PCDH11X/PCDHGB4/PCP4/PADI3/DLL1/CDH10/PCDHGA7/CABCOCO1/PCDHB6/PCDH9/CD320/PROC/NKD2/CDHR4/EDIL3/FER1L5/CALB2/TESC/NRXN1/ALPL/PCDHGB1/RCVRN/PCDHGC4/MATN3/PPEF1/NECAB3/MMP13/DGKB/ADGRV1/CDH16/LRP4/ANXA8L1/IHH/NECAB1/TPT1/FBLN2/MYL6/MYL3/SNCB/CDH2/DLL3/COMP/FBLN5/CAPN9/CACNA1B/TNFAIP6/PLA2G1B/SVEP1/KCNIP3/RCN2…
BP	GO:0051960	regulation of nervous system development	424	0.293955	1.39664	0.00159053	0.00159053	0.0069013	2934	tags=24%, list=17%, signal=20%	CBLN2/SOX11/FOXG1/ADGRB3/SLITRK3/SLITRK5/LHX2/DLL1/SLITRK4/NOG/DPYSL5/PLAG1/LRRN1/ASCL1/MDK/MT3/WNT7A/NRXN1/L1CAM/MAG/SEMA6C/LRP4/NEURL1/EPHA7/LIN28A/BRINP1/OXT/DSCAM/WNT2/CAMK2B/ST8SIA2/POU4F1/DLL3/LINGO4/PTPRD/SEMA3D/TP53/OPRM1/SERPINF1/CCL11/HES6/DYNLT1/HEY2/ID1/THY1/ITPKA/EFNB3/LRTM2/SS18L2/SLIT1/GRID2/GJC2/HDAC2/VEGFC/SYNDIG1/DRAXIN/CXCL12/SPINT1/TMEM98/ID2/NKX6-2/TIAM2/BDNF/NGF/FSTL4/FGF13/…
BP	GO:0046034	ATP metabolic process	191	0.348646	1.52236	0.00161642	0.00161642	0.00698993	2443	tags=26%, list=14%, signal=23%	ALDOC/GCK/NDUFB9/IGF1/NDUFA9/NDUFB8/ATP5ME/SDHB/NDUFA3/NDUFA12/AK5/NDUFB2/MLXIPL/ATP5PO/ATP5MC1/ATP5MGL/NDUFA11/NDUFA7/ARL2/ATP5F1D/NDUFAB1/GALK1/NDUFB1/ATP5PF/ATP5PD/NDUFA2/FIS1/SPHK2/NDUFS4/ATP5MG/NDUFS5/NDUFS8/DGUOK/NDUFC1/TPI1/NDUFS3/NDUFB10/NDUFB7/CTNS/EIF6/NDUFB11/LDHC/ATP5MC2/ATP5F1C/ATP5F1E/NDUFB4/NDUFA5/ATP5MF/NDUFB5/UQCC3
BP	GO:0032635	interleukin-6 production	142	-0.369277	-1.58327	0.00165675	0.00165675	0.00711624	3711	tags=39%, list=22%, signal=31%	STAT3/MYD88/IL1B/PTAFR/SIRPA/AQP4/HAVCR2/BTK/P2RX7/TNF/TNFAIP3/TLR3/TRAF6/TLR4/NLRX1/IL10/INAVA/RIPK2/PLCG2/POU2F2/TLR6/ADORA2B/CD74/TLR7/ZBTB20/CAPN2/IL16/IL17RA/HSPD1/NOD2/NOD1/F2R/NCKAP1L/CLEC7A/TLR1/NLRC3/SLAMF1/PTPN22/TLR8/IL36RN/CD84/SCIMP/MBP/LILRB4/TMEM106A/IFIH1/TIRAP/CX3CL1/INPP5D/IL6R/IL1RL2/LEP/POU2AF1/IFNG/TLR9
BP	GO:0032675	regulation of interleukin-6 production	142	-0.369277	-1.58327	0.00165675	0.00165675	0.00711624	3711	tags=39%, list=22%, signal=31%	STAT3/MYD88/IL1B/PTAFR/SIRPA/AQP4/HAVCR2/BTK/P2RX7/TNF/TNFAIP3/TLR3/TRAF6/TLR4/NLRX1/IL10/INAVA/RIPK2/PLCG2/POU2F2/TLR6/ADORA2B/CD74/TLR7/ZBTB20/CAPN2/IL16/IL17RA/HSPD1/NOD2/NOD1/F2R/NCKAP1L/CLEC7A/TLR1/NLRC3/SLAMF1/PTPN22/TLR8/IL36RN/CD84/SCIMP/MBP/LILRB4/TMEM106A/IFIH1/TIRAP/CX3CL1/INPP5D/IL6R/IL1RL2/LEP/POU2AF1/IFNG/TLR9
BP	GO:0071407	cellular response to organic cyclic compound	525	-0.273865	-1.35929	0.00166982	0.00166982	0.00714837	3646	tags=28%, list=21%, signal=23%	BTRC/GNAS/IL1B/ALK/OR10H1/KDM4C/PTAFR/KLF9/LARP1/PLPP1/PIK3CG/CASQ2/WT1/GNAZ/IL15/SIX1/AQP4/UBE2L3/RAPGEF1/ELK1/CASP7/HTR2B/P2RX7/GSTM2/FOXF1/ADCY6/TNF/ABHD2/CYP1B1/GNAI3/P2RY11/ATP1A2/JAK2/PPP1R9B/INSIG1/KCNMB1/TLR3/SAFB2/KCNQ1/LRP8/P2RY13/PAQR7/ADCY3/EPG5/PDE2A/SOX10/GNA14/ATP1A3/ZNF366/IL10/AIFM1/ACE/NPC1/NODAL/P2RY2/SSTR1/RYR2/KMT2D/EEF2K/STING1/FBXO32/MSTN/DDIT4/HCN3/FAM210B/ZFP36L2/DAG1/RAM…
BP	GO:0006874	cellular calcium ion homeostasis	256	-0.308437	-1.42845	0.00178965	0.00178965	0.00763583	3212	tags=29%, list=19%, signal=23%	HTT/AFG3L2/RASA3/BCAP31/HTR2B/TPCN2/P2RX7/GSTM2/PTPRC/NOL3/ATP1A2/CD40/CLIC2/ATP13A5/F2RL3/CCL21/KEL/SLC24A3/CHERP/CD19/SYPL2/RYR2/JPH3/PLCG2/GRINA/P2RX1/SLC24A1/FLNA/WFS1/TCIRG1/CAV3/UBASH3B/PRKCB/HCRTR1/F2R/CHRNA7/CCL23/CCR1/GPR12/BOK/ATP2A3/CCL5/CCL8/TGM2/CCL13/CCL7/ATP2B3/GPER1/STIM1/ATP2A1/CASR/P2RY6/CAPN3/CX3CL1/JPH1/CXCL10/NOS1/CCR7/GRM1/DRD2/CCR5/LIME1/XCR1/FASLG/XK/CXCL9/VDR/ITGB3/GP1BA/…
BP	GO:0006364	rRNA processing	220	0.333034	1.47947	0.00182925	0.00182925	0.00777886	4034	tags=31%, list=24%, signal=24%	RPL26/RPS28/RPL35A/GTF2H5/EXOSC5/RPS19/RPL35/FBLL1/RPS21/RPS24/NOP10/RPL11/RPS7/MRM3/RPS14/RPS27/POP5/IMP3/RPS8/RPL27/BYSL/RPS15/EMG1/RPUSD3/RPL10A/TRMT112/RPL7A/POP7/MRTO4/LSM6/EIF6/NHP2/EXOSC1/RRP36/CHD7/UTP11/PIH1D1/RPS16/C1D/RPP38/WDR18/RPS6/NOC4L/RPL7/TFB1M/MRPL1/RIOK1/RPUSD2/GEMIN4/TFB2M/RPL14/RPS17/RPP30/ABT1/RPF2/MRM1/EXOSC8/ERI1/RRP9/RPS25/EXOSC7/DDX56/SNU13/RPL7L1/METTL16/RPL5/ZNHIT3/NO…
BP	GO:0043583	ear development	201	0.343265	1.51202	0.00188529	0.00188529	0.00799065	2926	tags=28%, list=17%, signal=23%	FOXG1/SLC17A8/PCDH15/CYTL1/KCNK2/EYA4/MSX1/PVALB/COL11A1/USH1C/DLL1/ZIC3/NOG/BMP4/SIX2/ZIC1/TBX1/TCF15/TWIST1/MYO3A/ADGRV1/FGF10/GABRB2/OSR2/GJB6/TMIE/CTHRC1/HEY2/CEBPD/PAX2/BMPER/RPL38/FREM2/EYA1/HPN/DLX5/ATG5/JAG1/COL2A1/DVL2/HPCA/CHRNA9/CHD7/GLI3/ALDH1A3/PAFAH1B1/EPHB2/SOD1/PTK7/FGF2/SOX9/STRA6/FOXI1/CALB1/GJB2/HES5
BP	GO:0007156	homophilic cell adhesion via plasma membrane adhesion molecules	164	0.361209	1.53605	0.00189983	0.00189983	0.00802571	2133	tags=27%, list=13%, signal=24%	PCDH8/PCDH15/PCDH10/CADM3/CADM2/TENM3/CDH22/PCDH11X/PCDHGB4/CDH10/PCDHGA7/CNTN4/PCDHB6/PCDH9/CDHR4/CNTN6/L1CAM/PCDHGB1/PCDHGC4/CDH16/DSCAM/CDH2/SDK1/IGFN1/PCDHB2/CDH8/VSTM2L/DSC3/CDH7/PCDHB10/IGSF11/PCDHA3/PCDHB14/PCDHAC1/PCDHB16/CADM4/RET/PCDHB12/CDH17/PCDHB9/PCDHA13/PCDH17/PCDHGA3/PCDHA6
BP	GO:0007517	muscle organ development	321	0.309206	1.42457	0.0019215	0.0019215	0.00809053	2335	tags=21%, list=14%, signal=18%	SOX11/NPHS1/FGF3/IGF2/MEOX2/H1-5/CNTFR/MSX1/P2RX2/COL11A1/DNER/NRG1/HOXD10/DLL1/ANKRD33/NOG/MYMK/DES/BMP4/MYOD1/TBX1/TCF15/TWIST1/RBFOX1/ISL1/CHRND/UQCC2/MYL6/NEURL1/ACTA1/IGF1/MYL3/WNT2/POU4F1/LOX/CYP26B1/HEY2/COL3A1/NKX2-5/MYLK2/BASP1/ANKRD1/BARX2/MKX/TAGLN/RBM24/MYL6B/FHL3/ELN/JPH2/HEYL/TNNI1/VAMP5/LEF1/CAVIN4/CSRP3/TEAD4/USP2/EPHB1/CHD7/BMPR1A/TCF12/SRPK3/SHOX2/TNNC1/COPRS
BP	GO:0048729	tissue morphogenesis	596	0.274573	1.33939	0.00197318	0.00197318	0.00828087	2355	tags=17%, list=14%, signal=16%	PCDH8/SOX11/HMGA2/FOXN4/HOXD11/SOSTDC1/NGFR/LHX1/SIX3/MSX1/FST/SFRP2/COL11A1/PDPN/NRG1/SFRP1/KRT17/GREM1/LHX2/GCNT3/DLL1/ZIC3/HAND2/CA9/WNT4/NOG/BMP4/MESP2/WNT6/MDK/SIX2/KIF26B/TBX1/TCF15/TWIST1/CSMD1/WNT7A/ISL1/FGF10/IHH/AJAP1/EPHA7/ACTA1/MYL3/WNT11/WNT2/ACTG2/POU4F1/WNT5B/MESP1/CCL11/CSNK2B/SERPINB5/CTHRC1/TMEFF2/HEY2/PAX2/RPS7/COL3A1/NKX2-5/FREM2/MYLK2/MDM2/EYA1/PFN1/ANKRD1/KDF1/SH3BP1/GPC6/VE…
BP	GO:0022408	negative regulation of cell-cell adhesion	181	-0.343411	-1.52324	0.00198909	0.00198909	0.00832039	4457	tags=44%, list=26%, signal=33%	ABAT/MIA3/ARG1/PDE5A/FGG/DLG5/VSIR/CTSG/LILRB2/TGFB1/CD86/RIPOR2/METTL3/DUSP3/AKT1/AKNA/IL4I1/ZBTB7B/TSPAN32/SMAD7/TNFRSF14/HFE/MYADM/WNK1/NF2/PAG1/SPINT2/PTK2/IL4R/HAVCR2/CCL25/RUNX1/PPM1F/JAK2/LAPTM5/CCL21/SDC4/IL10/MAD1L1/FGL2/CBLB/SPN/NEXMIF/BMP6/LAG3/WNT1/CD74/UBASH3B/ADTRP/PPARA/NCKAP1L/PTPN22/ADORA2A/CTLA4/IRF1/LRRC32/IL1RN/IL2RA/MBP/HLA-DRB1/TBX21/LILRB4/TNFRSF21/CD274/CRTAM/PDCD1LG2/CEAC…
BP	GO:0070588	calcium ion transmembrane transport	305	-0.305303	-1.44562	0.0020055	0.0020055	0.0083617	3413	tags=28%, list=20%, signal=23%	ITGAV/PIK3CG/CASQ2/FMR1/CACNA2D1/HTT/AFG3L2/RASA3/HTR2B/TPCN2/P2RX7/GSTM2/ANXA9/PTPRC/NOL3/ATP1A2/CLIC2/F2RL3/CCL21/SLC24A3/CHERP/GRIN3A/CD19/PANX1/BHLHA15/RYR2/JPH3/TRPM3/PLCG2/CALCR/FBXO11/PKD1/TRPM1/P2RX1/RAMP3/AHNAK/SLC24A1/FLNA/TRPV5/CAV3/EDNRB/UBASH3B/PKDREJ/F2R/CHRNA7/GRIN3B/TRPM4/ATP2A3/TRPM6/PDE4B/ATP2B3/GPER1/NPPA/CACNG8/WNT3A/STIM1/ATP2A1/GRIN1/PKD1L1/P2RY6/NALCN/CAPN3/CACNA1F/CX3CL1/J…
CC	GO:0045121	membrane raft	317	-0.297359	-1.41301	0.00206917	0.00206917	0.00859914	3770	tags=32%, list=22%, signal=26%	SLC1A1/CLN6/ABCB4/TPP1/GP6/OLR1/PIKFYVE/MAL/HCK/KCNE3/PLPP1/TGFBR2/MYADM/STAT6/PAG1/MS4A4A/NOS3/PRKAR2B/TNFRSF10A/BTK/ADAM17/TNF/PTPRC/LCP2/CHRNA3/GNAI3/ATP1A2/JAK2/HPSE/KCNQ1/LRP8/EMP2/HK1/SDC4/CD8A/SKAP1/PPP2R1B/EFNB1/CD19/PECAM1/NPC1/CBLB/ADD2/CD48/BACE1/CD4/TRADD/NFAM1/FAIM2/TLR6/MAL2/DAG1/NEU3/P2RX1/LIPE/ITGAM/AHNAK/ATP7A/ASAH2/MAPK1/CAPN2/ARID3C/CAV3/EDNRB/ADGRG1/ADTRP/F2R/CHRNA7/TLR1/PROM2…
BP	GO:0007259	receptor signaling pathway via JAK-STAT	131	-0.3772	-1.59515	0.00208109	0.00208109	0.00862071	3589	tags=37%, list=21%, signal=30%	IL23A/IFNAR1/IL10RB/STAT6/NF2/IL15/IL7R/TNF/PTPRC/CYP1B1/JAK2/IL24/CD40/JAK1/CSF1R/IFNL3/HPX/IL10/IL10RA/BCL3/PKD1/STAT2/OSM/ARL2BP/CSF2RB/F2R/SOCS2/HCLS1/PARP14/PRLR/CCL5/EGF/LIF/PARP9/IL18/STAT4/STAT1/FLT3/IL20/IL31RA/IL21/IL6R/LEP/PTK6/IFNG/CNTF/CCR2/IL12B/IFNE
BP	GO:0014065	phosphatidylinositol 3-kinase signaling	134	-0.370645	-1.57195	0.00209026	0.00209026	0.00863076	3729	tags=34%, list=22%, signal=26%	PIK3C2G/AKT1/CD28/PREX2/PIK3CG/MYO16/SEMA4D/PTK2/SERPINA12/HTR2B/PIK3AP1/TNF/PIK3IP1/FGR/JAK2/NTRK1/OSM/CRNN/SELP/RASGRP1/PIK3R1/NEDD4/F2R/NLRC3/LTK/HCLS1/CCL5/FCGR3A/EGF/IL18/GPER1/BECN1/NCF1/CD160/NKX3-1/SEMA3E/PRR5L/PTPN13/FLT3/PIK3R2/CEACAM1/LEP/LIME1/RELN/PIP5K1B
BP	GO:0072009	nephron epithelium development	110	0.389455	1.55127	0.00212891	0.00212891	0.00876207	2969	tags=30%, list=17%, signal=25%	NPHS1/HOXD11/LHX1/PROM1/GREM1/DLL1/WNT4/NOG/BMP4/POU3F3/WNT6/SIX2/KIF26B/CD24/WNT11/PAX2/KLF15/BASP1/EYA1/HEYL/JAG1/HS3ST3B1/GPC3/GLI3/TACSTD2/FOXJ1/FGF1/TMEM59L/FGF2/SOX9/CALB1/HES5/LGR4
BP	GO:0006959	humoral immune response	188	-0.344662	-1.53382	0.00214502	0.00214502	0.00880009	1775	tags=22%, list=10%, signal=20%	BST1/MASP2/NOD2/ALOX5/COLEC11/PSMB10/CAMP/IL36RN/CFB/C7/KRT6A/CCL13/HLA-DRB1/IGLL1/COLEC10/TNFRSF21/ST6GAL1/A2M/HLA-DQB1/KLK5/PGLYRP3/CXCL10/CCR7/BLNK/POU2AF1/LYZ/SH2D1A/IFNG/LTA/CXCL9/CST9/PDCD1/CFP/CXCL11/IFNE/CXCL13/MS4A1/C6/JCHAIN/ACOD1/IGLL5
BP	GO:0030317	flagellated sperm motility	100	0.412292	1.62268	0.00216267	0.00216267	0.00881599	2352	tags=27%, list=14%, signal=23%	DNAAF6/SPAG6/TCTE1/HOATZ/APOB/CATSPERD/TEX101/TEKT3/CFAP65/SLC22A16/SLC9B1/NEURL1/ROPN1L/CELF3/ENKUR/CFAP251/PLTP/MEIG1/CATSPER3/FSIP2/UBE2B/KIF9/KLC3/CFAP221/DPCD/LDHC/ARMC12
BP	GO:0097722	sperm motility	100	0.412292	1.62268	0.00216267	0.00216267	0.00881599	2352	tags=27%, list=14%, signal=23%	DNAAF6/SPAG6/TCTE1/HOATZ/APOB/CATSPERD/TEX101/TEKT3/CFAP65/SLC22A16/SLC9B1/NEURL1/ROPN1L/CELF3/ENKUR/CFAP251/PLTP/MEIG1/CATSPER3/FSIP2/UBE2B/KIF9/KLC3/CFAP221/DPCD/LDHC/ARMC12
BP	GO:0006820	anion transport	440	-0.276813	-1.34538	0.0021887	0.0021887	0.00889376	2901	tags=24%, list=17%, signal=21%	GABRR2/CLIC2/KCNQ1/SLC19A1/SLC6A8/SLC7A2/SLC1A7/TCAF1/SLC26A1/SLC23A2/FOLR3/ANO5/NMUR1/SLC16A3/SLC1A4/ABCC11/CLCN1/TG/SFXN2/SLC7A3/SLC16A2/ACE/SLCO2B1/SFXN3/CA4/ABCC2/PRKAA1/SLC23A3/XPR1/LRRC8C/SLC16A4/SLC16A14/SLC37A1/SLC16A9/SLC26A2/SLCO4A1/PTGES/GRM2/SLC36A1/SLC6A11/AHCYL1/AQP6/SLC52A3/EMB/SLC7A5/ADORA2A/ATP8B1/ABCB1/SLC13A4/SLC27A1/SLCO5A1/SLC26A4/TCAF2/CLCA2/SLC25A32/BSND/GABBR1/LRRC8E/CYB5R…
BP	GO:0034612	response to tumor necrosis factor	229	-0.315807	-1.43955	0.00227208	0.00227208	0.00920334	3534	tags=30%, list=21%, signal=24%	GCH1/TNFRSF14/TRAF5/NUB1/CCL17/CASP4/PYDC1/ADAM17/HYAL1/ZNF675/CCL25/TNF/CYP1B1/NOL3/JAK2/TNFAIP3/CD40/LAPTM5/TRAF6/CCL21/XIAP/ILK/CARD16/ACTN4/MAP3K5/TRADD/ST18/ZFP36L2/GBP2/TRAF1/CCL22/NFATC1/MAPK1/NAIP/NR1D1/CRHBP/GBP1/CASP1/HIPK1/CCL23/CCL20/CASP8/SMPD3/CAMP/CCL5/CCL8/TNFSF13B/CCL13/CCL7/MBP/GPER1/CARD14/STAT1/NKX3-1/TNFRSF21/AIM2/SELE/BIRC3/CX3CL1/DCSTAMP/CLDN18/CCL18/IL18BP/ADIPOQ/GPD1/CCL1…
MF	GO:0020037	heme binding	118	-0.386086	-1.60612	0.00231306	0.00231306	0.00933978	1973	tags=25%, list=12%, signal=22%	FLVCR2/GUCY1A1/DGCR8/NR1D1/CYB561D1/TPO/CYP2S1/LPO/ABCB6/CYP4Z1/CYP1A2/CYP51A1/CYP4B1/CYP4F22/CYP19A1/PTGS1/CYP4F11/NOS1/CYP2J2/CYP2E1/CYP4F3/EPX/CYP4A22/CYP2A6/IDO2/CYP3A4/NOX5/IDO1/CYP8B1
MF	GO:0019900	kinase binding	745	-0.252292	-1.27979	0.0024147	0.0024147	0.00969843	3859	tags=27%, list=23%, signal=22%	UTRN/NBR1/TESK1/STX17/CDK5RAP3/BCL2L11/PTPN1/TRIB1/PITPNM1/APPL1/IRAK4/STAT3/TRIM38/AKT1/PITPNM3/GP6/KCNH1/TBC1D14/SKI/TTN/CD28/STK11IP/GCH1/PTAFR/GCSAM/LRBA/MOB1B/IL12RB2/SIRPA/TGFBR2/ITGAV/WNK1/DGKQ/HDAC7/NSF/KIAA1614/PRKAR2B/PTK2/HTT/CLTC/BARD1/DLG3/TPCN2/TEX14/NELL2/ADCY6/TRIM21/IRF5/PDE3B/MICAL2/PTPRC/PIK3IP1/FGR/KIF13B/JAK2/TNFAIP3/DBF4B/PPP1R9B/SMAD3/KCNQ1/SPRED3/TRAF6/MEF2A/RAB8A/SHC2/EMP…
BP	GO:0060828	regulation of canonical Wnt signaling pathway	240	0.331595	1.48808	0.00241849	0.00241849	0.00969843	1937	tags=20%, list=11%, signal=18%	SOSTDC1/SFRP2/SFRP1/GREM1/NOG/MDK/SFRP5/TPBGL/NKD2/SCEL/ISL1/AMER3/FGF10/SOST/LRP4/NOTUM/IGFBP6/DACT3/TMEM88/WNT11/APOE/CDH2/TLE2/RPS12/MESP1/MAD2L2/CTHRC1/RBX1/IGFBP2/CTNND2/NKX2-5/IGFBP1/PIN1/DKKL1/WNK2/DRAXIN/SDHAF2/HECW1/SOX17/UBE2B/DLX5/RSPO3/CSNK1E/BICC1/RBMS3/SFRP4/CBY1
BP	GO:0034329	cell junction assembly	407	0.292814	1.38311	0.0024297	0.0024297	0.00969843	2191	tags=20%, list=13%, signal=18%	CBLN2/NPHS1/CLDN19/ADGRB3/SLITRK3/CLDN9/CDH22/DNER/NRG1/SFRP1/GREM1/SLITRK5/CLDN6/GABRA2/SLITRK4/CDH10/WNT4/PCDHB6/LRRN1/LRFN5/WNT7A/NRXN1/LRP4/EPHA7/GABRB2/OXT/DSCAM/WNT11/ST8SIA2/CDH2/POU4F1/GJB6/LINGO4/PTPRD/SDK1/GABRG2/CLDN8/IGFN1/PCDHB2/CDH8/CLDN5/CTNND2/SNCA/THY1/CDH7/CLDN7/GJC1/PCDHB10/LRTM2/ARL2/SLIT1/GRID2/SH3BP1/GPC6/TRIP6/STON1/NR1H4/SYNDIG1/PCDHB14/TBX5/BDNF/PCDHB16/THBS1/FGF13/AFDN/G…
BP	GO:1905114	cell surface receptor signaling pathway involved in cell-cell signaling	542	0.277525	1.34014	0.00243218	0.00243218	0.00969843	2282	tags=19%, list=13%, signal=17%	SOSTDC1/SFRP2/P2RX2/SFRP1/BARX1/GREM1/GABRA2/WNT4/NOG/BMP4/HTR3C/GABRR1/WNT6/MDK/SFRP5/TPBGL/NKD2/WNT7A/SCEL/ISL1/NRXN1/AMER3/FGF10/SOST/CD24/LRP4/CHRND/NOTUM/IGFBP6/RIMS1/DACT3/GABRB2/GABRQ/TMEM88/WNT11/RAC3/WNT2/APOE/CDH2/TLE2/MDFI/GRIN2B/TMEM108/GABRG2/OPRM1/WNT5B/RPS12/MESP1/CXXC4/PRKAR1B/GRIN2A/CSNK2B/MAD2L2/NETO1/NDRG2/CTHRC1/APCDD1L/RBX1/IGFBP2/CTNND2/NKX2-5/TCF7L1/IGFBP1/SNCA/KLF15/PIN1/D…
BP	GO:0001539	cilium or flagellum-dependent cell motility	128	0.385015	1.5829	0.00246028	0.00246028	0.0097497	1779	tags=22%, list=10%, signal=20%	DNAAF6/SPAG6/TEKT1/TCTE1/HOATZ/APOB/TEKT4/CATSPERD/TEX101/TEKT3/CFAP65/SLC22A16/RSPH9/SLC9B1/NEURL1/DNAH8/ROPN1L/CELF3/ENKUR/CFAP251/PLTP/MEIG1/CATSPER3/FSIP2/UBE2B/RSPH4A/KIF9/KLC3
BP	GO:0060285	cilium-dependent cell motility	128	0.385015	1.5829	0.00246028	0.00246028	0.0097497	1779	tags=22%, list=10%, signal=20%	DNAAF6/SPAG6/TEKT1/TCTE1/HOATZ/APOB/TEKT4/CATSPERD/TEX101/TEKT3/CFAP65/SLC22A16/RSPH9/SLC9B1/NEURL1/DNAH8/ROPN1L/CELF3/ENKUR/CFAP251/PLTP/MEIG1/CATSPER3/FSIP2/UBE2B/RSPH4A/KIF9/KLC3
BP	GO:0048871	multicellular organismal homeostasis	498	-0.270145	-1.33492	0.00264751	0.00264751	0.0104593	3923	tags=32%, list=23%, signal=25%	SCD/FFAR4/POC1B/IL20RA/ACACB/ABCC8/SLC11A2/SLC1A1/EIF4G1/DYNC1H1/EXT1/STAT3/TPP1/TRPM2/RP1L1/FOXC1/GNAS/IL1B/ALK/TSHR/ZBTB7B/ITGB6/HFE/GIGYF2/PRKCA/STAT6/ZNF516/IL15/NOS3/AQP4/AMPD2/ADRB2/RHO/AQP3/BARD1/IL4R/ADAM17/P2RX7/UCP2/ZNF675/ACACA/ADCY6/CLCN3/MET/TNF/ADAM8/JAK2/TNFAIP3/VSIG1/TFF2/ABCA3/TRAF6/XIAP/CSF1R/FOXC2/MLLT6/TLR4/LPCAT1/AZGP1/CUBN/GCNT2/NPR3/PECAM1/WHRN/EBF2/KMT2A/LEPR/INAVA/OAS1/CR…
BP	GO:0001822	kidney development	297	0.308303	1.40911	0.00266271	0.00266271	0.010487	2969	tags=25%, list=17%, signal=21%	SERPINB7/SOX11/NPHS1/HOXD11/LHX1/PROM1/SFRP1/GREM1/GCNT3/DLL1/GDF6/WNT4/NOG/BMP4/POU3F3/WNT6/SIX2/KIF26B/DACT2/FGF10/CD24/LRP4/EPHA7/LIN28A/OSR2/WNT11/ANGPT1/CYP26A1/MPST/CRLF1/MMP17/TRAF3IP2/SERPINF1/CYP26B1/PAX2/ARG2/BMPER/KLF15/FREM2/BASP1/EYA1/TBC1D32/OVOL1/SOX17/GFRA1/RET/BICC1/HEYL/JAG1/ACTA2/AKR1B1/HS3ST3B1/GPC3/PKHD1/SULF1/SULF2/ODC1/GLI3/TACSTD2/ID3/FOXJ1/FGF1/PTK7/TMEM59L/UPK3A/FGF2/SIM…
BP	GO:0014066	regulation of phosphatidylinositol 3-kinase signaling	101	-0.394948	-1.61172	0.00270535	0.00270535	0.0106222	3329	tags=33%, list=20%, signal=26%	SEMA4D/PTK2/SERPINA12/PIK3AP1/TNF/PIK3IP1/FGR/JAK2/NTRK1/OSM/CRNN/SELP/RASGRP1/NEDD4/F2R/NLRC3/HCLS1/CCL5/EGF/IL18/GPER1/BECN1/NCF1/NKX3-1/SEMA3E/PRR5L/PTPN13/FLT3/CEACAM1/LEP/LIME1/RELN/PIP5K1B
MF	GO:0008509	anion transmembrane transporter activity	266	-0.309813	-1.43636	0.00271483	0.00271483	0.0106232	2901	tags=27%, list=17%, signal=22%	GABRR2/CLIC2/SLC19A1/SLC6A8/SLC7A2/SLC1A7/SLC26A1/SLC23A2/ANO5/SLC16A3/SLC1A4/ABCC11/CLCN1/SFXN2/SLC7A3/SLCO2B1/SFXN3/ABCC2/SLC23A3/XPR1/LRRC8C/SLC37A1/SLC16A9/SLC26A2/SLCO4A1/SLC36A1/SLC6A11/SLC18A2/AQP6/SLC52A3/SLC7A5/SLC13A4/SLC27A1/SLCO5A1/SLC26A4/CLCA2/SLC25A32/BSND/LRRC8E/SLC4A9/GABRG3/APOL1/BEST4/SLC26A8/SLC26A9/ABCC4/CFTR/ANO8/SLC27A6/ANO7/BEST2/FXYD3/SLC12A3/ASIC3/SLC1A3/SLC2A14/SLCO2A1/…
BP	GO:0048736	appendage development	169	0.352345	1.50891	0.00273049	0.00273049	0.0106232	2503	tags=25%, list=15%, signal=22%	SOX11/MEOX2/MSX1/SFRP2/SP8/PITX2/HOXD10/GREM1/ZIC3/HAND2/NOG/BMP4/TWIST1/WNT7A/FGF10/LRP4/IHH/OSR2/COMP/MED31/CYP26B1/COL3A1/GDF5/FREM2/KDF1/ZNF358/ZNF219/TBC1D32/HDAC2/TBX5/DLX5/CACNA1C/FBN2/COL2A1/LEF1/IFT52/GPC3/CHD7/BMPR1A/SHOX2/GLI3/B9D1/TMEM107
BP	GO:0060173	limb development	169	0.352345	1.50891	0.00273049	0.00273049	0.0106232	2503	tags=25%, list=15%, signal=22%	SOX11/MEOX2/MSX1/SFRP2/SP8/PITX2/HOXD10/GREM1/ZIC3/HAND2/NOG/BMP4/TWIST1/WNT7A/FGF10/LRP4/IHH/OSR2/COMP/MED31/CYP26B1/COL3A1/GDF5/FREM2/KDF1/ZNF358/ZNF219/TBC1D32/HDAC2/TBX5/DLX5/CACNA1C/FBN2/COL2A1/LEF1/IFT52/GPC3/CHD7/BMPR1A/SHOX2/GLI3/B9D1/TMEM107
BP	GO:0030111	regulation of Wnt signaling pathway	314	0.30622	1.40893	0.00287104	0.00287104	0.0111362	2454	tags=21%, list=14%, signal=18%	SOSTDC1/SFRP2/SFRP1/BARX1/GREM1/NOG/MDK/SFRP5/TPBGL/NKD2/SCEL/ISL1/AMER3/FGF10/SOST/LRP4/NOTUM/IGFBP6/DACT3/TMEM88/WNT11/APOE/CDH2/TLE2/MDFI/WNT5B/RPS12/MESP1/CXXC4/MAD2L2/CTHRC1/APCDD1L/RBX1/IGFBP2/CTNND2/NKX2-5/TCF7L1/IGFBP1/KLF15/PIN1/DKKL1/WNK2/DRAXIN/SDHAF2/HECW1/SOX17/UBE2B/DLX5/RSPO3/CSNK1E/BICC1/RBMS3/SFRP4/CBY1/LEF1/RNF220/RACK1/CRBN/SNX3/GPC3/SULF1/SULF2/GLI3/PTPRU/NXN
BP	GO:0055074	calcium ion homeostasis	278	-0.295236	-1.38234	0.00288179	0.00288179	0.0111441	3212	tags=28%, list=19%, signal=23%	HTT/AFG3L2/RASA3/BCAP31/HTR2B/TPCN2/P2RX7/GSTM2/NT5E/PTPRC/NOL3/ATP1A2/CD40/CLIC2/ATP13A5/F2RL3/CCL21/KEL/SLC24A3/CHERP/CD19/SYPL2/RYR2/JPH3/PLCG2/GRINA/P2RX1/SLC24A1/FLNA/WFS1/TCIRG1/TRPV5/CAV3/UBASH3B/PRKCB/HCRTR1/F2R/CHRNA7/CCL23/CCR1/GPR12/BOK/ATP2A3/CCL5/CCL8/TGM2/CCL13/CCL7/ATP2B3/GPER1/STIM1/ATP2A1/GRIN1/CASR/SGCD/P2RY6/CAPN3/CX3CL1/JPH1/CXCL10/NOS1/CCR7/GRM1/DRD2/CCR5/LIME1/XCR1/FASLG/XK/…
BP	GO:0051282	regulation of sequestering of calcium ion	116	-0.377339	-1.56618	0.00294125	0.00294125	0.0113397	3212	tags=33%, list=19%, signal=27%	HTT/RASA3/HTR2B/TPCN2/P2RX7/GSTM2/PTPRC/NOL3/ATP1A2/CLIC2/F2RL3/CCL21/CHERP/CD19/RYR2/JPH3/PLCG2/FLNA/UBASH3B/F2R/GPER1/P2RY6/CAPN3/CX3CL1/JPH1/CXCL10/NOS1/CCR7/DRD2/CCR5/LIME1/XCR1/FASLG/CXCL9/ITGB3/GP1BA/CXCL11/CCL19
BP	GO:0007420	brain development	704	0.268847	1.32896	0.00296957	0.00296957	0.0114146	2978	tags=21%, list=18%, signal=18%	NPY/PTF1A/SRD5A2/FOXG1/SOX3/SLC17A8/CADM2/LHX1/SIX3/MSX1/SFRP2/PITX2/CDH22/NRG1/CKB/SFRP1/SLITRK5/LHX2/DLL1/BCAN/SCTR/ZIC3/WNT4/NOG/CNTN4/EMX2/BMP4/POU3F3/ASCL1/KCNA1/MDK/MT3/ZIC1/WNT7A/ISL1/MACROD2/PHOX2A/ATP1B2/GDF10/FGF10/TH/NEURL1/EPHA7/KLHL1/RAC3/WNT2/CDH2/POU4F1/GRIN2B/TMEM108/VCX/TP53/EFNA2/MGARP/NRG3/C12orf57/GRIN2A/PAFAH1B3/NDRG2/SLC17A7/MEIS3/PAX2/COL3A1/SNRPB/ID1/ATF5/BASP1/UQCRQ/FOXP2…
BP	GO:0071887	leukocyte apoptotic process	111	-0.391943	-1.61603	0.00301981	0.00301981	0.0115729	3241	tags=34%, list=19%, signal=28%	IL7R/HCAR2/BTK/ADAM17/RAG1/P2RX7/ADAM8/CCL21/IL10/BCL3/CRKL/BCL11B/PTCRA/CD74/LGALS14/CDKN2A/IRF7/GIMAP8/NOD2/HCLS1/CCL5/IL2RA/RIPK3/BLK/ST3GAL1/TNFRSF21/CXCR2/ST6GAL1/CD274/CCR7/CD3G/CD27/LILRB1/FASLG/SLC7A11/PDCD1/CCL19/IDO1
MF	GO:0017171	serine hydrolase activity	161	-0.348314	-1.51531	0.00306425	0.00306425	0.0116994	1729	tags=22%, list=10%, signal=20%	MASP2/TMPRSS3/TMPRSS4/PCSK7/KLK8/HPR/CFB/F7/ACR/MMP12/KLK13/KLK14/ACHE/PRSS51/KLK5/DPP4/ENDOU/HP/TMPRSS15/PRSS48/KLK6/PROZ/CELA2B/GZMB/PCSK6/PCSK4/PLG/PRSS21/AADAC/PRSS53/KLK12/HTRA4/RELN/PRSS12/KLKB1/PRSS16
BP	GO:0014706	striated muscle tissue development	225	0.327462	1.46093	0.00307109	0.00307109	0.0116994	2319	tags=22%, list=14%, signal=19%	FGF3/KCNK2/MSX1/MYL7/COL11A1/NRG1/GREM1/DLL1/ZIC3/NOG/BMP4/TWIST1/ISL1/CACNA1G/HCN4/IGF1/MYL3/WNT2/POU4F1/GJB6/NEBL/MESP1/LOX/HEY2/NKX2-5/MYLK2/EYA1/GJC1/ANKRD1/PRMT1/SORBS2/ID2/TBX5/PI16/JPH2/ATG5/MYLK3/FRS2/TNNI1/GJA1/CBY1/RGS4/SCN5A/LEF1/CSRP3/AKAP6/CHD7/BMPR1A/SHOX2/TNNC1
BP	GO:0061448	connective tissue development	255	0.326849	1.47439	0.00309813	0.00309813	0.0117674	1067	tags=13%, list=6%, signal=13%	SERPINB7/HMGA2/CNMD/CYTL1/MSX1/SFRP2/COL11A1/GREM1/GDF6/HAND2/RFLNA/NOG/BMP4/EPYC/MDK/SIX2/FGFR3/WNT7A/PTH1R/BMP3/MATN3/MMP13/COL11A2/IHH/BMPR1B/OSR2/WNT11/COMP/SOX5/WNT5B/ADAMTS7/LOX/COL3A1/GDF5
BP	GO:0001501	skeletal system development	507	0.27717	1.33288	0.00327185	0.00327185	0.0123904	1899	tags=16%, list=11%, signal=14%	SRD5A2/SOX11/HMGA2/CNMD/CYTL1/LHX1/MSX1/FST/SFRP2/PITX2/COL11A1/HOXD10/SFRP1/GREM1/GDF6/BCAN/ZIC3/HAND2/RFLNA/NOG/BMP4/EPYC/MDK/SIX2/TBX1/TCF15/TWIST1/FGFR3/WNT7A/CDX1/PTH1R/TNFSF11/ALPL/BMP3/MATN3/MMP13/GDF10/COL11A2/IHH/NOTUM/COL9A2/BMPR1B/PAX1/IGF1/OSR2/DMRT2/WNT11/MDFI/DLL3/COMP/SOX5/TP53/WNT5B/ADAMTS7/LOX/PRELP/CYP26B1/LRRC17/COL3A1/GDF5/RPL38/VKORC1/EYA1/BARX2/ZNF219/RPL13/ACAN/EBP/BMI1/CTS…
BP	GO:0007162	negative regulation of cell adhesion	274	-0.303536	-1.41207	0.00331337	0.00331337	0.0125107	4246	tags=38%, list=25%, signal=29%	TBCD/PLXNA2/DLG5/VSIR/CTSG/LILRB2/TGFB1/PLXNA3/CD86/RIPOR2/METTL3/SPOCK1/ACVRL1/DUSP3/LPXN/AKT1/PLXNB2/AKNA/IL4I1/ZBTB7B/TSPAN32/SMAD7/CBLL1/TNFRSF14/HFE/MYADM/WNK1/NF2/SEMA4D/PAG1/SPINT2/PTK2/IL4R/HAVCR2/CCL25/RUNX1/PPM1F/PDE3B/PTPRC/CYP1B1/JAK2/LAPTM5/CCL21/SDC4/KANK1/IL10/GCNT2/MAD1L1/ACTN4/FGL2/CBLB/SPN/NEXMIF/BMP6/SPRY4/LAG3/WNT1/CD74/MUC1/PIK3R1/CDKN2A/UBASH3B/ADTRP/PPARA/GBP1/NCKAP1L/PTPN2…
BP	GO:0033674	positive regulation of kinase activity	462	-0.273447	-1.34153	0.00332986	0.00332986	0.0125359	3444	tags=28%, list=20%, signal=23%	MOB1B/FAM20A/TGFBR2/VLDLR/MRNIP/PIK3CG/CD81/WNK1/FZD8/DGKQ/LMO4/TAOK3/TNFRSF10A/PTK2/ADRB2/TNFAIP8L3/DLG3/ADAM17/HTR2B/TGFA/P2RX7/EPHA6/MET/TNF/PTPRC/FGR/LCP2/ADAM8/CHRNA3/JAK2/DBF4B/CD40/TLR3/LRP8/TRAF6/ERN1/CCL21/EMP2/CSF1R/NTRK1/SPDYE21/SDC4/STRADB/TOM1L1/CCNK/ZNF16/SPDYE2B/FCGR1A/TLR4/CD19/ANGPT4/ACE/SPDYE16/TTBK1/MAP3K13/MAP3K5/CD4/INCENP/PKD1/MOB3B/TLR6/IRAK1/CD74/DAG1/ACSL1/AGAP2/RASGRP1/F…
BP	GO:0051209	release of sequestered calcium ion into cytosol	113	-0.386093	-1.59514	0.00334507	0.00334507	0.0125563	3212	tags=34%, list=19%, signal=27%	HTT/RASA3/HTR2B/TPCN2/P2RX7/GSTM2/PTPRC/NOL3/ATP1A2/CLIC2/F2RL3/CCL21/CHERP/CD19/RYR2/JPH3/PLCG2/FLNA/UBASH3B/F2R/GPER1/P2RY6/CAPN3/CX3CL1/JPH1/CXCL10/NOS1/CCR7/DRD2/CCR5/LIME1/XCR1/FASLG/CXCL9/ITGB3/GP1BA/CXCL11/CCL19
BP	GO:0051208	sequestering of calcium ion	120	-0.372663	-1.5529	0.00335558	0.00335558	0.0125589	3212	tags=32%, list=19%, signal=26%	HTT/RASA3/HTR2B/TPCN2/P2RX7/GSTM2/PTPRC/NOL3/ATP1A2/CLIC2/F2RL3/CCL21/CHERP/CD19/RYR2/JPH3/PLCG2/FLNA/UBASH3B/F2R/GPER1/P2RY6/CAPN3/CX3CL1/JPH1/CXCL10/NOS1/CCR7/DRD2/CCR5/LIME1/XCR1/FASLG/CXCL9/ITGB3/GP1BA/CXCL11/CCL19
CC	GO:0098857	membrane microdomain	318	-0.296558	-1.41126	0.00338662	0.00338662	0.0125637	3770	tags=32%, list=22%, signal=26%	SLC1A1/CLN6/ABCB4/TPP1/GP6/OLR1/PIKFYVE/MAL/HCK/KCNE3/PLPP1/TGFBR2/MYADM/STAT6/PAG1/MS4A4A/NOS3/PRKAR2B/TNFRSF10A/BTK/ADAM17/TNF/PTPRC/LCP2/CHRNA3/GNAI3/ATP1A2/JAK2/HPSE/KCNQ1/LRP8/EMP2/HK1/SDC4/CD8A/SKAP1/PPP2R1B/EFNB1/CD19/PECAM1/NPC1/CBLB/ADD2/CD48/BACE1/CD4/TRADD/NFAM1/FAIM2/TLR6/MAL2/DAG1/NEU3/P2RX1/LIPE/ITGAM/AHNAK/ATP7A/ASAH2/MAPK1/CAPN2/ARID3C/CAV3/EDNRB/ADGRG1/ADTRP/F2R/CHRNA7/TLR1/PROM2…
CC	GO:0005773	vacuole	794	-0.247668	-1.25898	0.00339069	0.00339069	0.0125637	3947	tags=26%, list=23%, signal=21%	GDAP2/HLA-DPB1/CYB561/STX4/SLC48A1/FFAR4/WDR45B/LDLR/NBR1/STX17/SLC15A3/SLC11A2/SNAP29/MYO5A/DYNC1H1/HGSNAT/TPP1/PIP4P2/AGA/AP2B1/TRPM2/SZT2/SLC22A17/TMEM63A/TBC1D14/IL1B/CYB561A3/IL4I1/IFNAR1/M6PR/STK11IP/CLEC16A/CAPN1/HCK/C3/MARCHF8/LRBA/MARCHF1/VLDLR/AP3D1/CTSS/VPS13A/NSF/GM2A/IRAG2/NAPG/OPTN/AP1G1/UVRAG/ADRB2/HTT/CLTC/SDC3/TMBIM1/TPCN2/HYAL1/RAB37/TRIM21/CLCN3/ADAM8/GNAI3/TNFAIP3/HPSE/FYCO1/S…
BP	GO:0002687	positive regulation of leukocyte migration	144	-0.355276	-1.52382	0.00339329	0.00339329	0.0125637	3589	tags=37%, list=21%, signal=29%	IL23A/TNFRSF14/PTAFR/WNK1/THBS4/PTK2/ADAM17/ITGA4/TNF/ADAM8/FUT4/GPSM3/CCL21/CSF1R/DEFB124/MOSPD2/CAMK1D/MADCAM1/SPN/MSTN/CD74/SELP/PIK3R1/MAPK1/XG/NCKAP1L/PLA2G7/SLAMF1/CCL20/CCR1/IL1R1/CCL5/F7/CCL8/DAPK2/CCL7/TACR1/VEGFD/CXCR2/CMKLR1/TIRAP/CX3CL1/P2RY12/CXCL10/CCR7/IL6R/JAM3/ITGB3/CCR2/CCL19/CXCL17/TNFSF14/CXCL13
MF	GO:0016798	hydrolase activity, acting on glycosyl bonds	111	-0.388483	-1.60176	0.00340449	0.00340449	0.0125637	3630	tags=35%, list=21%, signal=28%	IL1RL1/MANEA/NEIL2/LYG1/GM2A/HYAL1/ADPRHL1/HPSE/CEMIP2/ACER3/SARM1/MAN2B2/TLR4/MUTYH/GLB1L/TLR6/MAN2A2/NEU3/BST1/TLR1/MANEAL/NEU4/IL1R1/CTBS/IL18RAP/ENGASE/CHIT1/PGGHG/AMY1B/ACER2/MYORG/TLR10/IL1RAPL2/IL1RL2/TREH/LYZ/AMY2B/GLB1L2/CD38
BP	GO:0003007	heart morphogenesis	240	0.324986	1.45843	0.00340595	0.00340595	0.0125637	2319	tags=19%, list=14%, signal=17%	SOX11/FOXN4/MSX1/SFRP2/PITX2/COL11A1/NRG1/DLL1/ZIC3/HAND2/NOG/BMP4/MESP2/TBX1/TWIST1/ISL1/IHH/TH/MYL3/WNT11/WNT2/POU4F1/TP53/MESP1/HEY2/CLDN5/NKX2-5/MYLK2/MDM2/EYA1/ANKRD1/NPY1R/TBX5/SOX17/ELN/TEAD2/HEYL/TNNI1/JAG1/COL2A1/DVL2/IFT52/CHD7/BMPR1A/SHOX2/TNNC1
CC	GO:0045335	phagocytic vesicle	135	-0.362457	-1.53239	0.00354836	0.00354836	0.0130514	3977	tags=37%, list=23%, signal=29%	STXBP1/RAC2/STX4/TAPBP/APPL1/PIP4P2/PIKFYVE/ZDHHC5/ITGAV/CTSS/UVRAG/CLCN3/ADAM8/HLA-E/RAB9B/RAB8A/NCF2/RAB9A/GNLY/RAB23/CYBB/OCRL/CLEC4E/TLR6/RAB43/ATP6V0D2/TLR7/SEC22B/VPS26B/ATP7A/TCIRG1/UNC93B1/HVCN1/TRIM14/RAB11FIP1/TAP2/NOD2/NOD1/TLR1/SLAMF1/FLNB/MPEG1/SCIMP/BECN1/NCF1/ATP6V0C/ATP6V0A4/TAP1/RAB39A/TLR9
BP	GO:0030900	forebrain development	347	0.299949	1.39315	0.00355985	0.00355985	0.0130562	2512	tags=21%, list=15%, signal=18%	NPY/SRD5A2/FOXG1/SOX3/LHX1/SIX3/MSX1/PITX2/NRG1/SLITRK5/LHX2/BCAN/ZIC3/WNT4/NOG/EMX2/BMP4/POU3F3/ASCL1/KCNA1/MDK/ZIC1/WNT7A/ISL1/ATP1B2/FGF10/TH/RAC3/CDH2/POU4F1/TMEM108/EFNA2/MGARP/NRG3/C12orf57/COL3A1/ATF5/UQCRQ/FOXP2/SLIT1/TMEM14B/BTBD3/DRAXIN/CXCL12/MAS1/ID2/DLX5/SSTR3/CDK5R2/FGF13/YWHAE/FRS2/NTRK2/TNR/SCN5A/SCT/LEF1/PTCHD1/FOXB1/E2F1/DPCD/CHD7/RTN4R/CRK/BMPR1A/GLI3/ALDH1A3/PAFAH1B1/EPHB2/CDK…
BP	GO:0002688	regulation of leukocyte chemotaxis	119	-0.370872	-1.54365	0.00363478	0.00363478	0.0132929	2795	tags=33%, list=16%, signal=28%	GPSM3/CCL21/CSF1R/DEFB124/MOSPD2/CAMK1D/MSTN/CD74/PADI2/GPR18/MAPK1/BST1/NOD2/NCKAP1L/PLA2G7/SLAMF1/CCR1/CCL5/F7/STAP1/DAPK2/CCL7/VEGFD/CXCR2/CMKLR1/TIRAP/CYP19A1/DPP4/CXCL10/CCR7/IL6R/SLAMF8/JAM3/CCR2/KLRK1/CCL19/CXCL17/TNFSF14/CXCL13
BP	GO:0072001	renal system development	306	0.306226	1.40522	0.00374259	0.00374259	0.0136482	2969	tags=24%, list=17%, signal=20%	SERPINB7/SOX11/NPHS1/HOXD11/LHX1/PROM1/SFRP1/GREM1/GCNT3/DLL1/GDF6/WNT4/NOG/EMX2/BMP4/POU3F3/WNT6/SIX2/KIF26B/DACT2/FGF10/CD24/LRP4/EPHA7/LIN28A/OSR2/WNT11/ANGPT1/CYP26A1/MPST/CRLF1/MMP17/TRAF3IP2/SERPINF1/CYP26B1/PAX2/ARG2/BMPER/KLF15/FREM2/BASP1/EYA1/TBC1D32/OVOL1/SOX17/GFRA1/RET/BICC1/HEYL/JAG1/ACTA2/AKR1B1/HS3ST3B1/GPC3/PKHD1/SULF1/SULF2/ODC1/GLI3/TACSTD2/ID3/FOXJ1/FGF1/PTK7/TMEM59L/UPK3A/FGF…
BP	GO:0060538	skeletal muscle organ development	163	0.355262	1.51115	0.00381148	0.00381148	0.0138599	3334	tags=31%, list=20%, signal=25%	SOX11/NPHS1/IGF2/MEOX2/CNTFR/P2RX2/DNER/HOXD10/DLL1/ANKRD33/DES/MYOD1/TBX1/TWIST1/RBFOX1/CHRND/UQCC2/MYL6/NEURL1/ACTA1/CYP26B1/MYLK2/BASP1/ANKRD1/BARX2/RBM24/MYL6B/ELN/HEYL/VAMP5/CSRP3/EPHB1/SRPK3/SHOX2/GPX1/MYOZ1/STRA6/POPDC2/LEMD2/CITED2/CFL2/FLOT1/MED20/NR1D2/MYMX/PPP3CB/POPDC3/TLL2/MAFF/COL19A1
BP	GO:0071383	cellular response to steroid hormone stimulus	193	-0.325968	-1.45605	0.00384753	0.00384753	0.0139514	3009	tags=26%, list=18%, signal=22%	ABHD2/CYP1B1/ATP1A2/JAK2/SAFB2/PAQR7/SOX10/ATP1A3/ZNF366/AIFM1/ACE/NPC1/NODAL/KMT2D/FBXO32/MSTN/DDIT4/ZFP36L2/NR3C2/PADI2/TP63/NR1D1/HSPA8/NEDD4/ADTRP/PPARA/OR51E2/TRIM68/FOXH1/HMGCS2/CNOT1/ESRRB/ATP1A1/SCNN1B/GPER1/CFLAR/NKX3-1/NR2E3/PAK1/NR0B1/FAM107A/EGLN2/FLT3/ESR2/LMO3/ESR1/FOXA1/AR/PCK1/ACOD1
BP	GO:0050803	regulation of synapse structure or activity	202	0.334424	1.4731	0.0040083	0.0040083	0.0144933	1451	tags=16%, list=9%, signal=15%	CBLN2/PCDH8/SLC17A8/ADGRB3/SLITRK3/SLITRK5/SLITRK4/LRRN1/LRFN5/WNT7A/NRXN1/LRP4/NEURL1/EPHA7/OXT/CAMK2B/ST8SIA2/APOE/CDH2/GRIN2B/LINGO4/PTPRD/CDH8/TUBA1A/SLC17A7/ADGRL1/SNCA/ITPKA/LRTM2/SLIT1/GRID2/GPC6/SYNDIG1
BP	GO:0051283	negative regulation of sequestering of calcium ion	114	-0.382832	-1.58559	0.00404234	0.00404234	0.0145752	3212	tags=33%, list=19%, signal=27%	HTT/RASA3/HTR2B/TPCN2/P2RX7/GSTM2/PTPRC/NOL3/ATP1A2/CLIC2/F2RL3/CCL21/CHERP/CD19/RYR2/JPH3/PLCG2/FLNA/UBASH3B/F2R/GPER1/P2RY6/CAPN3/CX3CL1/JPH1/CXCL10/NOS1/CCR7/DRD2/CCR5/LIME1/XCR1/FASLG/CXCL9/ITGB3/GP1BA/CXCL11/CCL19
MF	GO:0019902	phosphatase binding	190	-0.329784	-1.46931	0.00413364	0.00413364	0.0148625	3821	tags=28%, list=22%, signal=22%	STX17/PTPN1/PPP1R3G/ELL/STAT3/PPP6R1/SIGLEC11/SIRPA/SMG7/STAT6/MYO16/WNK1/PTK2/MAGI2/DLG3/MET/PPP1R9B/JAK1/SMAD3/KCNQ1/CSF1R/VCP/SKAP1/MVP/GRIN3A/PPP1R36/MAP3K5/PHACTR1/SIGLEC10/PIK3R1/SFI1/CTTNBP2NL/MAPK1/PPP1R3D/PPARA/IQGAP1/KCNN4/PPP1R27/FCRL6/LILRB4/STAT1/SPTBN4/PVRIG/PPP1R3E/PIK3R2/CEACAM1/LILRB1/ROS1/FCRL3/SMTNL1/SLC6A3/ADCY8/FCRL2
BP	GO:0048880	sensory system development	367	0.289396	1.34861	0.0041846	0.0041846	0.0149423	1166	tags=13%, list=7%, signal=12%	PTF1A/MFAP2/SOX11/FOXN4/SLC17A8/KERA/TENM3/LHX1/SIX3/CRYGC/PROM1/ADAMTS18/PITX2/USH1C/LHX2/DLL1/IMPG2/BMP4/CRYGD/WNT6/TWIST1/WNT7A/ISL1/FGF10/IHH/TH/BMPR1B/COL8A2/DSCAM/PRSS56/OSR2/WNT2/POU4F1/SDK1/CRYGN/WNT5B/ABCB5/C12orf57/IGFN1/SERPINF1/SLC17A7/MEIS3/PAX2/CRYGB/RPL24/MDM1/THY1/FREM2
BP	GO:0098656	anion transmembrane transport	240	-0.313635	-1.43845	0.00418975	0.00418975	0.0149423	3322	tags=30%, list=20%, signal=25%	SLC25A22/SLC44A4/SLC7A8/SLC35D1/SLC4A2/CLCN3/TNF/ATP1A2/GABRR2/CLIC2/SLC19A1/SLC6A8/SLC7A2/SLC1A7/TCAF1/SLC26A1/SLC23A2/ANO5/SLC16A3/SLC1A4/CLCN1/SFXN2/SLC7A3/SFXN3/SLC23A3/XPR1/LRRC8C/SLC37A1/SLC16A9/SLC26A2/AQP6/EMB/SLC7A5/ABCB1/SLC13A4/SLC27A1/SLC26A4/TCAF2/CLCA2/SLC25A32/BSND/LRRC8E/SLC4A9/GABRG3/APOL1/BEST4/SLC26A8/KCNJ10/SLC26A9/CLTRN/ABCC4/CFTR/CASR/LRP2/ANO8/ANO7/BEST2/FXYD3/SLC12A3/GRM1/…
BP	GO:0090092	regulation of transmembrane receptor protein serine/threonine kinase signaling pathway	258	0.315604	1.42798	0.00419084	0.00419084	0.0149423	3089	tags=24%, list=18%, signal=20%	SOX11/SOSTDC1/MSX1/FST/SFRP2/SFRP1/GREM1/GDF6/LEFTY2/NOG/BMP4/INHBE/SFRP5/DACT2/BMP3/GDF10/FGF10/SOST/NREP/TP53/TNFAIP6/CSNK2B/NBL1/HTRA3/LOX/PEG10/GDF5/BMPER/ONECUT2/PIN1/TMPRSS6/HDAC2/RGMA/FSTL3/THBS1/LEMD3/FBN2/LTBP4/SFRP4/DMRT1/TGFBR3L/FAM89B/GPC3/SULF1/GREM2/TGFB1I1/BMPR1A/TET1/FBXL15/CTDSPL2/GDF15/ZNF423/FSTL1/RNF165/HES5/LEMD2/VWC2/CITED2/WFIKKN2/GIPC1/HDAC1/C20orf27
BP	GO:0050777	negative regulation of immune response	176	-0.334066	-1.4703	0.00421238	0.00421238	0.0149773	3630	tags=35%, list=21%, signal=28%	IL1RL1/IL4I1/KLRC1/ZBTB7B/HCK/SMAD7/TNFRSF14/HFE/STAT6/THOC1/IL7R/IL4R/HAVCR2/FOXF1/TRIM21/PTPRC/FGR/TNFAIP3/PARP3/HLA-E/DHX58/ADAR/USP18/NLRX1/IL10/CD96/IFI16/FGL2/OAS1/MICA/IL13RA2/STAT2/NLRC5/NOD2/NCKAP1L/NLRC3/SLAMF1/CTLA4/PARP14/CD84/MMP12/HLA-DRB1/TBX21/CD160/LILRB4/KLRD1/DCST1/OAS3/A2M/PGLYRP3/INPP5D/DUSP10/CEACAM1/NLRP6/LILRB1/DRD2/SLAMF8/PDCD1/CCR2/IL12B/KIR2DL4/ACOD1
BP	GO:0051250	negative regulation of lymphocyte activation	153	-0.355386	-1.54422	0.00429219	0.00429219	0.0152189	3578	tags=38%, list=21%, signal=30%	IL4I1/ZBTB7B/TSPAN32/SMAD7/TNFRSF14/HFE/PAG1/THOC1/RASSF5/IL4R/HAVCR2/BTK/RUNX1/FGR/TNFAIP3/PARP3/LAPTM5/SDC4/IL10/MAD1L1/FGL2/CBLB/SPN/TBC1D10C/MICA/LAG3/CD74/MNDA/NCKAP1L/PTPN22/ADORA2A/CTLA4/IRF1/LRRC32/IL2RA/HLA-DRB1/TBX21/LILRB4/BLK/TNFRSF21/CD274/INHA/CRTAM/PGLYRP3/INPP5D/PDCD1LG2/CEACAM1/GPNMB/LILRB1/CD80/LAX1/TNFRSF13B/CLNK/TIGIT/VTCN1/IDO1/PLA2G2D/SHH
BP	GO:0035107	appendage morphogenesis	134	0.369083	1.528	0.00435908	0.00435908	0.0153709	2503	tags=28%, list=15%, signal=24%	SOX11/MSX1/SFRP2/SP8/HOXD10/GREM1/ZIC3/HAND2/NOG/BMP4/TWIST1/WNT7A/FGF10/LRP4/IHH/OSR2/CYP26B1/COL3A1/GDF5/FREM2/ZNF358/ZNF219/TBC1D32/HDAC2/TBX5/DLX5/CACNA1C/FBN2/COL2A1/LEF1/IFT52/GPC3/CHD7/BMPR1A/SHOX2/GLI3/B9D1/TMEM107
BP	GO:0035108	limb morphogenesis	134	0.369083	1.528	0.00435908	0.00435908	0.0153709	2503	tags=28%, list=15%, signal=24%	SOX11/MSX1/SFRP2/SP8/HOXD10/GREM1/ZIC3/HAND2/NOG/BMP4/TWIST1/WNT7A/FGF10/LRP4/IHH/OSR2/CYP26B1/COL3A1/GDF5/FREM2/ZNF358/ZNF219/TBC1D32/HDAC2/TBX5/DLX5/CACNA1C/FBN2/COL2A1/LEF1/IFT52/GPC3/CHD7/BMPR1A/SHOX2/GLI3/B9D1/TMEM107
BP	GO:1903038	negative regulation of leukocyte cell-cell adhesion	127	-0.367115	-1.54652	0.00451751	0.00451751	0.0158858	4433	tags=46%, list=26%, signal=35%	MIA3/ARG1/PDE5A/DLG5/VSIR/CTSG/LILRB2/CD86/RIPOR2/DUSP3/AKT1/IL4I1/ZBTB7B/TSPAN32/SMAD7/TNFRSF14/HFE/WNK1/PAG1/IL4R/HAVCR2/CCL25/RUNX1/LAPTM5/CCL21/SDC4/IL10/MAD1L1/FGL2/CBLB/SPN/LAG3/CD74/ADTRP/PPARA/NCKAP1L/PTPN22/ADORA2A/CTLA4/IRF1/LRRC32/IL2RA/HLA-DRB1/TBX21/LILRB4/TNFRSF21/CD274/CRTAM/PDCD1LG2/CEACAM1/GPNMB/LILRB1/CD80/LAX1/TIGIT/VTCN1/IDO1/PLA2G2D/SHH
BP	GO:0045165	cell fate commitment	246	0.32103	1.44493	0.00460491	0.00460491	0.0161487	1590	tags=19%, list=9%, signal=17%	PTF1A/FOXN4/FOXG1/SOSTDC1/SFRP2/PDPN/NRG1/HOXD10/SFRP1/DLL1/TLX3/WNT4/BMP4/MYOD1/ASCL1/WNT6/SIX2/TBX1/FEV/WNT7A/ISL1/FGF10/NKX6-3/IHH/WNT11/WNT2/POU4F1/SOX5/TP53/WNT5B/MESP1/CYP26B1/HEY2/PAX2/NKX2-5/ONECUT2/EYA1/ISL2/ZNF521/HDAC2/ID2/TNFSF18/CHD4/TBX5/SOX17/NKX6-2
BP	GO:2000027	regulation of animal organ morphogenesis	126	0.376066	1.54258	0.00472284	0.00472284	0.0165171	2998	tags=30%, list=18%, signal=25%	NGFR/LHX1/MSX1/SFRP2/SFRP1/GREM1/WNT4/NOG/BMP4/SIX2/TBX1/WNT7A/FGF10/AJAP1/WNT11/WNT2/MESP1/CTHRC1/PAX2/GPC6/RSPO3/FRS2/DVL2/GPC3/PKHD1/SULF1/BMPR1A/FGF7/ARHGEF19/TACSTD2/PHB2/FGF1/PTK7/CELSR3/FGF2/SOX9/LGR4/CITED2
BP	GO:0007507	heart development	552	0.271881	1.31939	0.00485136	0.00485136	0.0169203	1955	tags=15%, list=11%, signal=14%	SOX11/FOXN4/FGF3/KCNK2/DAW1/MSX1/SFRP2/MYL7/FGF19/PITX2/COL11A1/NRG1/GREM1/DLL1/ZIC3/HAND2/NOG/BMP4/MESP2/ASCL1/TBX1/TWIST1/ISL1/IHH/TH/CACNA1G/HCN4/IGF1/OXT/MYL3/WNT11/WNT2/POU4F1/GJB6/NEBL/TP53/TRAF3IP2/MESP1/LOX/HEY2/COL3A1/CLDN5/NKX2-5/FREM2/MYLK2/MDM2/BASP1/EYA1/GJC1/ANKRD1/DNAAF4/ZNHIT1/PRMT1/SORBS2/TBC1D32/NPY1R/RBM24/ID2/TBX5/SOX17/PI16/ELN/JPH2/SMYD4/TEAD2/CACNA1C/ATG5/BICC1/MYLK3/HEYL/P…
BP	GO:0048738	cardiac muscle tissue development	209	0.334686	1.4743	0.00490869	0.00490869	0.0170737	2319	tags=22%, list=14%, signal=19%	FGF3/KCNK2/MSX1/MYL7/COL11A1/NRG1/GREM1/DLL1/ZIC3/NOG/BMP4/ISL1/CACNA1G/HCN4/IGF1/MYL3/WNT2/POU4F1/GJB6/NEBL/MESP1/HEY2/NKX2-5/MYLK2/GJC1/ANKRD1/PRMT1/SORBS2/ID2/TBX5/PI16/JPH2/ATG5/MYLK3/FRS2/TNNI1/GJA1/CBY1/RGS4/SCN5A/CSRP3/AKAP6/CHD7/BMPR1A/SHOX2/TNNC1
BP	GO:0045055	regulated exocytosis	227	-0.308196	-1.40572	0.00511837	0.00511837	0.0177548	3175	tags=28%, list=19%, signal=23%	PIK3CG/FMR1/AP1G1/IL4R/BTK/P2RX7/FOXF1/ERC2/UNC13B/FGR/RAB15/RAB26/PRRT2/NKG7/GRIN3A/BACE1/ADGRE2/IL13RA2/ADORA2B/P2RX1/ITGAM/PLEK/RASGRP1/SNPH/DOC2A/STX11/PRKCB/CRHBP/SCIN/RAB11FIP1/NCKAP1L/SYT8/SEPTIN5/CADPS2/ADORA2A/SYT12/PCLO/CD84/ITGB2/FCGR3A/GAB2/CHRM2/STX1B/BLK/CLTRN/ABCC4/CNR1/APBA1/SYT3/SYT15/CEACAM1/UNC13A/DRD2/NLGN1/SYT9/PTGDR/CADPS/LAT/CCR2/CLNK/GATA1/STEAP2/CACNA1H/ABCA12
CC	GO:0031225	anchored component of membrane	147	0.35546	1.49575	0.0051326	0.0051326	0.017756	2293	tags=28%, list=13%, signal=24%	LYPD2/CNTFR/GFRA2/OPCML/BCAN/CNTN4/PRND/TEX101/DPEP3/CNTN6/ALPL/RAET1L/CD177/CD24/RAB3B/EFNA2/MMP17/RTBDN/ULBP2/OMG/GFRA3/GPC2/THY1/DPEP1/LSAMP/LY6D/EFNA4/GPC6/LY6K/XPNPEP2/RGMA/GFRA1/LY6H/EFNA3/PRMT8/GLIPR1L1/EFNA5/GPC3/PKHD1/RTN4R/ULBP3
BP	GO:0055080	cation homeostasis	550	-0.260067	-1.29427	0.00542303	0.00542303	0.0187102	3212	tags=25%, list=19%, signal=21%	HTT/AFG3L2/RASA3/BCAP31/SLC4A2/HTR2B/TPCN2/P2RX7/GSTM2/HEPHL1/CLCN3/NT5E/SLC31A1/SLC30A7/PTPRC/NOL3/ATP1A2/CD40/CLIC2/ATP13A5/SLC30A3/KCNQ1/F2RL3/CCL21/HEPH/ANK3/XIAP/KEL/MLLT6/SLC24A3/KCNH2/CHERP/HPX/AQP11/CD19/SYPL2/ATP1A3/CP/ACE/CLDN16/FTH1/RYR2/JPH3/PLCG2/GRINA/SLC9A4/BMP6/CCKBR/ATP6V0D2/TMC8/P2RX1/ATP7A/NPR1/SLC24A1/FLNA/SLC9A6/WFS1/MAPK1/TCIRG1/TRPV5/EGLN1/CAV3/EDNRB/HVCN1/UBASH3B/TMPRSS3/P…
BP	GO:1903557	positive regulation of tumor necrosis factor superfamily cytokine production	101	-0.382728	-1.56186	0.00551346	0.00551346	0.018971	3174	tags=41%, list=19%, signal=33%	ABCC8/STAT3/MYD88/IL23A/PTAFR/HAVCR2/BTK/PTPRC/ADAM8/JAK2/HLA-E/TLR3/TLR4/CYBB/RIPK2/PLCG2/SPN/OAS1/SASH3/RASGRP1/PIK3R1/FZD5/ZBTB20/NOD2/NOD1/CLEC7A/TLR1/CD84/FCGR3A/TMEM106A/OAS3/IFIH1/OAS2/TIRAP/LEP/CD2/IFNG/CCR2/IL12B/CCL19/TLR9
BP	GO:0046486	glycerolipid metabolic process	371	-0.279076	-1.33917	0.00572667	0.00572667	0.0196519	4766	tags=35%, list=28%, signal=26%	MTMR2/KAT5/TTC7A/ATG14/LPIN1/INPP5F/NAAA/LIPG/PLD1/DGKI/MTMR4/GK5/PIGO/LPIN2/ITPKB/PLAAT3/NAPEPLD/DGAT1/OSBPL5/CPT1A/MTMR11/RGN/LCAT/PNPLA3/PIGA/SMG1/GPAM/LDLR/PCK2/SEL1L/PISD/PITPNM1/PIK3C2G/PIP4P2/PITPNM3/MBOAT1/PIKFYVE/C3/MOGAT1/LPCAT3/INPP4B/ABHD4/PIK3CG/DGKQ/SLC44A4/GPAA1/UVRAG/PLCE1/SERPINA12/HTR2B/CETP/DAGLA/PIGG/ABHD2/PI4KA/MTMR12/INSIG1/INPPL1/ABCA3/PGAP1/MTMR1/PIP4K2B/CSF1R/EFR3A/LPCAT1…
BP	GO:0198738	cell-cell signaling by wnt	431	0.274381	1.30356	0.00585999	0.00585999	0.0200556	2454	tags=19%, list=14%, signal=17%	SOSTDC1/SFRP2/SFRP1/BARX1/GREM1/WNT4/NOG/WNT6/MDK/SFRP5/TPBGL/NKD2/WNT7A/SCEL/ISL1/AMER3/FGF10/SOST/CD24/LRP4/NOTUM/IGFBP6/DACT3/TMEM88/WNT11/RAC3/WNT2/APOE/CDH2/TLE2/MDFI/OPRM1/WNT5B/RPS12/MESP1/CXXC4/CSNK2B/MAD2L2/NDRG2/CTHRC1/APCDD1L/RBX1/IGFBP2/CTNND2/NKX2-5/TCF7L1/IGFBP1/KLF15/PIN1/DKKL1/WNK2/CCND1/GPC6/DRAXIN/SDHAF2/HECW1/SOX17/UBE2B/DLX5/RSPO3/CSNK1E/BICC1/RBMS3/SFRP4/DVL2/CBY1/LEF1/RNF220…
BP	GO:0097553	calcium ion transmembrane import into cytosol	161	-0.338528	-1.47273	0.00599343	0.00599343	0.0204576	3247	tags=30%, list=19%, signal=25%	CACNA2D1/HTT/RASA3/HTR2B/TPCN2/P2RX7/GSTM2/PTPRC/NOL3/ATP1A2/CLIC2/F2RL3/CCL21/CHERP/CD19/RYR2/JPH3/PLCG2/CALCR/TRPM1/P2RX1/RAMP3/SLC24A1/FLNA/TRPV5/UBASH3B/F2R/GPER1/GRIN1/P2RY6/CAPN3/CACNA1F/CX3CL1/JPH1/CXCL10/NOS1/CCR7/DRD2/CCR5/LIME1/XCR1/FASLG/CXCL9/ITGB3/GP1BA/CACNA1E/CXCL11/CCL19/MS4A1
BP	GO:0061061	muscle structure development	622	0.261411	1.28312	0.0061123	0.0061123	0.02077	3528	tags=25%, list=21%, signal=21%	SOX11/NPHS1/FGF3/ADGRB3/TNNT3/IGF2/MEOX2/SOSTDC1/H1-5/CNTFR/MSX1/P2RX2/COL11A1/DNER/NRG1/UCHL1/HOXD10/GREM1/DLL1/ANKRD33/WNT4/NOG/MYMK/DES/BMP4/MYOD1/TBX1/TCF15/TWIST1/CMTM5/RBFOX1/FER1L5/ISL1/FGF10/CHRND/UQCC2/MYL6/NEURL1/ACTA1/IGF1/MYL3/WNT2/CDH2/POU4F1/COMP/NEBL/WNT5B/MESP1/LGALS1/FLNC/LOX/CYP26B1/HEY2/COL3A1/NKX2-5/PLEKHO1/MYLK2/MDM2/BASP1/ANKRD1/ZNHIT1/BARX2/SCGB3A1/SORBS2/MKX/TAGLN/MYL9/RBM…
BP	GO:0009152	purine ribonucleotide biosynthetic process	196	0.327277	1.43727	0.00611741	0.00611741	0.02077	4056	tags=38%, list=24%, signal=29%	NDUFB9/NDUFA9/NME1/NDUFB8/ATP5ME/ADCY10/SDHB/NDUFA3/NDUFA12/AK5/NDUFB2/ATP5PO/ATP5MC1/ATP5MGL/NDUFA11/PDK4/NME4/SNCA/NDUFA7/NME3/ATP5F1D/NDUFAB1/NDUFB1/ATP5PF/ATP5PD/NDUFA2/GCDH/SPHK2/NDUFS4/ATP5MG/NME5/NDUFS5/NDUFS8/ADSS1/HACD1/DGUOK/NDUFC1/NDUFS3/NDUFB10/NDUFB7/NDUFB11/LDHC/ATP5MC2/PPT2/ATP5F1C/ATP5F1E/NDUFB4/NDUFA5/ATP5MF/NDUFB5/UQCC3/APRT/PDK2/PPCDC/AK1/TMSB4X/NDUFS6/IMPDH2/TECR/ANTKMT/PANK3/…
MF	GO:0004252	serine-type endopeptidase activity	140	-0.344714	-1.47692	0.00625429	0.00625429	0.0211785	1729	tags=22%, list=10%, signal=20%	MASP2/TMPRSS3/TMPRSS4/PCSK7/KLK8/HPR/CFB/F7/ACR/MMP12/KLK13/KLK14/PRSS51/KLK5/DPP4/HP/TMPRSS15/PRSS48/KLK6/PROZ/CELA2B/GZMB/PCSK6/PCSK4/PLG/PRSS21/PRSS53/KLK12/HTRA4/PRSS12/KLKB1
BP	GO:0015850	organic hydroxy compound transport	245	-0.307108	-1.40781	0.00628658	0.00628658	0.0212317	2564	tags=24%, list=15%, signal=20%	AQP11/SLC16A3/ABCC11/MECP2/MAPK15/ABCA5/NPC1/SLCO2B1/SLC5A11/BMP6/ABCC2/PRKAA1/OSBP2/P2RX1/GRM2/SLC18A2/EMB/SYT8/OSBPL6/ADORA2A/SLC5A3/SYT12/ATP8B1/OSBPL3/EGF/GABBR1/MAOB/TTC39B/GRAMD1B/KCNA2/AQP9/ABCC4/GDNF/CFTR/CNR1/SYT3/SYT15/STAR/SLC10A1/CYP19A1/CEACAM1/ASIC3/NOS1/LILRB1/ABCA4/DRD2/LEP/AQP2/SYT9/ABCA7/ADIPOQ/ITGB3/AQP7/SLC6A3/SLC5A1/ABCA12/CYP8B1/SHH
BP	GO:0006873	cellular ion homeostasis	469	-0.270361	-1.32489	0.0063405	0.0063405	0.0213575	3212	tags=25%, list=19%, signal=21%	HTT/AFG3L2/RASA3/BCAP31/SLC4A2/HTR2B/TPCN2/P2RX7/GSTM2/HEPHL1/CLCN3/SLC31A1/SLC30A7/PTPRC/NOL3/ATP1A2/CD40/CLIC2/ATP13A5/SLC30A3/KCNQ1/F2RL3/CCL21/HEPH/KEL/SLC24A3/CHERP/HPX/AQP11/CD19/SYPL2/ATP1A3/CP/CLDN16/P2RY2/FTH1/RYR2/JPH3/PLCG2/GRINA/SLC9A4/BMP6/XPR1/ATP6V0D2/P2RX1/ATP7A/SLC24A1/FLNA/SLC9A6/WFS1/MAPK1/TCIRG1/EGLN1/CAV3/HVCN1/UBASH3B/TMPRSS3/PRKCB/HCRTR1/F2R/SCO2/CHRNA7/SLC9A8/CCL23/CCR1/GP…
BP	GO:0015711	organic anion transport	322	-0.290006	-1.37918	0.00640994	0.00640994	0.0215347	2799	tags=24%, list=16%, signal=21%	SLC19A1/SLC6A8/SLC7A2/SLC1A7/SLC26A1/SLC23A2/FOLR3/SLC16A3/SLC1A4/ABCC11/SFXN2/SLC7A3/SLC16A2/ACE/SLCO2B1/SFXN3/CA4/ABCC2/PRKAA1/SLC23A3/LRRC8C/SLC16A4/SLC16A14/SLC16A9/SLC26A2/SLCO4A1/PTGES/GRM2/SLC36A1/SLC6A11/SLC52A3/EMB/SLC7A5/ADORA2A/ATP8B1/SLC27A1/SLCO5A1/SLC26A4/SLC25A32/GABBR1/LRRC8E/CYB5RL/SLC4A9/SLC26A8/KCNJ10/AQP9/GLTPD2/SLC26A9/CLTRN/ABCC4/SLC6A17/CFTR/CASR/LRP2/APBA1/SLC27A6/SLC10A1/…
BP	GO:0015698	inorganic anion transport	162	-0.334514	-1.45843	0.006432	0.006432	0.0215522	2901	tags=29%, list=17%, signal=24%	GABRR2/CLIC2/KCNQ1/SLC1A7/SLC26A1/ANO5/NMUR1/SLC1A4/ABCC11/CLCN1/TG/ABCC2/XPR1/LRRC8C/SLC37A1/SLC26A2/AQP6/ATP8B1/ABCB1/SLC13A4/SLC26A4/CLCA2/BSND/LRRC8E/SLC4A9/GABRG3/APOL1/BEST4/SLC26A8/SLC26A9/ABCC4/CFTR/CASR/P2RY6/ANO8/ANO7/BEST2/FXYD3/SLC12A3/SLC1A3/CLCC1/GABRE/GABRP/SLC26A5/SLC22A11/NMUR2/SLC6A14
MF	GO:0008236	serine-type peptidase activity	157	-0.336728	-1.46384	0.00678166	0.00678166	0.0226645	1729	tags=22%, list=10%, signal=20%	MASP2/TMPRSS3/TMPRSS4/PCSK7/KLK8/HPR/CFB/F7/ACR/MMP12/KLK13/KLK14/PRSS51/KLK5/DPP4/ENDOU/HP/TMPRSS15/PRSS48/KLK6/PROZ/CELA2B/GZMB/PCSK6/PCSK4/PLG/PRSS21/PRSS53/KLK12/HTRA4/RELN/PRSS12/KLKB1/PRSS16
BP	GO:0001654	eye development	358	0.287761	1.34269	0.00682012	0.00682012	0.0227337	1166	tags=13%, list=7%, signal=12%	PTF1A/MFAP2/SOX11/FOXN4/SLC17A8/KERA/TENM3/LHX1/SIX3/CRYGC/PROM1/ADAMTS18/PITX2/USH1C/LHX2/DLL1/IMPG2/BMP4/CRYGD/WNT6/TWIST1/WNT7A/FGF10/IHH/TH/BMPR1B/COL8A2/DSCAM/PRSS56/OSR2/WNT2/SDK1/CRYGN/WNT5B/ABCB5/C12orf57/IGFN1/SERPINF1/SLC17A7/MEIS3/PAX2/CRYGB/RPL24/MDM1/THY1/FREM2
BP	GO:0060249	anatomical structure homeostasis	309	-0.286849	-1.36308	0.00689125	0.00689125	0.0229112	3248	tags=27%, list=19%, signal=22%	ADRB2/RHO/BARD1/P2RX7/NELL2/ZNF675/ACACA/CLCN3/ADAM8/TNFAIP3/VSIG1/TFF2/ABCA3/TRAF6/XIAP/CSF1R/TLR4/LPCAT1/AZGP1/CUBN/GCNT2/PECAM1/WHRN/KMT2A/INAVA/OAS1/CRB1/PRKAA1/MSTN/SLC22A5/LARGE1/P2RX1/VSTM4/SASH3/MC4R/KLHL10/TCIRG1/NAPSA/CAV3/ILDR1/LRRK1/UBASH3B/PLEKHM1/NOD2/F2R/WNK3/PBLD/ESRRB/ALDH1A1/EPAS1/MTM1/BBS1/ZG16B/ATP2B3/MBP/TUB/TNFRSF11B/SIGLEC15/CAPN3/AKT3/CX3CL1/INPP5D/DCSTAMP/CLDN18/MUC13/AIP…
BP	GO:0003018	vascular process in circulatory system	251	-0.297411	-1.37427	0.00711243	0.00711243	0.0235629	3297	tags=29%, list=19%, signal=23%	NOS3/SLC7A8/ADRB2/HTR2B/ADCY6/TNF/GRIP2/ATP1A2/KCNMB1/SLC19A1/SLC7A2/KEL/FOXC2/PDE2A/SLC15A2/SLC24A3/SLC1A4/NPR3/SLC7A3/SLC16A2/ACE/P2RY2/LEPR/SLCO2B1/DBH/BMP6/ABCC2/ADORA2B/SOD3/SLC22A5/P2RX1/VSTM4/GUCY1A1/NPR1/DDAH1/EDNRB/F2R/SLC7A5/TRPM4/UTS2R/ADORA2A/SLC5A3/ABCB1/SLC27A1/ATP2A3/SCNN1B/GPER1/NPPA/TACR1/ATP8A1/ABCC4/CXCR2/SLC6A17/CASR/LRP2/PLEC/DOCK5/CEACAM1/NOS1/SLC1A3/ADRB1/PER2/LEP/CYSLTR1/S…
BP	GO:1901888	regulation of cell junction assembly	193	0.329819	1.44212	0.00712409	0.00712409	0.0235629	3034	tags=25%, list=18%, signal=21%	CBLN2/CLDN19/ADGRB3/SLITRK3/SFRP1/GREM1/SLITRK5/SLITRK4/WNT4/LRRN1/LRFN5/WNT7A/NRXN1/EPHA7/OXT/ST8SIA2/LINGO4/PTPRD/CLDN5/SNCA/THY1/LRTM2/SLIT1/GRID2/GPC6/SYNDIG1/TBX5/BDNF/THBS1/NTRK2/POLDIP2/CUX2/CLDN1/EFNA5/EPHB1/RAP1B/MYOC/EPHB2/CRB3/DMTN/SLITRK2/ITGB1BP1/FLRT3/NEGR1/S100A10/AMIGO2/FLOT1/MMP14
BP	GO:0006164	purine nucleotide biosynthetic process	212	0.312257	1.37654	0.00719693	0.00719693	0.0237424	2601	tags=27%, list=15%, signal=23%	NDUFB9/RCVRN/NDUFA9/NME1/NDUFB8/ATP5ME/ADCY10/SDHB/NDUFA3/NDUFA12/AK5/NDUFB2/ATP5PO/ATP5MC1/ATP5MGL/NDUFA11/PDK4/NME4/SNCA/NDUFA7/NME3/ATP5F1D/NDUFAB1/NDUFB1/ATP5PF/ATP5PD/NDUFA2/GCDH/SPHK2/NDUFS4/ATP5MG/PRPSAP2/NME5/NDUFS5/NDUFS8/ADSS1/HACD1/DGUOK/NDUFC1/HPCA/NDUFS3/NDUFB10/NDUFB7/NDUFB11/LDHC/ATP5MC2/PPT2/ATP5F1C/ATP5F1E/NDUFB4/NDUFA5/ATP5MF/NDUFB5/UQCC3/APRT/PDK2/PPCDC/AK1
BP	GO:0050768	negative regulation of neurogenesis	136	0.35201	1.46034	0.0074977	0.0074977	0.0246711	2428	tags=23%, list=14%, signal=20%	SOX11/LHX2/NOG/DPYSL5/MT3/WNT7A/MAG/SEMA6C/LRP4/EPHA7/LIN28A/BRINP1/DLL3/SEMA3D/TP53/CCL11/DYNLT1/ID1/THY1/EFNB3/SLIT1/DRAXIN/TMEM98/NKX6-2/FSTL4/FGF13/TNR/RTN4R/BMPR1A/APPL2/EPHB2
BP	GO:0001841	neural tube formation	105	0.375378	1.48971	0.00758546	0.00758546	0.0248959	2603	tags=17%, list=15%, signal=15%	SOX11/SFRP2/SFRP1/LHX2/NOG/BMP4/TWIST1/CTHRC1/PAX2/RPS7/PFN1/RGMA/SPINT1/TEAD2/DVL2/IFT52/KDM2B/PTK7
BP	GO:0050868	negative regulation of T cell activation	116	-0.362536	-1.50474	0.00771238	0.00771238	0.0252477	3578	tags=43%, list=21%, signal=34%	DLG5/VSIR/CTSG/LILRB2/CD86/RIPOR2/DUSP3/IL4I1/ZBTB7B/TSPAN32/SMAD7/TNFRSF14/HFE/PAG1/IL4R/HAVCR2/RUNX1/LAPTM5/SDC4/IL10/MAD1L1/FGL2/CBLB/SPN/LAG3/CD74/NCKAP1L/PTPN22/ADORA2A/CTLA4/IRF1/LRRC32/IL2RA/HLA-DRB1/TBX21/LILRB4/TNFRSF21/CD274/CRTAM/PDCD1LG2/CEACAM1/GPNMB/LILRB1/CD80/LAX1/TIGIT/VTCN1/IDO1/PLA2G2D/SHH
CC	GO:0045177	apical part of cell	392	-0.274973	-1.32639	0.00773307	0.00773307	0.0252508	2834	tags=24%, list=17%, signal=20%	KCNQ1/SLC19A1/SLC6A8/EMP2/SPTBN5/SLC23A2/SLC15A2/SLC16A3/ABCC11/CUBN/SLC16A2/OOEP/SHROOM2/SLCO2B1/C2CD2L/CRB1/SLC9A4/CA4/ABCC2/PRKAA1/PTPRH/MAL2/SLC22A5/ATP6V0D2/SLC26A2/SPTBN2/MUC1/ATP7A/AHCYL1/TCIRG1/TRPV5/MYO5B/HVCN1/EDA/AQP6/SLC52A3/NOD1/SLC7A5/PROM2/PARD3B/TNIK/CDHR2/ATP8B1/SLC22A4/MYO7A/ABCB1/TRPM6/SLC26A4/MSN/ATP1A1/OSMR/SLC4A9/BST2/CD300LG/SCNN1B/SLC5A2/SLC14A2/RAB17/SLC26A9/ABCC4/SHANK2/…
MF	GO:0019955	cytokine binding	133	-0.346189	-1.46958	0.00818968	0.00818968	0.0266738	2724	tags=32%, list=16%, signal=27%	CSF1R/IL1R2/NRP1/CXCR1/IL10RA/LEPR/CD4/IL13RA2/CD74/TMC8/GBP1/CSF3R/CCR1/CXCR3/LRRC32/IL36RN/PRLR/IL1R1/IL1RN/OSMR/IL13RA1/IL2RA/CXCR2/CXCR6/A2M/IL2RG/CCR4/IL12RB1/IL2RB/FZD4/CCR10/IL31RA/CCR7/IL6R/CCR5/CCR8/NRP2/XCR1/IL18BP/ACKR2/ITGB3/CCR2/IL12B
BP	GO:0030855	epithelial cell differentiation	613	0.259002	1.2699	0.00827752	0.00827752	0.0268293	2615	tags=20%, list=15%, signal=17%	NPY/SOX11/NPHS1/RAB25/SOSTDC1/LHX1/SIX3/FST/INSM1/PROM1/ALDOC/PITX2/KRT13/PDPN/NRG1/S100A7/USH1C/BARX1/KRT17/GREM1/DLL1/WNT4/KRT3/BMP4/CRYGD/ASCL1/SIX2/TBX1/TCF15/SPRR1B/PROC/RHCG/DHRS9/WNT7A/SCEL/DACT2/KRT6B/FGF10/CD24/NKX6-3/IHH/AJAP1/UPK2/KRT6C/DNPH1/WNT11/CDH2/AKR1C2/TFCP2L1/GSTA1/WNT5B/MESP1/ATOH8/BDH2/KRT4/CYP26B1/CNFN/HEY2/PAX2/CLDN5/NKX2-5/CRYGB/UPK1A/ID1/ONECUT2/CERS3/REG3G/KLF15/DSPP/BA…
BP	GO:0002761	regulation of myeloid leukocyte differentiation	108	-0.367679	-1.51167	0.00827935	0.00827935	0.0268293	3127	tags=32%, list=18%, signal=27%	NOTCH2/ZNF675/TNF/RUNX1/TLR3/TRAF6/LILRB3/C1QC/TLR4/KLF10/CD4/CD74/PIK3R1/EVI2B/UBASH3B/IRF7/CASP8/CCR1/HCLS1/LIF/HLA-DRB1/LILRB4/TNFRSF11B/CD101/INHA/INPP5D/DCSTAMP/CLDN18/IL20/CEACAM1/LILRB1/CAMK4/IFNG/ADIPOQ/IL12B
BP	GO:0002274	myeloid leukocyte activation	221	-0.311538	-1.4226	0.00833495	0.00833495	0.0269412	3525	tags=32%, list=21%, signal=26%	TSPAN32/PTAFR/ITGB6/TGFBR2/PIK3CG/IL15/IL4R/HAVCR2/BTK/NOTCH2/FOXF1/TNF/CD300LF/PTPRC/FGR/LCP2/JAK2/NDRG1/TLR3/TRAF6/TLR4/SBNO2/IL10/TTBK1/PLCG2/ADGRE2/IL13RA2/TLR6/ADORA2B/CD74/ITGAM/RASGRP1/NR1D1/HSPD1/SUCNR1/TLR1/IFI35/CNR2/SLAMF1/CAMP/CD84/CCL5/ITGB2/FCGR3A/DOCK2/STAP1/GAB2/SCNN1B/IL18/LILRB4/BLK/TMEM106A/CXCR2/CNR1/CX3CL1/DCSTAMP/BATF2/IL31RA/MYO18A/CAMK4/CD226/CD2/IFNG/PTGDR/LAT/CCR2/CLEC4D…
MF	GO:0005539	glycosaminoglycan binding	214	0.319963	1.41318	0.00839971	0.00839971	0.0270325	3079	tags=33%, list=18%, signal=27%	REG1A/COL11A1/APOB/SFRP1/BCAN/IMPG2/BMP4/EPYC/FGFBP1/MDK/MPO/POSTN/TENM1/FGF10/SOST/SAA1/DCN/APOE/COMP/TNFAIP6/LPA/PODXL2/COL25A1/CCDC80/SERPINA5/H1-1/PRELP/RPL29/SPOCK3/PPIA/REG3G/LYVE1/HABP2/LRTM2/PDCD5/PGF/SLIT1/ACAN/AOC1/C1QBP/PCOLCE2/COL5A3/AZU1/CRISPLD2/RSPO3/COL23A1/THBS1/ANG/LTBP4/FN1/TGFBR3L/SULF1/RTN4R/GREM2/FGF7/SULF2/PAFAH1B1/FGF1/NELL1/FSTL1/FGF2/FGFR1/APLP1/RPL22/RTN4RL1/SUSD5/NDNF/…
BP	GO:0001894	tissue homeostasis	255	-0.299808	-1.38752	0.00840543	0.00840543	0.0270325	3399	tags=29%, list=20%, signal=24%	GIGYF2/PRKCA/NOS3/ADRB2/RHO/BARD1/P2RX7/ZNF675/ACACA/CLCN3/ADAM8/TNFAIP3/VSIG1/TFF2/ABCA3/TRAF6/XIAP/CSF1R/TLR4/LPCAT1/AZGP1/CUBN/GCNT2/PECAM1/WHRN/KMT2A/INAVA/OAS1/CRB1/SLC22A5/VSTM4/SASH3/MC4R/KLHL10/TCIRG1/NAPSA/ILDR1/LRRK1/UBASH3B/PLEKHM1/NOD2/F2R/WNK3/PBLD/ESRRB/ALDH1A1/EPAS1/BBS1/ZG16B/MBP/TUB/TNFRSF11B/SIGLEC15/AKT3/INPP5D/DCSTAMP/CLDN18/MUC13/AIPL1/ABCA4/PRR4/JAM3/LYZ/NXNL2/MUC6/SLC28A2/T…
MF	GO:0008289	lipid binding	756	-0.245612	-1.24593	0.00843421	0.00843421	0.0270571	3183	tags=23%, list=19%, signal=19%	DENND1C/TNFAIP8L3/BTK/TEX2/ING2/TPCN2/ARHGAP32/P2RX7/CETP/GSTM2/RASGRP4/ANXA9/UNC13B/CD300LF/ATP1A2/CPNE9/INSIG1/SEC14L2/KCNQ1/NUMA1/CPNE7/PAQR7/ALDH6A1/ACOXL/ADGRB1/ZFYVE26/TOM1L1/VCP/HIP1/SHC1/TLN1/GSDMD/TLR4/OPN3/NR2F2/ATP1A3/DROSHA/ACOX2/APOL2/NPC1/WDFY1/SYTL3/AIDA/C2CD2L/PLEKHN1/CD4/PGRMC1/EPDR1/CLEC4E/RBP2/ZCCHC2/PASK/PLA2G4B/TLR6/NUP62CL/HNF4A/OSBP2/PHLDA3/FERMT3/SELP/SPTBN2/HSD11B1/RASGRP…
BP	GO:0071356	cellular response to tumor necrosis factor	211	-0.310166	-1.40655	0.00862678	0.00862678	0.0275451	3257	tags=29%, list=19%, signal=24%	CASP4/PYDC1/ADAM17/HYAL1/ZNF675/CCL25/TNF/CYP1B1/NOL3/JAK2/TNFAIP3/CD40/LAPTM5/TRAF6/CCL21/XIAP/ILK/CARD16/ACTN4/MAP3K5/TRADD/ST18/ZFP36L2/GBP2/TRAF1/CCL22/NFATC1/MAPK1/NAIP/NR1D1/CRHBP/GBP1/CASP1/HIPK1/CCL23/CCL20/CASP8/SMPD3/CAMP/CCL5/CCL8/TNFSF13B/CCL13/CCL7/GPER1/CARD14/STAT1/NKX3-1/TNFRSF21/AIM2/BIRC3/CX3CL1/DCSTAMP/CLDN18/CCL18/IL18BP/ADIPOQ/GPD1/CCL19/TNFRSF17/ACOD1
BP	GO:0016072	rRNA metabolic process	259	0.300934	1.35938	0.00862935	0.00862935	0.0275451	3267	tags=25%, list=19%, signal=21%	RPL26/RPS28/RPL35A/GTF2H5/EXOSC5/TP53/RPS19/RPL35/FBLL1/RPS21/RPS24/NOP10/RPL11/RPS7/MRM3/RPS14/TRIR/RPS27/POP5/IMP3/RPS8/RPL27/BYSL/SMARCB1/RPS15/EMG1/ANG/RPUSD3/RPL10A/TRMT112/RPL7A/GTF3C6/POP7/MRTO4/LSM6/EIF6/NHP2/EXOSC1/RRP36/CHD7/UTP11/PIH1D1/RPS16/C1D/RPP38/WDR18/RPS6/NOC4L/RPL7/TFB1M/MRPL1/RIOK1/RPUSD2/GEMIN4/TFB2M/RPL14/RPS17/RPP30/ABT1/RPF2/MRM1/CAVIN1/EXOSC8/ERI1/RRP9
BP	GO:0006821	chloride transport	102	-0.358689	-1.46846	0.0086994	0.0086994	0.0276415	1440	tags=25%, list=8%, signal=23%	ATP8B1/ABCB1/SLC26A4/CLCA2/BSND/GABRG3/APOL1/BEST4/SLC26A8/SLC26A9/CFTR/CASR/P2RY6/ANO8/ANO7/BEST2/FXYD3/SLC12A3/SLC1A3/CLCC1/GABRE/GABRP/SLC26A5/NMUR2/SLC6A14
BP	GO:0099536	synaptic signaling	671	0.259586	1.27845	0.00870275	0.00870275	0.0276415	3158	tags=24%, list=19%, signal=21%	NPY/CBLN2/PCDH8/HTR1E/TUBB2B/SLC17A8/SLITRK3/SORCS3/BCHE/PENK/OPRK1/PVALB/GRID1/P2RX2/NRG1/SLITRK5/GABRA2/SLC24A2/SCTR/NOG/CNTN4/HTR3C/PCDHB6/GABRR1/KCNA1/WNT7A/RAPSN/CALB2/NRXN1/CHRND/HTR1D/TH/RAB3B/RGS8/RIMS1/GALR3/NEURL1/SLC1A6/CACNA1G/NTF3/GABRB2/GABRQ/OXT/SNCB/RAC3/CAMK2B/APOE/DTNA/NMU/CDH2/DRD5/GRIN2B/TMEM108/PTPRD/GABRG2/OPRM1/CACNA1B/NRG3/KCNN1/FABP5/CPLX2/PRKAR1B/PCDHB2/CDH8/GRIN2A/NETO1…
BP	GO:0006887	exocytosis	347	-0.27733	-1.32351	0.00881263	0.00881263	0.0279212	3382	tags=25%, list=20%, signal=21%	PIK3CG/NSF/FMR1/AP1G1/SEPTIN1/SEPTIN2/IL4R/BTK/TPCN2/P2RX7/FOXF1/ERC2/UNC13B/FGR/RAB15/EXPH5/RAB8A/SDC4/RAB9A/RAB26/PRRT2/NKG7/GRIN3A/SYTL3/BACE1/ADGRE2/IL13RA2/ADORA2B/P2RX1/ITGAM/PLEK/RASGRP1/SNX19/SNPH/DOC2A/STX11/PRKCB/CRHBP/SCIN/RAB11FIP1/NCKAP1L/SYT8/SEPTIN5/CADPS2/ADORA2A/SYT12/PCLO/CCR1/SMPD3/CD84/ATP9A/CCL5/ITGB2/FCGR3A/CCL8/GAB2/CHRM2/STX1B/BLK/CLTRN/ABCC4/STXBP5L/PAK1/SYTL4/MICAL3/CFTR…
MF	GO:0046906	tetrapyrrole binding	127	-0.356558	-1.50204	0.00891604	0.00891604	0.0281791	1973	tags=32%, list=12%, signal=29%	TCN1/PXDNL/MB/NOS3/GUCY1B1/CYP1B1/JAK2/CYP4X1/CYP20A1/CYBB/CUBN/PGRMC1/FLVCR2/GUCY1A1/DGCR8/NR1D1/CYB561D1/TPO/CYP2S1/LPO/ABCB6/CYP4Z1/CYP1A2/CYP51A1/CYP4B1/CYP4F22/CYP19A1/PTGS1/CYP4F11/NOS1/CYP2J2/CYP2E1/CYP4F3/EPX/CYP4A22/CYP2A6/IDO2/CYP3A4/NOX5/IDO1/CYP8B1
BP	GO:0017157	regulation of exocytosis	202	-0.310116	-1.39267	0.00898954	0.00898954	0.0283414	3340	tags=28%, list=20%, signal=23%	NSF/FMR1/AP1G1/SEPTIN1/SEPTIN2/IL4R/TPCN2/FOXF1/FGR/RAB15/EXPH5/RAB8A/SDC4/RAB9A/RAB26/GRIN3A/BACE1/ADGRE2/IL13RA2/ADORA2B/P2RX1/ITGAM/DOC2A/PRKCB/NCKAP1L/SYT8/SEPTIN5/CADPS2/ADORA2A/SYT12/PCLO/SMPD3/CD84/ATP9A/ITGB2/GAB2/CHRM2/STX1B/BLK/STXBP5L/SYTL4/CFTR/CNR1/APBA1/SYT3/SYT15/CEACAM1/DRD2/NLGN1/SYT9/IFNG/CADPS/CCR2/GATA1/CACNA1H/RAB27B
CC	GO:0000228	nuclear chromosome	236	0.313126	1.40391	0.0092546	0.0092546	0.0290362	3280	tags=24%, list=19%, signal=20%	HMGA2/H3C7/H3C3/H3C11/HORMAD1/C14orf39/H4C11/H3C2/H4C13/H4C4/H4C6/SYCE1L/H3C8/H3C1/RNF212/TEX12/H4C12/POLE4/H4C1/ZNHIT1/HDAC2/H4C3/ACTR6/H4C15/SMARCB1/SWI5/MORF4L1/PCNA/H4C2/H3C12/GINS1/E2F1/H4C5/SYCP1/H4C14/REC8/CPSF6/RAD51/TET1/NEK2/NUFIP1/H3-3B/POLD2/HUS1B/RGS12/RUVBL2/RPA3/H2AX/SMARCAD1/SPIDR/INO80C/CCNB1IP1/HDAC1/ANP32E/LRWD1/BIRC5/FKBP6
BP	GO:0043010	camera-type eye development	313	0.296225	1.36175	0.0092553	0.0092553	0.0290362	2527	tags=20%, list=15%, signal=17%	PTF1A/SOX11/FOXN4/SLC17A8/KERA/TENM3/LHX1/SIX3/CRYGC/PROM1/PITX2/USH1C/LHX2/DLL1/IMPG2/BMP4/CRYGD/WNT6/TWIST1/WNT7A/FGF10/IHH/TH/BMPR1B/COL8A2/DSCAM/PRSS56/OSR2/WNT2/SDK1/CRYGN/WNT5B/C12orf57/IGFN1/SERPINF1/SLC17A7/PAX2/CRYGB/RPL24/MDM1/THY1/BIRC7/TBC1D32/HDAC2/RET/CACNA1C/CRYBB1/FRS2/FBN2/JAG1/NTRK2/HPCA/PLAAT1/CTNS/EPHB1/CHD7/GLI3/ALDH1A3/EPHB2/B9D1/KDM2B/TULP1/RING1
BP	GO:1903900	regulation of viral life cycle	133	-0.342885	-1.45555	0.00964918	0.00964918	0.0301979	3913	tags=37%, list=23%, signal=29%	ISG20/TRIM25/EIF2AK2/TRIM38/CD28/LARP1/TRIM26/FMR1/PABPC1/TRIM21/TNF/ZC3HAV1/ADAR/IFNL3/RSAD2/APOBEC3G/IFI16/OAS1/OASL/CD4/CD74/APOBEC3H/PPID/TRIM5/TRIM14/TMPRSS4/PPARA/ZNFX1/TRIM68/APOBEC3B/PROX1/MID2/CCL5/TRIM22/BST2/MX1/LAMP3/HLA-DRB1/PARP10/OAS3/CD209/IFIH1/APOBEC3D/OAS2/TRIM34/TRIM6/TRIM10/TRIM31/CIITA
BP	GO:0060284	regulation of cell development	477	0.268668	1.28941	0.0097632	0.0097632	0.0304036	2533	tags=20%, list=15%, signal=18%	SOX11/FOXG1/OLFM4/LHX2/DLL1/RFLNA/NOG/DPYSL5/PLAG1/BMP4/MYOD1/ASCL1/MDK/MT3/PROC/WNT7A/TNFSF11/L1CAM/MAG/SEMA6C/LRP4/NEURL1/EPHA7/LIN28A/BRINP1/IGF1/DSCAM/PAEP/RAC3/WNT2/CAMK2B/BNC1/POU4F1/DLL3/APOA1/PTPRD/SEMA3D/TP53/OPRM1/RPS19/SERPINF1/CCL11/HES6/DYNLT1/HEY2/CLDN5/ID1/THY1/FBLN1/ITPKA/EFNB3/SS18L2/SLIT1/GJC2/HDAC2/VEGFC/DRAXIN/CXCL12/SPINT1/TMEM98/ID2/C1QBP/NKX6-2/TIAM2/BDNF/NGF/RET/FSTL4/FGF1…
BP	GO:0098659	inorganic cation import across plasma membrane	109	-0.365382	-1.50828	0.00978615	0.00978615	0.0304036	4115	tags=42%, list=24%, signal=32%	FXYD2/SLC39A10/SLC24A4/KCNJ11/ABCC9/KCNJ14/SLC12A1/ABCC8/TRPM2/SLC9A5/HFE/WNK1/CACNA2D1/ATP1A2/KCNQ1/KCNH2/ATP1A3/CALCR/SLC9A4/TRPM1/P2RX1/RAMP3/SLC24A1/SLC9A6/KCNJ1/TRPV5/TRPM4/WNK3/SLC9C1/KCNJ16/HCN2/ATP1A1/SCNN1B/SLC5A2/KCNJ10/KCNJ9/KCNJ13/SLC9C2/CACNA1F/SLC12A3/SLC9A3/IFNG/CACNA1E/STEAP2/SLC5A1/MS4A1
BP	GO:0099587	inorganic ion import across plasma membrane	109	-0.365382	-1.50828	0.00978615	0.00978615	0.0304036	4115	tags=42%, list=24%, signal=32%	FXYD2/SLC39A10/SLC24A4/KCNJ11/ABCC9/KCNJ14/SLC12A1/ABCC8/TRPM2/SLC9A5/HFE/WNK1/CACNA2D1/ATP1A2/KCNQ1/KCNH2/ATP1A3/CALCR/SLC9A4/TRPM1/P2RX1/RAMP3/SLC24A1/SLC9A6/KCNJ1/TRPV5/TRPM4/WNK3/SLC9C1/KCNJ16/HCN2/ATP1A1/SCNN1B/SLC5A2/KCNJ10/KCNJ9/KCNJ13/SLC9C2/CACNA1F/SLC12A3/SLC9A3/IFNG/CACNA1E/STEAP2/SLC5A1/MS4A1
BP	GO:0045017	glycerolipid biosynthetic process	239	-0.297858	-1.36558	0.0098519	0.0098519	0.0305337	4766	tags=34%, list=28%, signal=25%	MTMR2/KAT5/TTC7A/ATG14/LPIN1/INPP5F/PLD1/MTMR4/PIGO/LPIN2/ITPKB/DGAT1/RGN/LCAT/PNPLA3/PIGA/SMG1/GPAM/LDLR/PCK2/PISD/PITPNM1/PIK3C2G/PITPNM3/PIKFYVE/C3/MOGAT1/LPCAT3/INPP4B/ABHD4/PIK3CG/DGKQ/SLC44A4/GPAA1/UVRAG/PLCE1/HTR2B/PIGG/PI4KA/INPPL1/PGAP1/MTMR1/PIP4K2B/EFR3A/LPCAT1/PIGZ/DGKE/OCRL/GPAT3/CHKB/PLCG2/LPIN3/LIPH/ACSL1/INPP1/PIK3R1/CAPN2/MPPE1/PIK3R3/SLA2/SOCS2/SIK1/DGAT2/SLC27A1/DGKA/MTM1/ABHD3…
MF	GO:1901681	sulfur compound binding	245	0.310581	1.39965	0.00987686	0.00987686	0.0305371	3079	tags=27%, list=18%, signal=22%	TKTL1/FST/COL11A1/APOB/SFRP1/IMPG2/BMP4/GAL3ST3/FGFBP1/MDK/MPO/POSTN/HPSE2/TENM1/FGF10/SOST/ACBD7/SAA1/APOE/COMP/TPK1/LPA/COL25A1/CCDC80/SERPINA5/H1-1/PRELP/RPL29/PPIA/LRTM2/PDCD5/PGF/SLIT1/PRMT1/AOC1/GCDH/PCOLCE2/COL5A3/AZU1/CRISPLD2/RSPO3/COL23A1/THBS1/ANG/PRMT8/FN1/GNMT/GSTP1/RTN4R/GREM2/PCIF1/FGF7/PAFAH1B1/FGF1/NELL1/FSTL1/FGF2/FGFR1/APLP1/RPL22/SOAT2/RTN4RL1/NDNF/HDGF/CLEC3B/THBS3
BP	GO:0046390	ribose phosphate biosynthetic process	216	0.312057	1.3791	0.0101939	0.0101939	0.0314	2601	tags=26%, list=15%, signal=23%	CDA/NDUFB9/NDUFA9/NME1/NDUFB8/ATP5ME/ADCY10/SDHB/NDUFA3/NDUFA12/AK5/NDUFB2/ATP5PO/ATP5MC1/ATP5MGL/NDUFA11/PDK4/NME4/SNCA/NDUFA7/NME3/ATP5F1D/NDUFAB1/NDUFB1/ATP5PF/ATP5PD/NDUFA2/GCDH/SPHK2/NDUFS4/ATP5MG/PRPSAP2/NME5/NDUFS5/NDUFS8/ADSS1/HACD1/DGUOK/NDUFC1/NDUFS3/NDUFB10/NDUFB7/NDUFB11/LDHC/ATP5MC2/PPT2/ATP5F1C/ATP5F1E/NDUFB4/NDUFA5/ATP5MF/NDUFB5/UQCC3/APRT/PDK2/PPCDC/AK1
BP	GO:0018108	peptidyl-tyrosine phosphorylation	352	-0.274191	-1.3064	0.010205	0.010205	0.0314	3589	tags=30%, list=21%, signal=24%	IL23A/TTN/ALK/HCK/TNFRSF14/IL12RB2/CD81/DGKQ/NF2/SEMA4D/THBS4/IL15/PTK2/DLG3/BTK/ADAM17/TGFA/EPHA6/MET/TNF/PTPRC/FGR/NCAPG2/JAK2/IL24/CD40/JAK1/LRP8/CSF1R/NTRK1/FCGR1A/SHC1/MVP/HPX/NRP1/PECAM1/ANGPT4/ACE/TTBK1/CBLB/NCL/RIPK2/PLCG2/CD4/BMP6/OSM/SH2D1B/CD74/ABI2/ENPP2/BST1/LRRK1/ARL2BP/CASS4/SH3BP5/NOD2/FGFR2/GPRC5A/HIPK1/LTK/HCLS1/PARP14/PRLR/CCL5/WEE2/ITGB2/EGF/STAP1/LIF/PARP9/IL18/WNT3A/NCF1/LIL…
BP	GO:0050767	regulation of neurogenesis	347	0.287355	1.33465	0.0103055	0.0103055	0.0316333	2509	tags=21%, list=15%, signal=18%	SOX11/FOXG1/LHX2/DLL1/NOG/DPYSL5/PLAG1/ASCL1/MDK/MT3/WNT7A/L1CAM/MAG/SEMA6C/LRP4/NEURL1/EPHA7/LIN28A/BRINP1/DSCAM/WNT2/CAMK2B/POU4F1/DLL3/PTPRD/SEMA3D/TP53/OPRM1/SERPINF1/CCL11/HES6/DYNLT1/HEY2/ID1/THY1/ITPKA/EFNB3/SS18L2/SLIT1/GJC2/HDAC2/VEGFC/DRAXIN/CXCL12/SPINT1/TMEM98/ID2/NKX6-2/TIAM2/BDNF/NGF/FSTL4/FGF13/HEYL/NTRK2/FN1/TNR/LEF1/E2F1/CUX2/EFNA5/CHD7/RTN4R/PTPRZ1/BMPR1A/SHOX2/RND2/GLI3/PAFAH1B…
BP	GO:0051961	negative regulation of nervous system development	141	0.344276	1.43706	0.0104318	0.0104318	0.0319198	2428	tags=22%, list=14%, signal=19%	SOX11/LHX2/NOG/DPYSL5/MT3/WNT7A/MAG/SEMA6C/LRP4/EPHA7/LIN28A/BRINP1/DLL3/SEMA3D/TP53/CCL11/DYNLT1/ID1/THY1/EFNB3/SLIT1/DRAXIN/TMEM98/NKX6-2/FSTL4/FGF13/TNR/RTN4R/BMPR1A/APPL2/EPHB2
BP	GO:0030522	intracellular receptor signaling pathway	248	-0.301768	-1.38612	0.0104487	0.0104487	0.0319198	2936	tags=24%, list=17%, signal=20%	JAK2/TNFAIP3/SAFB2/TRAF6/XIAP/DHX58/SLC15A2/TLR4/RNF125/NR2F2/NLRX1/ZNF366/ACTN4/NODAL/KMT2D/INAVA/RIPK2/OASL/CRKL/ANKRD17/HNF4A/NR2C2/NR3C2/PADI2/TP63/NR1D1/ALPK1/NEDD4/IRF7/RORB/PPARA/NOD2/PTPN22/DDX60/TRIM68/FOXH1/CNOT1/ESRRB/NR6A1/NR4A2/GPER1/NKX3-1/ALOXE3/NR2E3/PAK1/HNF4G/OAS3/NR0B1/IFIH1/BIRC3/EGLN2/ESR2/LEP/ZNF536/VDR/LMO3/ESR1/FOXA1/NR5A1/AR
BP	GO:0006338	chromatin remodeling	333	0.285623	1.32261	0.0107372	0.0107372	0.032723	2419	tags=17%, list=14%, signal=15%	HMGA2/H2BC10/H2BC14/H1-5/H3C7/H3C3/H3C11/H4C11/H3C2/H4C13/H2BC13/H4C4/H4C6/YEATS4/H2BW2/H3C13/H2BC3/CENPV/H3C8/H3C1/H1-3/H1-1/H4C12/H1-4/H2BC9/H4C1/ZNHIT1/H2BW1/H2BC17/H2BC7/HDAC2/NDN/H4C3/NPM2/CHD4/ACTR6/H4C15/H2BC18/SMARCB1/SPHK2/BCL7C/H3C14/H4C2/H1-10/H3C12/SATB1/H4C5/H4C14/CHD7/H2BC15/PIH1D1/OIP5/TET1/LOXL2/SMYD3/DPF1/VPS72
CC	GO:0005770	late endosome	271	-0.286353	-1.33167	0.0107692	0.0107692	0.0327423	3844	tags=28%, list=23%, signal=22%	LDLR/NBR1/DYSF/SLC11A2/MYO5A/SLC1A1/PIP4P2/CLTCL1/CYB561A3/PIKFYVE/IFNAR1/M6PR/CLEC16A/MARCHF8/MARCHF1/STEAP3/CTSS/UVRAG/HTT/MAGI2/ASTN2/TPCN2/CLCN3/SLC31A1/FYCO1/SLC30A3/ABCA3/KCNQ1/TMEM192/RAB9B/DERL1/NTRK1/ZFYVE26/RAB9A/ABCA5/NPC1/BACE1/NMNAT2/ECPAS/CD74/VPS26B/WDR91/ATP7A/MAPK1/TCIRG1/NAPSA/HSPA8/TTPA/CRHBP/SLA2/PLEKHM1/F2R/ATG9A/PARM1/ATP10B/DYNC1LI2/ABCB6/MTM1/BST2/CD300LG/LAMP3/HLA-DRB1/HL…
BP	GO:0019932	second-messenger-mediated signaling	289	-0.283962	-1.33593	0.0112082	0.0112082	0.0339965	3385	tags=29%, list=20%, signal=24%	PTGDR2/CASQ2/DGKQ/PEX5L/NOS3/PLCE1/HTT/BCAP31/GUCY1B1/BTK/HTR2B/TPCN2/P2RX7/GSTM2/TNF/PDE3B/PTPRC/P2RY11/ATP1A2/PPP1R9B/CLIC2/PDE2A/CHERP/NMUR1/PTBP1/BHLHA15/CXCR1/RYR2/NFAT5/PLCG2/CD4/TBC1D10C/PRKAA1/PLA2G4B/ADORA2B/SELP/MCTP1/GUCY1A1/PLEK/CGAS/NPR1/DDAH1/NFATC1/BST1/EDNRB/SLA2/GBP1/MCTP2/CLEC7A/TRPM4/TRAT1/OR51E2/CCL20/NFATC3/CCR1/CXCR3/FCGR3A/NPPA/CD3E/NCALD/CXCR2/CXCR6/GRIN1/CMKLR1/SGCD/SELE/…
BP	GO:0043269	regulation of ion transport	644	-0.247345	-1.24061	0.0113563	0.0113563	0.0343643	1996	tags=18%, list=12%, signal=17%	EPPIN/P2RX1/RAMP3/PTGES/GRM2/LRRC26/AHNAK/ATP7A/FLNA/WFS1/KCNV2/KCNJ1/AHCYL1/PM20D1/TCIRG1/CAV3/HVCN1/IL16/UBASH3B/NEDD4/CRHBP/KCNQ4/SCN4B/F2R/GRIN3B/SYT8/ADORA2A/LRRC38/SYT12/SIK1/ATP8B1/WNK3/CCR1/ABCB1/KCNS3/CD84/CCL5/KCNJ16/TCAF2/HCN2/EGF/PDE4B/ATP1A1/KCNN4/GABBR1/KCNK6/MAOB/GPER1/NPPA/KCND2/KCNA2/CACNG8/KCNJ10/KCNH5/KCNJ9/STIM1/CLTRN/ATP2A1/GDNF/GRIN1/CFTR/CNR1/CASR/SPTBN4/P2RY6/KCNK13/KCND3/…
BP	GO:0098771	inorganic ion homeostasis	563	-0.248179	-1.2332	0.0115851	0.0115851	0.0348925	3212	tags=25%, list=19%, signal=21%	HTT/AFG3L2/RASA3/BCAP31/SLC4A2/HTR2B/TPCN2/P2RX7/GSTM2/HEPHL1/CLCN3/NT5E/SLC31A1/SLC30A7/PTPRC/NOL3/ATP1A2/CD40/CLIC2/ATP13A5/SLC30A3/KCNQ1/F2RL3/CCL21/HEPH/ANK3/XIAP/KEL/MLLT6/SLC24A3/KCNH2/CHERP/HPX/AQP11/CD19/SYPL2/ATP1A3/CP/ACE/CLDN16/FTH1/RYR2/JPH3/PLCG2/GRINA/SLC9A4/BMP6/CCKBR/XPR1/ATP6V0D2/TMC8/P2RX1/ATP7A/NPR1/SLC24A1/FLNA/SLC9A6/WFS1/MAPK1/TCIRG1/TRPV5/EGLN1/CAV3/EDNRB/HVCN1/UBASH3B/TMPR…
BP	GO:0016055	Wnt signaling pathway	429	0.271694	1.29236	0.0116514	0.0116514	0.0348925	2454	tags=19%, list=14%, signal=16%	SOSTDC1/SFRP2/SFRP1/BARX1/GREM1/WNT4/NOG/WNT6/MDK/SFRP5/TPBGL/NKD2/WNT7A/SCEL/ISL1/AMER3/FGF10/SOST/CD24/LRP4/NOTUM/IGFBP6/DACT3/TMEM88/WNT11/RAC3/WNT2/APOE/CDH2/TLE2/MDFI/WNT5B/RPS12/MESP1/CXXC4/CSNK2B/MAD2L2/NDRG2/CTHRC1/APCDD1L/RBX1/IGFBP2/CTNND2/NKX2-5/TCF7L1/IGFBP1/KLF15/PIN1/DKKL1/WNK2/CCND1/GPC6/DRAXIN/SDHAF2/HECW1/SOX17/UBE2B/DLX5/RSPO3/CSNK1E/BICC1/RBMS3/SFRP4/DVL2/CBY1/LEF1/RNF220/RACK1…
BP	GO:0010506	regulation of autophagy	333	-0.273193	-1.30305	0.0116679	0.0116679	0.0348925	4930	tags=33%, list=29%, signal=24%	CHMP4A/SNX7/RUBCN/SUPT5H/PLEKHF1/KAT5/SNRNP70/RPTOR/ATP6V1C1/ATG14/ATP6V1A/TP53INP1/ZMPSTE24/TICAM1/SH3GLB1/MTMR4/SESN2/ATP6V1E2/DCAF12/SMCR8/C9orf72/DAPK1/SNX32/MTDH/VPS13C/SMG1/BCL2L11/SREBF2/EIF4G1/STAT3/TRIM38/AKT1/TBC1D14/VPS13D/CLEC16A/CAPN1/ROCK1/ORMDL3/SNX30/SPTLC1/LARP1/USP36/PIM2/OPTN/UVRAG/ADRB2/HTT/HTR2B/TPCN2/TRIM21/DAPL1/MET/GNAI3/FYCO1/ERCC4/UBQLN2/ERN1/RAB8A/PIP4K2B/CTTN/IL10/MAPK…
BP	GO:0051606	detection of stimulus	236	-0.288165	-1.31975	0.0116779	0.0116779	0.0348925	2859	tags=31%, list=17%, signal=26%	KCNMB1/REEP6/KCNQ1/STRC/NTRK1/TLR4/OR10A2/AZGP1/OPN3/PDE6C/WHRN/PIEZO1/C4B/RYR2/TRPM3/OR1L8/BACE1/OR2A42/OR14K1/CRB1/PKD1/TLR6/CEP250/PJVK/OR1Q1/OR1M1/OR1F1/OR10AD1/CAV3/NAIP/NOD2/PKDREJ/NOD1/CLEC7A/TLR1/PDZD7/OR51E2/CDHR2/OR13A1/LPO/OR7D2/GRK7/HLA-DRB1/TACR1/STIM1/NR2E3/PAK1/CASR/PKD1L1/OR2A7/TAS2R20/TAS2R10/GNAT2/CRTAM/PGLYRP3/CACNA1F/GPR88/NPFFR2/TAS2R5/AIPL1/ASIC3/KCNIP2/CLEC6A/ABCA4/TMC2/OR1…
BP	GO:0050807	regulation of synapse organization	197	0.322326	1.41821	0.0116801	0.0116801	0.0348925	2615	tags=22%, list=15%, signal=19%	CBLN2/PCDH8/ADGRB3/SLITRK3/SLITRK5/SLITRK4/LRRN1/LRFN5/WNT7A/NRXN1/LRP4/NEURL1/EPHA7/OXT/CAMK2B/ST8SIA2/APOE/CDH2/GRIN2B/LINGO4/PTPRD/CDH8/TUBA1A/ADGRL1/SNCA/ITPKA/LRTM2/SLIT1/GRID2/GPC6/SYNDIG1/BDNF/CDC20/NTRK2/CUX2/EFNA5/EPHB1/PAFAH1B1/EPHB2/CDK5R1/DBN1/SLITRK2/TUBB
BP	GO:0050808	synapse organization	411	0.276305	1.30466	0.0117009	0.0117009	0.0348925	2189	tags=18%, list=13%, signal=16%	CBLN2/PCDH8/ADGRB3/SLITRK3/P2RX2/DNER/NRG1/SLITRK5/GABRA2/SLITRK4/BCAN/PCDHB6/LRRN1/LRFN5/ACTBL2/WNT7A/RAPSN/NRXN1/L1CAM/PCDHGC4/LRP4/NEURL1/EPHA7/GABRB2/OXT/DSCAM/SNCB/CAMK2B/ST8SIA2/APOE/CDH2/POU4F1/GRIN2B/TMEM108/LINGO4/PTPRD/SDK1/GABRG2/IGFN1/PCDHB2/CDH8/TUBA1A/ADGRL1/PALM/CTNND2/SNCA/PIN1/CHCHD10/PCDHB10/ITPKA/PFN1/LRTM2/SLIT1/GRID2/GPC6/SYNDIG1/PCDHB14/CHD4/FRRS1L/INA/BDNF/PCDHB16/FGF13/CDC…
BP	GO:0048863	stem cell differentiation	238	0.311287	1.39777	0.0117217	0.0117217	0.0348925	1855	tags=16%, list=11%, signal=15%	SOX11/HMGA2/MSX1/SFRP2/FGF19/PITX2/NRG1/SFRP1/GREM1/ZIC3/HAND2/NOG/BMP4/TBX1/TCF15/TWIST1/WNT7A/ISL1/SEMA6C/LIN28A/CDH2/SOX5/SEMA3D/TP53/PAX2/RPS7/NRTN/NKX2-5/RADIL/KITLG/HDAC2/RBM24/CHD4/TBX5/SOX17/RET/TEAD2/JAG1/FN1
BP	GO:0051783	regulation of nuclear division	136	0.345163	1.43194	0.0118206	0.0118206	0.0351053	3863	tags=32%, list=23%, signal=25%	IGF2/MSX1/HORMAD1/WNT4/BMP4/USP44/IGF1/AURKB/MAD2L2/MAD2L1/PIN1/AURKAIP1/DUSP1/NPM2/UBE2B/EPGN/CDC20/ANAPC11/DMRT1/CDC25C/PRAP1/GPR3/NEK2/FBXO5/CUL7/SPHK1/CCNB1/RAD51AP1/ZWINT/HASPIN/RGCC/PLCB1/IL1A/BIRC5/ANAPC5/PCID2/NUF2/MAD2L1BP/BUB1B/CENPF/PDGFB/CCDC8/KIF20B/CDT1
MF	GO:0008514	organic anion transmembrane transporter activity	168	-0.319438	-1.3982	0.0118534	0.0118534	0.0351213	2799	tags=27%, list=16%, signal=23%	SLC19A1/SLC6A8/SLC7A2/SLC1A7/SLC26A1/SLC23A2/SLC16A3/SLC1A4/ABCC11/SFXN2/SLC7A3/SLCO2B1/SFXN3/ABCC2/SLC23A3/SLC16A9/SLC26A2/SLCO4A1/SLC36A1/SLC6A11/SLC52A3/SLC7A5/SLC27A1/SLCO5A1/SLC26A4/SLC25A32/SLC4A9/SLC26A8/SLC26A9/ABCC4/CFTR/SLC27A6/ASIC3/SLC1A3/SLC2A14/SLCO2A1/SLC1A2/SLC25A21/SLC7A11/SLC26A5/SLCO4C1/SLC22A11/SLC23A1/SLC13A2/SLC6A14
CC	GO:0010008	endosome membrane	524	-0.257014	-1.27596	0.0119753	0.0119753	0.0354004	5109	tags=34%, list=30%, signal=25%	ABCG4/ERBB2/HGS/AP2A2/ATP11C/RIPK1/SCARB2/GRIPAP1/TF/LEPROT/WASHC2C/RAB11FIP5/ARHGAP1/RAB7B/NCF4/ATG9B/CHMP4A/SNX7/LZTR1/ANKFY1/HPS6/VPS11/PLEKHF1/ATP6AP2/MTMR2/OCA2/ZFYVE9/ATP6V1A/HLA-C/INPP5F/EHD1/PACSIN2/RNASEK/PLEKHB2/PLD1/TICAM1/EHD3/ABCA2/MR1/MTMR4/SLC11A1/KIF16B/GOSR2/TMEM30A/VPS4B/NAPEPLD/FURIN/DIO3/RAP2B/UEVLD/EEA1/SH3GL3/IFITM2/VPS13C/HLA-DPB1/SLC48A1/FFAR4/LDLR/SLC15A3/SLC11A2/SLC1A1/S…
BP	GO:0007268	chemical synaptic transmission	644	0.254561	1.25041	0.0122236	0.0122236	0.0359682	3158	tags=24%, list=19%, signal=20%	NPY/CBLN2/PCDH8/HTR1E/TUBB2B/SLC17A8/SLITRK3/SORCS3/BCHE/PENK/OPRK1/PVALB/GRID1/P2RX2/SLITRK5/GABRA2/SLC24A2/SCTR/NOG/CNTN4/HTR3C/PCDHB6/GABRR1/KCNA1/WNT7A/RAPSN/CALB2/NRXN1/CHRND/HTR1D/TH/RAB3B/RIMS1/GALR3/NEURL1/SLC1A6/CACNA1G/NTF3/GABRB2/GABRQ/OXT/SNCB/RAC3/CAMK2B/APOE/DTNA/NMU/CDH2/DRD5/GRIN2B/TMEM108/PTPRD/GABRG2/OPRM1/CACNA1B/NRG3/KCNN1/CPLX2/PRKAR1B/PCDHB2/CDH8/GRIN2A/NETO1/SLC17A7/SNCA/MY…
BP	GO:0098916	anterograde trans-synaptic signaling	644	0.254561	1.25041	0.0122236	0.0122236	0.0359682	3158	tags=24%, list=19%, signal=20%	NPY/CBLN2/PCDH8/HTR1E/TUBB2B/SLC17A8/SLITRK3/SORCS3/BCHE/PENK/OPRK1/PVALB/GRID1/P2RX2/SLITRK5/GABRA2/SLC24A2/SCTR/NOG/CNTN4/HTR3C/PCDHB6/GABRR1/KCNA1/WNT7A/RAPSN/CALB2/NRXN1/CHRND/HTR1D/TH/RAB3B/RIMS1/GALR3/NEURL1/SLC1A6/CACNA1G/NTF3/GABRB2/GABRQ/OXT/SNCB/RAC3/CAMK2B/APOE/DTNA/NMU/CDH2/DRD5/GRIN2B/TMEM108/PTPRD/GABRG2/OPRM1/CACNA1B/NRG3/KCNN1/CPLX2/PRKAR1B/PCDHB2/CDH8/GRIN2A/NETO1/SLC17A7/SNCA/MY…
BP	GO:0030278	regulation of ossification	115	0.36359	1.46214	0.0125717	0.0125717	0.0368481	751	tags=16%, list=4%, signal=15%	SOX11/SFRP1/GREM1/WNT4/RFLNA/BMP4/MDK/SIX2/TWIST1/GDF10/ADGRV1/SOST/LRP4/NOTUM/BMPR1B/OXT/OSR2/COMP
BP	GO:0006869	lipid transport	374	-0.267557	-1.28254	0.0126034	0.0126034	0.0368481	4395	tags=33%, list=26%, signal=25%	SLC4A1/SURF4/RBP4/TMEM30A/XKR6/DENND5B/VPS4B/ABCG8/FURIN/OSBPL5/SPG11/SLCO1C1/CPT1A/LCAT/VPS13C/TMF1/SLC10A7/ANO4/SLC27A3/LDLR/PROCA1/SREBF2/PITPNM1/ABCB4/AKT1/PITPNM3/IL1B/CLPTM1L/VPS13D/ZDHHC5/LPCAT3/PLA2R1/ITGAV/VLDLR/VPS13A/GM2A/TNFAIP8L3/TEX2/TPCN2/P2RX7/CETP/ATP8B2/ATP9B/ABCA3/PLSCR2/KCNQ1/LRP10/CFHR4/SGPP1/ABCC11/GDF9/ABCA5/APOL2/ACE/NPC1/SLCO2B1/C2CD2L/RBP2/BMP6/ABCC2/PRKAA1/ATP11B/OSBP2/…
BP	GO:0042886	amide transport	265	-0.287996	-1.33347	0.0126089	0.0126089	0.0368481	2218	tags=21%, list=13%, signal=19%	PFKL/PASK/HNF4A/PTPRN2/CD74/SNX19/MC4R/TCIRG1/ILDR1/NR1D1/NNAT/CRHBP/TAP2/TRPM4/ALOX5/PCLO/SMPD3/KLF7/ABCB1/SLC27A1/CCL5/FAM3D/SLC25A32/GABBR1/IL1RN/GPER1/HLA-DRB1/SLC14A2/AQP9/GLTPD2/BLK/CLTRN/ABCC4/SYTL4/CFTR/CNR1/CASR/LRP2/SLC14A1/CD209/SLC30A8/EPHA5/OXCT1/GIPR/PER2/TAP1/DRD2/LEP/SYT9/IFNG/SLC7A11/AQP7/GPR27/ADCY8/CD38/ABCA12
BP	GO:0150063	visual system development	362	0.283295	1.32062	0.0126463	0.0126463	0.0368729	1166	tags=13%, list=7%, signal=12%	PTF1A/MFAP2/SOX11/FOXN4/SLC17A8/KERA/TENM3/LHX1/SIX3/CRYGC/PROM1/ADAMTS18/PITX2/USH1C/LHX2/DLL1/IMPG2/BMP4/CRYGD/WNT6/TWIST1/WNT7A/FGF10/IHH/TH/BMPR1B/COL8A2/DSCAM/PRSS56/OSR2/WNT2/SDK1/CRYGN/WNT5B/ABCB5/C12orf57/IGFN1/SERPINF1/SLC17A7/MEIS3/PAX2/CRYGB/RPL24/MDM1/THY1/FREM2
BP	GO:0007178	transmembrane receptor protein serine/threonine kinase signaling pathway	345	0.283697	1.31647	0.0128451	0.0128451	0.0373677	3089	tags=22%, list=18%, signal=18%	SOX11/SOSTDC1/MSX1/FST/SFRP2/SFRP1/GREM1/GDF6/LEFTY2/NOG/BMP4/INHBE/SFRP5/DACT2/BMP3/GDF10/FGF10/SOST/NREP/BMPR1B/COMP/TP53/TNFAIP6/ATOH8/CSNK2B/NBL1/HTRA3/LOX/PEG10/COL3A1/CLDN5/GDF5/ID1/BMPER/ONECUT2/PIN1/TMPRSS6/HDAC2/RGMA/DLX5/FSTL3/THBS1/LEMD3/FBN2/LTBP4/SFRP4/FAM83G/LEF1/DMRT1/TGFBR3L/FAM89B/GPC3/SULF1/GREM2/TGFB1I1/BMPR1A/TET1/FBXL15/FMOD/APPL2/CTDSPL2/GDF15/ZNF423/FSTL1/RNF165/ARRB2/COL1A…
BP	GO:0001838	embryonic epithelial tube formation	126	0.3544	1.4537	0.0129068	0.0129068	0.0374619	1924	tags=15%, list=11%, signal=13%	SOX11/SFRP2/SFRP1/GREM1/LHX2/WNT4/NOG/BMP4/WNT6/TWIST1/CTHRC1/PAX2/RPS7/PFN1/RGMA/SPINT1/RET/TEAD2/DVL2
BP	GO:0010817	regulation of hormone levels	450	-0.25967	-1.2685	0.0134052	0.0134052	0.0388204	2533	tags=23%, list=15%, signal=20%	GDF9/TG/GFI1/SLC16A2/ACE/PCSK1/TBX3/DHRS4/C2CD2L/BMP6/PFKL/PASK/OSM/HNF4A/PTPRN2/ALDH8A1/SLCO4A1/LIPE/SNX19/MC4R/TCIRG1/MBOAT4/ILDR1/EDNRB/NR1D1/FOXE1/NNAT/CRHBP/RAB11FIP1/CRYM/SLC7A5/PCSK7/TRPM4/PLA2G7/TPO/CTSZ/ALOX5/RDH10/PCLO/DGAT2/CYP2S1/SMPD3/KLF7/BCO1/CCL5/FAM3D/ALDH1A1/ATP1A1/GABBR1/BBS1/GNRHR/IL1RN/LIF/IYD/SCNN1B/GPER1/HLA-DRB1/CRABP1/TACR1/PNPLA4/BLK/CYP1A2/NKX3-1/CLTRN/DHRS7/RETSAT/SYTL…
BP	GO:0050801	ion homeostasis	573	-0.252594	-1.25783	0.0134927	0.0134927	0.0389857	3212	tags=25%, list=19%, signal=21%	HTT/AFG3L2/RASA3/BCAP31/SLC4A2/HTR2B/TPCN2/P2RX7/GSTM2/HEPHL1/CLCN3/NT5E/SLC31A1/SLC30A7/PTPRC/NOL3/ATP1A2/CD40/CLIC2/ATP13A5/SLC30A3/KCNQ1/F2RL3/CCL21/HEPH/ANK3/XIAP/KEL/MLLT6/SLC24A3/KCNH2/CHERP/HPX/AQP11/CD19/SYPL2/ATP1A3/CP/ACE/CLDN16/P2RY2/FTH1/RYR2/JPH3/PLCG2/GRINA/SLC9A4/BMP6/CCKBR/XPR1/ATP6V0D2/TMC8/P2RX1/GRM2/ATP7A/NPR1/SLC24A1/FLNA/SLC9A6/WFS1/MAPK1/TCIRG1/TRPV5/EGLN1/CAV3/EDNRB/HVCN1/U…
BP	GO:0018212	peptidyl-tyrosine modification	354	-0.2719	-1.29596	0.0135889	0.0135889	0.0391753	3589	tags=29%, list=21%, signal=24%	IL23A/TTN/ALK/HCK/TNFRSF14/IL12RB2/CD81/DGKQ/NF2/SEMA4D/THBS4/IL15/PTK2/DLG3/BTK/ADAM17/TGFA/EPHA6/MET/TNF/PTPRC/FGR/NCAPG2/JAK2/IL24/CD40/JAK1/LRP8/CSF1R/NTRK1/FCGR1A/SHC1/MVP/HPX/NRP1/PECAM1/ANGPT4/ACE/TTBK1/CBLB/NCL/RIPK2/PLCG2/CD4/BMP6/OSM/SH2D1B/CD74/ABI2/ENPP2/BST1/LRRK1/ARL2BP/CASS4/SH3BP5/NOD2/FGFR2/GPRC5A/HIPK1/LTK/HCLS1/PARP14/PRLR/CCL5/WEE2/ITGB2/EGF/STAP1/LIF/PARP9/IL18/WNT3A/NCF1/LIL…
BP	GO:0050792	regulation of viral process	152	-0.327734	-1.42079	0.0136466	0.0136466	0.0392532	3449	tags=32%, list=20%, signal=25%	LARP1/TRIM26/FMR1/PABPC1/TRIM21/TNF/MDFIC/ZC3HAV1/ADAR/IFNL3/RSAD2/APOBEC3G/IFI16/OAS1/OASL/CD4/CD74/APOBEC3H/PPID/RSF1/TRIM5/TRIM14/TMPRSS4/PPARA/ZNFX1/TRIM68/APOBEC3B/PROX1/MID2/CCL5/TRIM22/BST2/HEXIM1/MX1/LAMP3/HLA-DRB1/STAT1/PARP10/OAS3/CD209/IFIH1/APOBEC3D/OAS2/TRIM34/TRIM6/TRIM10/TRIM31/CIITA
BP	GO:0009260	ribonucleotide biosynthetic process	210	0.31306	1.38206	0.0140088	0.0140088	0.0401675	2601	tags=27%, list=15%, signal=23%	CDA/NDUFB9/NDUFA9/NME1/NDUFB8/ATP5ME/ADCY10/SDHB/NDUFA3/NDUFA12/AK5/NDUFB2/ATP5PO/ATP5MC1/ATP5MGL/NDUFA11/PDK4/NME4/SNCA/NDUFA7/NME3/ATP5F1D/NDUFAB1/NDUFB1/ATP5PF/ATP5PD/NDUFA2/GCDH/SPHK2/NDUFS4/ATP5MG/NME5/NDUFS5/NDUFS8/ADSS1/HACD1/DGUOK/NDUFC1/NDUFS3/NDUFB10/NDUFB7/NDUFB11/LDHC/ATP5MC2/PPT2/ATP5F1C/ATP5F1E/NDUFB4/NDUFA5/ATP5MF/NDUFB5/UQCC3/APRT/PDK2/PPCDC/AK1
BP	GO:0007498	mesoderm development	121	0.35297	1.43505	0.0140272	0.0140272	0.0401675	1190	tags=17%, list=7%, signal=15%	HMGA2/LHX1/SFRP2/LHX2/ZIC3/NOG/BMP4/MESP2/SIX2/TBX1/TCF15/WNT11/POU4F1/DLL3/RPS6KA6/MEST/MESP1/PAX2/RPL38/EYA1
BP	GO:0050731	positive regulation of peptidyl-tyrosine phosphorylation	172	-0.310305	-1.35996	0.0141663	0.0141663	0.0403851	3371	tags=36%, list=20%, signal=29%	CD81/DGKQ/SEMA4D/THBS4/IL15/DLG3/ADAM17/TGFA/TNF/PTPRC/JAK2/IL24/CD40/LRP8/CSF1R/FCGR1A/HPX/NRP1/PECAM1/ANGPT4/ACE/RIPK2/PLCG2/CD4/BMP6/OSM/SH2D1B/CD74/ENPP2/LRRK1/ARL2BP/CASS4/NOD2/LTK/HCLS1/PARP14/CCL5/EGF/STAP1/LIF/PARP9/IL18/WNT3A/NCF1/CD3E/CD44/FLT3/IL20/IL31RA/IL21/CLEC6A/IL6R/LEP/CD80/PTK6/IFNG/ADIPOQ/CNTF/ITGB3/IL12B/GATA1/RELN
CC	GO:0009925	basal plasma membrane	241	-0.288208	-1.32356	0.0141663	0.0141663	0.0403851	3267	tags=27%, list=19%, signal=22%	AQP4/SLC7A8/AQP3/DLG3/SLC4A2/TGFA/MET/VSIG1/KCNQ1/SLC19A1/HEPH/ANK3/SLC26A1/SLC23A2/SLC16A3/ACE/LEPR/SLC9A4/PKD1/ITGA9/DAG1/ATP7A/NAIP/KCNQ4/NOD2/NOD1/SLC7A5/DLG2/PROM2/B4GALT1/SLC27A1/LPO/KCNJ16/CLCA2/BSND/MSN/ATP1A1/SLC4A9/DST/CD300LG/KCNJ10/AQP9/RAB17/ABCC4/SLC40A1/CD44/CASR/P2RY6/MYO1A/SLC14A1/MST1R/SLC10A1/CEACAM1/ATP6V0A4/SLC1A3/AQP2/S100G/AQP7/SLC26A5/SLCO4C1/ADCY8/CD38/SLC23A1/TLR9
BP	GO:0022618	ribonucleoprotein complex assembly	195	0.312847	1.37252	0.0145862	0.0145862	0.0414895	4720	tags=37%, list=28%, signal=27%	RPS28/SNRPE/RPL13A/CELF3/SNRPG/RPS19/SNRPD2/SNRPF/RPL11/RPSA/RPL24/SNRPB/SNRPC/RPL38/RPL23A/RPS5/LSM2/RPS14/SF3B5/RPS27/PTBP2/RPLP0/SF3B6/RPS15/RPS27L/MRTO4/ERAL1/EIF6/SRSF12/PRPF18/RPL6/PIH1D1/CPSF6/SRPK3/NUFIP1/MRPL20/EIF3M/RUVBL2/CRNKL1/SRPK1/GEMIN4/ABT1/RPF2/EIF3K/RPL10/YJU2/ISY1/EIF2D/SNU13/LUC7L2/TARBP2/SF3A3/PRPF31/GCFC2/TGS1/RPL5/EIF3G/ZNHIT3/MRPS7/NOP53/SART3/SNRPB2/SNRPD1/PHF5A/LSM4/GEM…
BP	GO:0009063	cellular amino acid catabolic process	105	-0.35215	-1.44024	0.0147468	0.0147468	0.0418533	4134	tags=33%, list=24%, signal=25%	DLST/ENOSF1/PIPOX/MTRR/HOGA1/ACMSD/IL4I1/GAD1/NOS3/AMDHD1/HPD/KYNU/ALDH6A1/OAT/CSAD/ACADSB/AMT/ALDH8A1/HDC/MCCC2/GLS2/DDAH1/GLUD2/DBT/ALDH5A1/CRYM/ASRGL1/GPT/PRODH/HGD/OTC/NOS1/SLC25A21/IDO2/IDO1
BP	GO:0099537	trans-synaptic signaling	650	0.25301	1.24235	0.0147897	0.0147897	0.0418823	3158	tags=24%, list=19%, signal=20%	NPY/CBLN2/PCDH8/HTR1E/TUBB2B/SLC17A8/SLITRK3/SORCS3/BCHE/PENK/OPRK1/PVALB/GRID1/P2RX2/SLITRK5/GABRA2/SLC24A2/SCTR/NOG/CNTN4/HTR3C/PCDHB6/GABRR1/KCNA1/WNT7A/RAPSN/CALB2/NRXN1/CHRND/HTR1D/TH/RAB3B/RIMS1/GALR3/NEURL1/SLC1A6/CACNA1G/NTF3/GABRB2/GABRQ/OXT/SNCB/RAC3/CAMK2B/APOE/DTNA/NMU/CDH2/DRD5/GRIN2B/TMEM108/PTPRD/GABRG2/OPRM1/CACNA1B/NRG3/KCNN1/FABP5/CPLX2/PRKAR1B/PCDHB2/CDH8/GRIN2A/NETO1/SLC17A7/S…
BP	GO:0042330	taxis	571	-0.248724	-1.23708	0.014869	0.014869	0.0420139	3129	tags=25%, list=18%, signal=21%	RALBP1/C5/NOTCH2/FEZF2/IGSF9/EPHA6/CCL25/MET/PPM1F/ADAM8/SEMA5B/LAMC2/SMAD3/GPSM3/CCL21/FOXD1/NTN5/CSF1R/NTRK1/EGR2/DEFB124/MOSPD2/HSD3B7/CAMK1D/CDH4/EFNB1/NRP1/IL10/CXCR1/GBX2/LAMA5/SPN/CRKL/LAMA3/TRIO/ADGRE2/BCL11B/MSTN/ITGA9/CD74/ARX/DAG1/TAFA4/ENPP2/TPBG/CCL22/OPHN1/PADI2/GPR18/GBF1/MAPK1/BST1/SEMA4G/EDNRB/IL16/IL17RA/HOXB9/NOD2/EMB/TYMP/SUCNR1/NCKAP1L/SEMA4A/TRPM4/PLA2G7/CNR2/SLAMF1/ALOX5/BI…
MF	GO:0008233	peptidase activity	504	-0.25143	-1.24481	0.0149728	0.0149728	0.0422034	3797	tags=27%, list=22%, signal=21%	STAMBPL1/CPA3/F3/NLN/USP47/RHBDL2/OVCH1/TPP1/AGA/AMZ1/DNPEP/DPEP2/PRSS37/CAPN1/PIDD1/KLK11/HTRA1/USP36/CTSS/GPAA1/CASP4/CASP7/USP22/PYDC1/PCSK2/AFG3L2/ADAM17/GZMK/USP24/OTUD4/BACE2/PSMA6/ADAM8/MMP20/TNFAIP3/MMP9/TMPRSS13/KEL/GGT1/DHH/RNPEPL1/BRCC3/GZMA/USP18/ACE/PCSK1/LONP2/FGL2/BACE1/KY/CASP2/USP43/NAALAD2/METAP1D/RHBDD1/SCRN3/USP34/ZRANB1/USP28/CTSW/ADAM28/RHBDL3/PM20D1/CAPN2/NAPSA/MASP2/USP37/…
BP	GO:0010508	positive regulation of autophagy	139	-0.331337	-1.41681	0.015002	0.015002	0.0422034	5147	tags=38%, list=30%, signal=27%	SPTLC2/LRRK2/TRIM32/SNX7/SUPT5H/PLEKHF1/KAT5/TP53INP1/TICAM1/SH3GLB1/SESN2/SMCR8/C9orf72/DAPK1/MTDH/BCL2L11/TRIM38/VPS13D/ROCK1/ORMDL3/SNX30/SPTLC1/LARP1/PIM2/OPTN/UVRAG/ADRB2/HTT/TRIM21/GNAI3/FYCO1/PIP4K2B/RIPK2/STING1/PRKAA1/ULK2/IKBKG/MEFV/TRIM5/TRIM14/NOD2/NOD1/TRIM68/MID2/TRIM22/BECN1/RNF31/TRIM34/TRIM6/IFNG/RUFY4/TLR9/ELAPOR1
BP	GO:0007600	sensory perception	516	0.259885	1.25439	0.0150638	0.0150638	0.0422607	1212	tags=14%, list=7%, signal=13%	NPY/OR56A3/SLC17A8/PCDH15/CLDN19/KERA/OR3A2/NCAM2/EYA4/SIX3/OR8G5/PENK/CRYGC/CST2/OPRK1/OBP2A/P2RX2/COL11A1/OR1N1/CST4/UCHL1/USH1C/SLC24A2/OR8A1/BDKRB1/IMPG2/COCH/SRRM4/LCN1/CRYGD/EPYC/KCNA1/SFRP5/TBX1/LUM/OR2AJ1/NDUFB9/MYO3A/RCVRN/RAX2/PPEF1/ADGRV1/REEP2/PRDM12/COL11A2/TH/RIMS1/GABRB2/OXT/GRK1/POU4F1/OTOGL/GJB6/CRYGN/OPRM1/OR56A5/OTOS/FABP5/PRKAR1B/CST1/GRIN2A/TMIE/PAX2/CRYGB/SCN1A/RPL38/UNC119/…
BP	GO:0006935	chemotaxis	570	-0.249365	-1.24009	0.0150884	0.0150884	0.0422607	3129	tags=25%, list=18%, signal=21%	RALBP1/C5/NOTCH2/FEZF2/IGSF9/EPHA6/CCL25/MET/PPM1F/ADAM8/SEMA5B/LAMC2/SMAD3/GPSM3/CCL21/FOXD1/NTN5/CSF1R/NTRK1/EGR2/DEFB124/MOSPD2/HSD3B7/CAMK1D/CDH4/EFNB1/NRP1/IL10/CXCR1/GBX2/LAMA5/SPN/CRKL/LAMA3/TRIO/ADGRE2/BCL11B/MSTN/ITGA9/CD74/ARX/DAG1/TAFA4/ENPP2/TPBG/CCL22/OPHN1/PADI2/GPR18/GBF1/MAPK1/BST1/SEMA4G/EDNRB/IL16/IL17RA/HOXB9/NOD2/EMB/TYMP/SUCNR1/NCKAP1L/SEMA4A/TRPM4/PLA2G7/CNR2/SLAMF1/ALOX5/BI…
MF	GO:0030695	GTPase regulator activity	471	-0.258399	-1.26648	0.0153399	0.0153399	0.0427778	5438	tags=37%, list=32%, signal=26%	NPRL3/STARD13/TBC1D3F/DNMBP/TBC1D5/ARHGAP19/GDPGP1/CHM/DOCK11/ARHGEF39/SWAP70/ARFGAP1/ARAP2/HACD3/RGS14/ARHGAP15/LRRK2/WAS/MYO9A/RTKN/DOCK10/ARHGAP1/RIN1/HERC2/IPO7/AKAP13/CYTH1/IQSEC1/ITSN1/TBC1D9/DOCK8/RAPGEF5/ARHGAP39/GNAQ/AGFG2/STARD8/ARRB1/SGSM3/BCAR3/ARHGAP40/BCR/DENND11/RIC1/TBC1D2B/SESN2/MADD/ARHGEF7/ARHGDIB/FGD3/DENND5B/TBCD/ARHGAP44/RASGRP2/TBC1D1/SYNGAP1/SMCR8/ARHGEF12/C9orf72/ARHGEF28…
MF	GO:0060589	nucleoside-triphosphatase regulator activity	471	-0.258399	-1.26648	0.0153399	0.0153399	0.0427778	5438	tags=37%, list=32%, signal=26%	NPRL3/STARD13/TBC1D3F/DNMBP/TBC1D5/ARHGAP19/GDPGP1/CHM/DOCK11/ARHGEF39/SWAP70/ARFGAP1/ARAP2/HACD3/RGS14/ARHGAP15/LRRK2/WAS/MYO9A/RTKN/DOCK10/ARHGAP1/RIN1/HERC2/IPO7/AKAP13/CYTH1/IQSEC1/ITSN1/TBC1D9/DOCK8/RAPGEF5/ARHGAP39/GNAQ/AGFG2/STARD8/ARRB1/SGSM3/BCAR3/ARHGAP40/BCR/DENND11/RIC1/TBC1D2B/SESN2/MADD/ARHGEF7/ARHGDIB/FGD3/DENND5B/TBCD/ARHGAP44/RASGRP2/TBC1D1/SYNGAP1/SMCR8/ARHGEF12/C9orf72/ARHGEF28…
BP	GO:0003206	cardiac chamber morphogenesis	119	0.35647	1.44148	0.0157259	0.0157259	0.043759	2319	tags=22%, list=14%, signal=19%	SOX11/SFRP2/COL11A1/NRG1/HAND2/NOG/BMP4/TBX1/ISL1/MYL3/WNT11/WNT2/POU4F1/TP53/MESP1/HEY2/NKX2-5/MDM2/TBX5/HEYL/TNNI1/JAG1/CHD7/BMPR1A/SHOX2/TNNC1
BP	GO:0050878	regulation of body fluid levels	355	-0.275358	-1.31374	0.0158025	0.0158025	0.0438769	2110	tags=19%, list=12%, signal=17%	HNF4A/SCUBE1/FERMT3/SELP/P2RX1/PLEK/ATP7A/NPR1/FLNA/PROS1/WFS1/TP63/TRPV5/MYO5B/EDNRB/UBASH3B/SERPINA1/ADTRP/AQP6/HEG1/F2R/SOCS2/HPS4/ADORA2A/F8/TSPAN8/PRLR/DGKA/F7/KCNN4/HRNR/SCNN1B/IL18/TACR1/WNT3A/BLK/CELSR2/ALOXE3/CFTR/OAS2/PLEC/KRT16/F2RL2/CEACAM1/P2RY12/NLRP6/CYP4F11/TXK/PROZ/DRD2/AQP2/PLG/CD40LG/DGKK/VDR/ITGB3/SLC7A11/GP1BA/FLG/GATA1/GJA5/TIFAB/SLC6A3/ABCA12/VAV3/KLKB1/SHH
BP	GO:0032200	telomere organization	178	0.322918	1.39564	0.0160391	0.0160391	0.0443313	2804	tags=20%, list=16%, signal=17%	H3C7/H3C3/H3C11/H4C11/H3C2/H4C13/H4C4/H4C6/H3C8/AURKB/H3C1/MAD2L2/NOP10/SHLD1/H4C12/H4C1/CCT2/H4C3/WRAP53/H4C15/PCNA/H4C2/H3C12/H4C5/NHP2/ERCC1/H4C14/RAD51/NEK2/H3-3B/CCT8/MAPKAPK5/HUS1B/RUVBL2/RPA3
BP	GO:0030326	embryonic limb morphogenesis	112	0.353254	1.41459	0.0160701	0.0160701	0.0443313	2503	tags=29%, list=15%, signal=25%	MSX1/SFRP2/SP8/HOXD10/GREM1/HAND2/NOG/BMP4/TWIST1/WNT7A/LRP4/IHH/OSR2/CYP26B1/GDF5/FREM2/ZNF358/TBC1D32/HDAC2/TBX5/DLX5/CACNA1C/FBN2/LEF1/IFT52/GPC3/CHD7/BMPR1A/SHOX2/GLI3/B9D1/TMEM107
BP	GO:0035113	embryonic appendage morphogenesis	112	0.353254	1.41459	0.0160701	0.0160701	0.0443313	2503	tags=29%, list=15%, signal=25%	MSX1/SFRP2/SP8/HOXD10/GREM1/HAND2/NOG/BMP4/TWIST1/WNT7A/LRP4/IHH/OSR2/CYP26B1/GDF5/FREM2/ZNF358/TBC1D32/HDAC2/TBX5/DLX5/CACNA1C/FBN2/LEF1/IFT52/GPC3/CHD7/BMPR1A/SHOX2/GLI3/B9D1/TMEM107
BP	GO:0010876	lipid localization	418	-0.261523	-1.26382	0.0162298	0.0162298	0.0446755	5358	tags=41%, list=32%, signal=29%	STAT5B/SIGMAR1/FTO/OSBPL2/PRKN/MTTP/ABCG4/YJEFN3/ATP11C/FITM1/CROT/CYP4A11/SLC25A17/SCARB2/PLA2G4A/OSBPL1A/PLA2G4C/ENPP1/PLEKHA3/SLC25A20/ATG9B/NPC1L1/SLC10A3/FITM2/VPS13B/TMEM41B/VMP1/AGTR1/PLEKHA8/REN/STARD5/PDZD8/EHD1/CPT2/LIPG/ABCC3/ATP11A/SQLE/OSBP/ACVR1C/ABCA2/SLC4A1/SURF4/RBP4/TMEM30A/XKR6/DENND5B/VPS4B/DGAT1/ABCG8/FURIN/OSBPL5/SPG11/NRIP1/SLCO1C1/CPT1A/LCAT/VPS13C/TMF1/SLC10A7/ANO4/SLC27A…
BP	GO:0015849	organic acid transport	280	-0.280507	-1.3123	0.0163586	0.0163586	0.0449335	2799	tags=25%, list=16%, signal=22%	SLC19A1/SLC7A2/SLC1A7/SLC26A1/SLC23A2/FOLR3/SLC16A3/SLC1A4/ABCC11/SFXN2/SLC7A3/SLC16A2/ACE/SLCO2B1/RBP2/SFXN3/ABCC2/PRKAA1/SLC23A3/LRRC8C/ACSL1/SLC26A2/PTGES/GRM2/SLC36A1/SLC6A11/PPARA/EMB/SLC7A5/SLC27A2/ADORA2A/ATP8B1/SLC22A4/ABCB1/SLC27A1/SLC26A4/SLC25A32/GABBR1/LRRC8E/CRABP1/SLC26A8/KCNJ10/AQP9/SLC26A9/CLTRN/ABCC4/SLC6A17/LRP2/APBA1/SLC27A6/SLC10A1/ABCD2/CEACAM1/GRM1/SLC1A3/ACSL5/PER2/DRD2/LEP…
BP	GO:0097435	supramolecular fiber organization	758	0.246624	1.22451	0.016555	0.016555	0.0453666	2917	tags=21%, list=17%, signal=18%	NPHS1/TNNT3/STMN4/FSD1/SFRP2/COL11A1/KRT13/SFRP1/USH1C/KRT17/GREM1/PFN3/WNT4/RFLNA/KRT3/DES/STMN2/FMN2/LUM/SERPINF2/MMP11/ANKRD53/MFAP4/KRT6B/TENM1/COL11A2/KRT6C/KPTN/ACTA1/TMSB15A/WNT11/RAC3/APOE/ARHGAP28/COMP/FBLN5/APOA1/NEBL/STMN1/TNFAIP6/ADAMTS7/PLA2G1B/TPPP3/CCL11/MAD2L2/SPATC1L/KRT4/FLNC/TMEFF2/LOX/COL3A1/PFDN2/NKX2-5/CST3/SNCA/ID1/STMND1/MDM2/TMSB15B/PFN1/ANKRD1/ARL2/CDC42EP5/MARCKSL1/SH3B…
BP	GO:0045860	positive regulation of protein kinase activity	388	-0.265743	-1.28353	0.0165872	0.0165872	0.0453666	3444	tags=29%, list=20%, signal=23%	MOB1B/FAM20A/TGFBR2/VLDLR/MRNIP/PIK3CG/WNK1/FZD8/DGKQ/TAOK3/TNFRSF10A/PTK2/ADRB2/DLG3/ADAM17/HTR2B/TGFA/P2RX7/TNF/PTPRC/LCP2/ADAM8/CHRNA3/JAK2/DBF4B/CD40/TLR3/LRP8/TRAF6/ERN1/CCL21/EMP2/CSF1R/SPDYE21/SDC4/STRADB/TOM1L1/CCNK/SPDYE2B/FCGR1A/TLR4/ANGPT4/ACE/SPDYE16/TTBK1/MAP3K13/MAP3K5/CD4/INCENP/PKD1/MOB3B/TLR6/IRAK1/DAG1/ACSL1/AGAP2/RASGRP1/FZD5/SPDYE6/MAP3K12/ERN2/CASS4/ALS2/IQGAP1/NOD2/NCKAP1L/S…
BP	GO:0072006	nephron development	145	0.339179	1.42571	0.0166985	0.0166985	0.0455739	3044	tags=28%, list=18%, signal=23%	SERPINB7/NPHS1/HOXD11/LHX1/PROM1/GREM1/DLL1/WNT4/NOG/BMP4/POU3F3/WNT6/SIX2/KIF26B/CD24/WNT11/ANGPT1/PAX2/KLF15/BASP1/EYA1/RET/HEYL/JAG1/ACTA2/HS3ST3B1/GPC3/SULF1/SULF2/GLI3/TACSTD2/FOXJ1/FGF1/TMEM59L/FGF2/SOX9/CALB1/HES5/LGR4/NUP107
BP	GO:0048839	inner ear development	174	0.316561	1.37235	0.0168143	0.0168143	0.0457923	2926	tags=27%, list=17%, signal=23%	FOXG1/SLC17A8/PCDH15/CYTL1/KCNK2/EYA4/PVALB/COL11A1/USH1C/DLL1/BMP4/ZIC1/TBX1/MYO3A/ADGRV1/FGF10/GABRB2/GJB6/TMIE/CTHRC1/HEY2/CEBPD/PAX2/BMPER/FREM2/EYA1/HPN/DLX5/ATG5/JAG1/COL2A1/DVL2/HPCA/CHRNA9/CHD7/GLI3/ALDH1A3/PAFAH1B1/EPHB2/SOD1/PTK7/FGF2/SOX9/FOXI1/CALB1/GJB2/HES5
MF	GO:0008201	heparin binding	154	0.335513	1.42152	0.0171173	0.0171173	0.0465184	3079	tags=34%, list=18%, signal=28%	COL11A1/APOB/SFRP1/IMPG2/BMP4/FGFBP1/MDK/MPO/POSTN/TENM1/FGF10/SOST/SAA1/APOE/COMP/LPA/COL25A1/CCDC80/SERPINA5/H1-1/PRELP/RPL29/LRTM2/PDCD5/PGF/SLIT1/AOC1/PCOLCE2/COL5A3/AZU1/CRISPLD2/RSPO3/COL23A1/THBS1/ANG/FN1/RTN4R/GREM2/FGF7/PAFAH1B1/FGF1/NELL1/FSTL1/FGF2/FGFR1/APLP1/RPL22/RTN4RL1/NDNF/HDGF/CLEC3B/THBS3
BP	GO:0007519	skeletal muscle tissue development	151	0.341383	1.44217	0.0172416	0.0172416	0.0467568	3410	tags=30%, list=20%, signal=25%	SOX11/NPHS1/IGF2/MEOX2/P2RX2/DNER/HOXD10/DLL1/ANKRD33/MYOD1/TBX1/TWIST1/RBFOX1/CHRND/UQCC2/MYL6/NEURL1/ACTA1/CYP26B1/MYLK2/ANKRD1/BARX2/RBM24/MYL6B/ELN/HEYL/VAMP5/CSRP3/EPHB1/SRPK3/SHOX2/GPX1/MYOZ1/POPDC2/LEMD2/CITED2/CFL2/FLOT1/MED20/NR1D2/PPP3CB/POPDC3/TLL2/MAFF/COL19A1/MEGF10
MF	GO:0001216	DNA-binding transcription activator activity	425	-0.255882	-1.23848	0.0172889	0.0172889	0.046786	3435	tags=26%, list=20%, signal=21%	NR1I3/NR4A1/STAT6/NHLH1/WT1/SIX1/ZNF225/IRF2/RBPJL/ELK1/MEF2B/GTF2I/FEZF2/ZNF484/FOXF1/IRF5/FOXJ2/USF3/RUNX1/SMAD3/MEF2A/FOXD1/REL/EGR2/FOXC2/SOX10/ZNF585B/HLF/ZNF808/CARF/HOXB3/ZNF585A/EBF2/ZBED1/ELF4/HOXD8/BHLHA15/TBX3/GBX2/NFAT5/KLF10/DLX3/BCL11B/GLI1/MYCN/HNF4A/VENTX/NR2C2/ZNF99/HOXD4/STOX2/ZNF208/MEOX1/NFATC1/TP63/ELF3/ZNF493/PRDM15/ZNF658/FOXF2/RORB/PPARA/ZNF782/NFATC3/FOXH1/IRF1/KLF7/ESRRB…
BP	GO:0061351	neural precursor cell proliferation	141	0.330304	1.37873	0.0174498	0.0174498	0.0470235	2724	tags=26%, list=16%, signal=22%	FOXG1/LHX1/SIX3/INSM1/LHX2/EMX2/POU3F3/ASCL1/KCNA1/MDK/WNT7A/WNT2/CDH2/SOX5/TP53/ATF5/DISP3/TMEM14B/GJC2/VEGFC/PTBP2/SPINT1/ID2/HHIP/FGF13/FRS2/LEF1/EPHB1/PTPRZ1/GLI3/PAFAH1B1/APPL2/LIMS2/DBN1/KDM2B/SLC6A4/FGF2
CC	GO:0000323	lytic vacuole	707	-0.240059	-1.21471	0.0174869	0.0174869	0.0470235	3947	tags=26%, list=23%, signal=21%	GDAP2/HLA-DPB1/CYB561/SLC48A1/FFAR4/WDR45B/LDLR/NBR1/SLC15A3/SLC11A2/SNAP29/MYO5A/DYNC1H1/HGSNAT/TPP1/PIP4P2/AGA/AP2B1/TRPM2/SZT2/TMEM63A/IL1B/CYB561A3/IL4I1/IFNAR1/M6PR/STK11IP/CLEC16A/CAPN1/HCK/C3/MARCHF8/LRBA/MARCHF1/VLDLR/AP3D1/CTSS/VPS13A/NSF/GM2A/IRAG2/NAPG/AP1G1/UVRAG/ADRB2/CLTC/SDC3/TMBIM1/TPCN2/HYAL1/RAB37/CLCN3/ADAM8/GNAI3/TNFAIP3/HPSE/FYCO1/SLC30A3/LAPTM5/TLR3/ABCA3/KCNQ1/TMEM192/RAB9B…
CC	GO:0005764	lysosome	707	-0.240059	-1.21471	0.0174869	0.0174869	0.0470235	3947	tags=26%, list=23%, signal=21%	GDAP2/HLA-DPB1/CYB561/SLC48A1/FFAR4/WDR45B/LDLR/NBR1/SLC15A3/SLC11A2/SNAP29/MYO5A/DYNC1H1/HGSNAT/TPP1/PIP4P2/AGA/AP2B1/TRPM2/SZT2/TMEM63A/IL1B/CYB561A3/IL4I1/IFNAR1/M6PR/STK11IP/CLEC16A/CAPN1/HCK/C3/MARCHF8/LRBA/MARCHF1/VLDLR/AP3D1/CTSS/VPS13A/NSF/GM2A/IRAG2/NAPG/AP1G1/UVRAG/ADRB2/CLTC/SDC3/TMBIM1/TPCN2/HYAL1/RAB37/CLCN3/ADAM8/GNAI3/TNFAIP3/HPSE/FYCO1/SLC30A3/LAPTM5/TLR3/ABCA3/KCNQ1/TMEM192/RAB9B…
MF	GO:0001228	DNA-binding transcription activator activity, RNA polymerase II-specific	421	-0.260205	-1.25581	0.0177941	0.0177941	0.0477494	3435	tags=26%, list=20%, signal=21%	NR1I3/NR4A1/STAT6/NHLH1/WT1/SIX1/ZNF225/IRF2/RBPJL/ELK1/MEF2B/GTF2I/FEZF2/ZNF484/FOXF1/IRF5/FOXJ2/USF3/RUNX1/SMAD3/MEF2A/FOXD1/REL/EGR2/FOXC2/SOX10/ZNF585B/HLF/ZNF808/CARF/HOXB3/ZNF585A/EBF2/ZBED1/ELF4/HOXD8/BHLHA15/TBX3/GBX2/NFAT5/KLF10/DLX3/BCL11B/GLI1/MYCN/HNF4A/VENTX/NR2C2/ZNF99/HOXD4/STOX2/ZNF208/MEOX1/NFATC1/TP63/ELF3/ZNF493/PRDM15/ZNF658/FOXF2/RORB/PPARA/ZNF782/NFATC3/FOXH1/IRF1/KLF7/ESRRB…
BP	GO:2001056	positive regulation of cysteine-type endopeptidase activity	135	-0.330577	-1.39761	0.0180272	0.0180272	0.0482736	3027	tags=30%, list=18%, signal=25%	TNF/PPM1F/JAK2/LAPTM5/SMAD3/BCL2L10/VCP/HIP1/AIFM1/NODAL/IFI16/TTBK1/MAP3K5/RIPK2/CASP2/ST18/CYFIP2/P2RX1/MEFV/HSPD1/NOD1/F2R/CLEC7A/CASP1/CASP8/BOK/EGLN3/ATP2A3/TNFSF15/GPER1/WNT3A/CFLAR/NKX3-1/AIM2/ACER2/GRIN1/NLRP6/PDCD6/FASLG/COL4A3/CASP10
BP	GO:0001934	positive regulation of protein phosphorylation	676	-0.243798	-1.22816	0.0180881	0.0180881	0.0483357	3610	tags=29%, list=21%, signal=24%	MRE11/IL1B/IL23A/ALK/CDON/C3/TNFRSF14/HFE/MOB1B/FAM20A/TGFBR2/WDFY2/VLDLR/FGF20/MRNIP/PIK3CG/CD81/WNK1/FZD8/DGKQ/FMR1/SEMA4D/TAOK3/THBS4/IL15/TNFRSF10A/PTK2/ADRB2/RAF1/CREBL2/DLG3/ADAM17/NIBAN1/HTR2B/RALBP1/TGFA/P2RX7/TNF/PTPRC/LCP2/ADAM8/CHRNA3/JAK2/IL24/MMP9/DBF4B/CD40/TLR3/LIMCH1/LRP8/TRAF6/ERN1/CCL21/EMP2/CSF1R/NTRK1/SPDYE21/SDC4/STRADB/TOM1L1/ILK/CCNK/SPDYE2B/FCGR1A/TLR4/HPX/GDF9/NRP1/PECAM1…
BP	GO:0002832	negative regulation of response to biotic stimulus	107	-0.35674	-1.4654	0.0183482	0.0183482	0.0489285	4245	tags=39%, list=25%, signal=30%	NMI/RNF26/TRAF3IP1/METTL3/SUSD4/TRIB1/TRIM38/IL4I1/KLRC1/HTRA1/HAVCR2/TRIM21/TNFAIP3/HLA-E/DHX58/ADAR/RNF125/USP18/NLRX1/CARD16/CD96/IFI16/FGL2/OAS1/MICA/STAT2/NLRC5/NLRC3/PARP14/MMP12/KLRD1/DCST1/OAS3/A2M/DUSP10/CEACAM1/LILRB1/DRD2/SLAMF8/MICB/KIR2DL4/ACOD1
BP	GO:0071826	ribonucleoprotein complex subunit organization	203	0.306252	1.34738	0.0184651	0.0184651	0.0491379	4720	tags=38%, list=28%, signal=28%	RPS28/SNRPE/RPL13A/CELF3/SNRPG/RPS19/SNRPD2/SNRPF/RPL11/RPSA/RPL24/SNRPB/SNRPC/RPL38/RPL23A/RPS5/LSM2/RPS14/SF3B5/RPS27/PTBP2/RPLP0/SF3B6/DNAJC17/RPS15/RPS27L/MRTO4/ERAL1/EIF6/SRSF12/PRPF18/RPL6/PIH1D1/CPSF6/SRPK3/NUFIP1/MRPL20/EIF3M/RUVBL2/CRNKL1/SRPK1/GEMIN4/ABT1/RPF2/EIF3K/RPL10/YJU2/ISY1/EIF2D/SNU13/LUC7L2/TARBP2/SF3A3/PRPF31/GCFC2/TGS1/RPL5/EIF3G/ZNHIT3/MRPS7/NOP53/SART3/ZFAND1/SNRPB2/SNRPD1…
BP	GO:0072503	cellular divalent inorganic cation homeostasis	290	-0.277991	-1.30619	0.0185279	0.0185279	0.0492028	3212	tags=26%, list=19%, signal=22%	HTT/AFG3L2/RASA3/BCAP31/HTR2B/TPCN2/P2RX7/GSTM2/SLC30A7/PTPRC/NOL3/ATP1A2/CD40/CLIC2/ATP13A5/SLC30A3/F2RL3/CCL21/KEL/SLC24A3/CHERP/CD19/SYPL2/RYR2/JPH3/PLCG2/GRINA/P2RX1/SLC24A1/FLNA/WFS1/TCIRG1/CAV3/UBASH3B/PRKCB/HCRTR1/F2R/CHRNA7/CCL23/CCR1/GPR12/BOK/ATP2A3/CCL5/CCL8/TGM2/CCL13/CCL7/ATP2B3/GPER1/STIM1/ATP2A1/CASR/P2RY6/SLC30A8/CAPN3/CX3CL1/JPH1/CXCL10/NOS1/CCR7/GRM1/DRD2/CCR5/LIME1/XCR1/FASLG/X…
MF	GO:0015103	inorganic anion transmembrane transporter activity	139	-0.328113	-1.40302	0.0186187	0.0186187	0.0492691	2901	tags=29%, list=17%, signal=25%	GABRR2/CLIC2/SLC1A7/SLC26A1/ANO5/SLC1A4/ABCC11/CLCN1/ABCC2/XPR1/LRRC8C/SLC37A1/SLC26A2/SLC6A11/SLC18A2/AQP6/SLC13A4/SLC26A4/CLCA2/BSND/LRRC8E/SLC4A9/GABRG3/APOL1/BEST4/SLC26A8/SLC26A9/ABCC4/CFTR/ANO8/ANO7/BEST2/FXYD3/SLC12A3/CLCC1/GABRE/GABRP/SLC26A5/SLC6A3/SLC22A11/NMUR2
BP	GO:0007006	mitochondrial membrane organization	112	0.349314	1.39882	0.0186299	0.0186299	0.0492691	4787	tags=43%, list=28%, signal=31%	MICOS10/ROMO1/TP53/MICOS13/TMEM14A/SNCA/TIMM22/CHCHD10/PDCD5/ACAA2/ALKBH7/GHITM/TIMM10/TMEM102/SLC25A4/VDAC2/UQCC3/HEBP2/CALM3/ATP5IF1/BAD/TIMM29/TOMM22/TIMM13/BAX/EYA2/TOMM7/GSK3A/CHCHD6/ZNF205/TOMM40/GCLC/CHCHD3/NAIF1/THEM4/TOMM20/TIMM8B/PPIF/SLC25A46/CIBAR1/BAK1/FZD9/MUL1/BNIP3L/BNIP3/AP3B1/TIMM9/TIMM50
BP	GO:0051056	regulation of small GTPase mediated signal transduction	296	-0.274654	-1.29621	0.0187441	0.0187441	0.0494689	5077	tags=38%, list=30%, signal=27%	LRRC59/MYO9A/ARHGAP1/AKAP13/CYTH1/LZTR1/ROBO1/IQSEC1/ITSN1/DOCK8/ARHGAP39/LPAR6/STARD8/ARRB1/INF2/SGSM3/RDX/ARHGAP40/BCR/SPRY3/ITPKB/MADD/ARHGDIB/FGD3/ARHGAP44/F2RL1/SYNGAP1/ARHGEF12/ARHGEF28/ARHGAP26/RALGAPA2/RIPOR2/SOS2/STMN3/IQSEC2/GPR35/DOCK3/ARHGEF11/CDON/PSD4/PREX2/SOS1/SIPA1L1/ARAP1/ITGAV/PIK3CG/EPS8L2/RAF1/PLCE1/RASAL3/RASA3/CUL3/ARHGAP23/MYO9B/ARHGAP32/RALBP1/NOTCH2/FGD5/RASGRP4/AUTS2/ME…
BP	GO:0061564	axon development	467	0.262554	1.25438	0.0191702	0.0191702	0.0504893	2872	tags=21%, list=17%, signal=18%	TUBB2B/FOXG1/NCAM2/CRTAC1/NGFR/LHX1/SLITRK3/UCHL1/SLITRK5/LHX2/SLITRK4/NOG/DPYSL5/EPHA8/UNC5D/FKBP1B/CNTN4/ACTBL2/MT3/CNTN6/WNT7A/ISL1/NRXN1/L1CAM/MAG/SEMA6C/LRP4/NREP/SVBP/BMPR1B/EPHA7/DSCAM/APOE/CDH2/POU4F1/SEMA3D/STMN1/EFNA2/MGARP/C12orf57/VASH2/EDN2/PAX2/GFRA3/VSTM2L/RPL24/THY1/EFNB3/LRTM2/SLIT1/ISL2/EFNA4/NOVA2/NDN/RGMA/DRAXIN/CXCL12/TIAM2/DLX5/BDNF/NGF/RET/FSTL4/CDK5R2/LYPLA2/FGF13/EFNA3/SS…
BP	GO:0032612	interleukin-1 production	105	-0.340774	-1.39371	0.0192891	0.0192891	0.0505286	3267	tags=39%, list=19%, signal=32%	AQP4/PYDC1/HAVCR2/P2RX7/TNF/JAK2/TNFAIP3/SMAD3/HK1/IL1R2/GSDMD/TLR4/IL10/CARD16/PANX1/IFI16/INAVA/RIPK2/TLR6/MNDA/FZD5/MEFV/NAIP/IL16/NOD2/NOD1/F2R/CLEC7A/CASP1/TLR8/CASP8/LILRB4/TMEM106A/AIM2/CX3CL1/CEACAM1/CCR7/GBP5/IFNG/PYHIN1/CCL19
BP	GO:0032652	regulation of interleukin-1 production	105	-0.340774	-1.39371	0.0192891	0.0192891	0.0505286	3267	tags=39%, list=19%, signal=32%	AQP4/PYDC1/HAVCR2/P2RX7/TNF/JAK2/TNFAIP3/SMAD3/HK1/IL1R2/GSDMD/TLR4/IL10/CARD16/PANX1/IFI16/INAVA/RIPK2/TLR6/MNDA/FZD5/MEFV/NAIP/IL16/NOD2/NOD1/F2R/CLEC7A/CASP1/TLR8/CASP8/LILRB4/TMEM106A/AIM2/CX3CL1/CEACAM1/CCR7/GBP5/IFNG/PYHIN1/CCL19
CC	GO:0034702	ion channel complex	267	0.289707	1.31495	0.0193254	0.0193254	0.0505286	2545	tags=25%, list=15%, signal=21%	DPP10/DPP6/KCNK2/TTYH1/KCNMB2/KCNA4/CPT1C/CATSPERD/GABRA2/FKBP1B/KCNA5/HTR3C/KCNQ5/GABRR1/KCNJ3/KCNA1/SCN7A/KCNG1/CHRND/CLCNKB/CACNA1G/GABRB2/HCN4/GABRQ/KCNA6/GRIN2B/GABRG2/CACNA1B/KCNN1/KCNIP3/TRPC4/GRIN2A/LRRC52/TRPC7/KCNMA1/PACC1/KCNS2/SCN1A/MICU2/GRID2/SCN2A/CACHD1/CLIC3/CATSPER3/CLIC6/GRIK5/GRIK4/CACNA1C/SCNN1D/SHISA8/SMDT1/SCNN1G/SCN5A/KCNF1/CHRNA9/AKAP6/CATSPERB/KCNJ4/CACNA1A/OLFM2/ORAI1/T…
BP	GO:0046942	carboxylic acid transport	250	-0.283901	-1.30892	0.019343	0.019343	0.0505286	2799	tags=26%, list=16%, signal=22%	SLC19A1/SLC6A8/SLC7A2/SLC1A7/SLC26A1/SLC23A2/FOLR3/SLC16A3/SLC1A4/ABCC11/SFXN2/SLC7A3/SLC16A2/ACE/SLCO2B1/SFXN3/ABCC2/PRKAA1/SLC23A3/LRRC8C/SLC16A4/SLC16A14/SLC16A9/SLC26A2/PTGES/GRM2/SLC36A1/SLC6A11/EMB/SLC7A5/ADORA2A/ATP8B1/SLC27A1/SLC26A4/SLC25A32/GABBR1/LRRC8E/SLC26A8/KCNJ10/AQP9/SLC26A9/CLTRN/ABCC4/SLC6A17/CASR/LRP2/APBA1/SLC10A1/CEACAM1/GRM1/SLC1A3/PER2/DRD2/LEP/SLCO2A1/SLC1A2/SLC25A21/SLC7…
CC	GO:0043679	axon terminus	105	0.353919	1.40455	0.0195203	0.0195203	0.0508878	1112	tags=16%, list=7%, signal=15%	NPY/SLC17A8/KCNK2/PENK/OPRK1/NTS/KCNA1/CALB2/TH/OXT/KCNA6/SNCB/NMU/UCN3/CPLX2/CDH8/SNCA
BP	GO:0006875	cellular metal ion homeostasis	381	-0.26496	-1.27244	0.0198011	0.0198011	0.051515	3212	tags=26%, list=19%, signal=21%	HTT/AFG3L2/RASA3/BCAP31/HTR2B/TPCN2/P2RX7/GSTM2/HEPHL1/SLC31A1/SLC30A7/PTPRC/NOL3/ATP1A2/CD40/CLIC2/ATP13A5/SLC30A3/F2RL3/CCL21/HEPH/KEL/SLC24A3/CHERP/HPX/CD19/SYPL2/ATP1A3/CP/CLDN16/FTH1/RYR2/JPH3/PLCG2/GRINA/BMP6/P2RX1/ATP7A/SLC24A1/FLNA/WFS1/TCIRG1/EGLN1/CAV3/UBASH3B/TMPRSS3/PRKCB/HCRTR1/F2R/SCO2/CHRNA7/CCL23/CCR1/GPR12/BOK/ATP2A3/KCTD7/CCL5/ABCB6/CCL8/ATP1A1/TGM2/CCL13/CCL7/ATP2B3/SCNN1B/GPER…
MF	GO:0005543	phospholipid binding	445	-0.253336	-1.23612	0.0213486	0.0213486	0.055318	4123	tags=29%, list=24%, signal=22%	SNX32/EEA1/GOLPH3/ARHGAP26/SNX31/SYT6/PNPLA3/IQGAP2/SDCBP2/PICALM/ARHGAP33/WDR45B/DYSF/SNX29/F3/CLN6/PITPNM1/STXBP6/PIK3C2G/APPL1/TPP1/AKT1/KCNH1/TWF1/PSD4/PTAFR/SNX30/ARAP1/BBS5/GPAA1/DENND1C/TNFAIP8L3/BTK/ING2/TPCN2/ARHGAP32/CETP/ANXA9/UNC13B/CD300LF/CPNE9/SEC14L2/KCNQ1/NUMA1/CPNE7/ADGRB1/ZFYVE26/TOM1L1/HIP1/SHC1/TLN1/GSDMD/WDFY1/SYTL3/AIDA/C2CD2L/PLEKHN1/EPDR1/ZCCHC2/PASK/PLA2G4B/NUP62CL/PHLDA…
BP	GO:0015748	organophosphate ester transport	133	-0.327407	-1.38985	0.0213493	0.0213493	0.055318	5324	tags=48%, list=31%, signal=33%	OSBPL2/CALHM3/MTTP/SLC25A25/ATP11C/SLC25A17/SCARB2/SLC25A23/PLEKHA3/ATG9B/TMEM41B/VMP1/PLEKHA8/ATP11A/OSBP/SLC4A1/TMEM30A/XKR6/ABCG8/OSBPL5/SLC37A2/SLC25A42/SLC25A51/ANO4/LDLR/PITPNM1/ABCB4/PITPNM3/CLPTM1L/SLC44A4/TNFAIP8L3/P2RX7/CETP/ATP8B2/ATP9B/ABCA3/PLSCR2/SLC19A1/EPG5/ABCC11/C2CD2L/LRRC8C/ATP11B/SLC37A1/TMEM30B/ATP10A/ATG9A/ATP8B1/ABCB1/ATP9A/ATP10B/SLC25A32/KCNN4/LRRC8E/GLTPD2/ATP8A1/ATP8B3…
MF	GO:0019901	protein kinase binding	663	-0.241459	-1.21612	0.0213997	0.0213997	0.0553366	3984	tags=27%, list=23%, signal=22%	TOB1/STXBP1/RAC2/ARHGAP33/ACVRL1/DUSP3/UTRN/NBR1/TESK1/STX17/CDK5RAP3/BCL2L11/PTPN1/TRIB1/PITPNM1/APPL1/IRAK4/STAT3/TRIM38/AKT1/PITPNM3/GP6/KCNH1/TBC1D14/SKI/TTN/CD28/STK11IP/GCH1/PTAFR/GCSAM/LRBA/IL12RB2/SIRPA/TGFBR2/ITGAV/WNK1/HDAC7/NSF/KIAA1614/PRKAR2B/PTK2/CLTC/TPCN2/TEX14/NELL2/ADCY6/TRIM21/IRF5/PDE3B/MICAL2/PTPRC/FGR/KIF13B/JAK2/DBF4B/SMAD3/KCNQ1/SPRED3/TRAF6/MEF2A/RAB8A/SHC2/EMP2/XIAP/DNAJ…
MF	GO:0015078	proton transmembrane transporter activity	118	0.350794	1.41656	0.0216761	0.0216761	0.0559383	2631	tags=30%, list=15%, signal=25%	COX7B2/SLC9B1/COX5A/COX4I2/ATP5ME/COX5B/ATP5PO/ATP5MC1/ATP5MGL/COX4I1/COX6A1/SLC17A7/ATP6V0B/ATP5F1D/COX8A/ATP5PF/ATP5PD/ATP6V1F/ATP6V1G2/UQCR10/ATP5MG/UQCRH/SLC15A1/ATP4B/COX6B1/CTNS/SLC45A1/ATP5MC2/ATP5F1C/COX7B/ATP5F1E/SLC25A4/ATP5MF/UQCRFS1/SURF1
BP	GO:0016331	morphogenesis of embryonic epithelium	149	0.328928	1.38565	0.0217437	0.0217437	0.0559998	2340	tags=19%, list=14%, signal=16%	PCDH8/SOX11/SFRP2/SFRP1/GREM1/LHX2/WNT4/NOG/BMP4/WNT6/TWIST1/FGF10/WNT2/CTHRC1/PAX2/RPS7/PFN1/KDF1/VEGFC/RGMA/SPINT1/RET/TEAD2/DVL2/IFT52/SULF1/TGFB1I1/ALDH1A3
BP	GO:0051962	positive regulation of nervous system development	260	0.28837	1.30545	0.0218778	0.0218778	0.056232	2604	tags=22%, list=15%, signal=19%	CBLN2/SOX11/FOXG1/ADGRB3/SLITRK3/SLITRK5/SLITRK4/PLAG1/LRRN1/ASCL1/MDK/WNT7A/NRXN1/L1CAM/MAG/NEURL1/OXT/DSCAM/WNT2/CAMK2B/ST8SIA2/LINGO4/PTPRD/OPRM1/SERPINF1/ITPKA/LRTM2/SS18L2/GRID2/GJC2/HDAC2/VEGFC/SYNDIG1/CXCL12/SPINT1/ID2/NKX6-2/TIAM2/BDNF/NGF/NTRK2/FN1/E2F1/CUX2/EFNA5/EPHB1/PTPRZ1/SHOX2/RND2/GLI3/PAFAH1B1/EPHB2/IL34/DBN1/SLITRK2/CUL7
BP	GO:0050796	regulation of insulin secretion	136	-0.325574	-1.38719	0.0220597	0.0220597	0.056586	1787	tags=21%, list=11%, signal=19%	TCIRG1/NR1D1/NNAT/TRPM4/ALOX5/KLF7/CCL5/FAM3D/GPER1/HLA-DRB1/BLK/SYTL4/CFTR/CNR1/CASR/SLC30A8/EPHA5/OXCT1/GIPR/PER2/DRD2/LEP/SYT9/IFNG/GPR27/ADCY8/CD38/ABCA12
BP	GO:0072507	divalent inorganic cation homeostasis	320	-0.270052	-1.28539	0.0222712	0.0222712	0.0570142	3212	tags=26%, list=19%, signal=21%	HTT/AFG3L2/RASA3/BCAP31/HTR2B/TPCN2/P2RX7/GSTM2/NT5E/SLC30A7/PTPRC/NOL3/ATP1A2/CD40/CLIC2/ATP13A5/SLC30A3/F2RL3/CCL21/ANK3/KEL/SLC24A3/CHERP/CD19/SYPL2/RYR2/JPH3/PLCG2/GRINA/TMC8/P2RX1/SLC24A1/FLNA/WFS1/TCIRG1/TRPV5/CAV3/UBASH3B/PRKCB/HCRTR1/F2R/CHRNA7/CCL23/CCR1/GPR12/BOK/ATP2A3/CCL5/CCL8/TGM2/CCL13/CCL7/ATP2B3/GPER1/STIM1/ATP2A1/GRIN1/CASR/SGCD/P2RY6/SLC30A8/CAPN3/CX3CL1/JPH1/CXCL10/NOS1/CCR7/G…
BP	GO:0071248	cellular response to metal ion	184	-0.301129	-1.33607	0.022474	0.022474	0.0574185	2915	tags=26%, list=17%, signal=21%	MMP9/CPNE9/MEF2A/CPNE7/ADCY7/ANK3/CARF/CYBB/PLCG2/EEF2K/BACE1/BMP6/PRKAA1/ATP7A/MAPK1/HVCN1/NQO1/ZNF658/CRHBP/IQGAP1/DLG2/SYT8/SYT12/RASA4/SMPD3/FBP1/SLFN14/ABCB6/A3GALT2/BECN1/NCF1/KCNJ10/CYP1A2/SLC40A1/CPNE5/CHP2/SYT3/CAPN3/SYT15/TFAP2A/NLGN1/AQP2/SYT9/CACNA1H/ADCY8/TLR9/SHH
CC	GO:0000139	Golgi membrane	645	-0.238724	-1.19781	0.0228835	0.0228835	0.0583484	5177	tags=34%, list=30%, signal=25%	GALNT12/GCC1/SCARB2/SMPD4/PLA2G4A/TMED10/LRRK2/LEPROT/PGAP2/RAB11FIP5/TLCD3B/PLEKHA3/CHST15/GOLT1A/ATG9B/NRAS/CYTH1/ERC1/B4GALNT2/CD59/VPS13B/RAB6A/ERGIC1/FUT3/COPA/PLEKHA8/ATP6AP2/CSGALNACT1/ARRB1/B3GNT2/ATP6V1A/HLA-C/ARMH3/MBTPS2/ST8SIA6/SGMS1/RNASEK/PLD1/C1GALT1C1/ST3GAL3/GOLGA4/OSBP/RIC1/SH3GLB1/MR1/GIMAP1/TPST2/PDGFD/SURF4/GOSR2/CRACR2A/ZDHHC21/SLC35A5/NAPEPLD/GALNT13/FURIN/FKTN/HID1/TRIP11/…
BP	GO:0003014	renal system process	109	-0.345663	-1.42688	0.0230761	0.0230761	0.0587225	3267	tags=30%, list=19%, signal=25%	AQP4/AQP3/ADCY6/TBC1D8B/CHRNA3/KCNQ1/EMP2/MLLT6/SLC15A2/NPR3/ACE/NPR1/WFS1/TRPV5/MYO5B/EDNRB/AQP6/SUCNR1/F2R/ADORA2A/OR51E2/PON3/TMEM63C/SLC5A2/TACR1/ATP6V0A4/DRD2/AQP2/ADIPOQ/CHRNB4/GJA5/SLC5A1/JCHAIN
BP	GO:1903169	regulation of calcium ion transmembrane transport	165	-0.307694	-1.34446	0.0231575	0.0231575	0.0588128	3382	tags=27%, list=20%, signal=22%	PIK3CG/CASQ2/FMR1/CACNA2D1/HTT/P2RX7/GSTM2/ATP1A2/CLIC2/F2RL3/CD19/RYR2/JPH3/PLCG2/CALCR/FBXO11/P2RX1/RAMP3/AHNAK/CAV3/UBASH3B/F2R/PDE4B/GPER1/NPPA/STIM1/ATP2A1/GRIN1/P2RY6/CAPN3/CX3CL1/JPH1/CXCL10/NOS1/STAC/TMC2/DRD2/LIME1/CABP4/CXCL9/ITGB3/TMC1/CXCL11/TLR9/MS4A1
BP	GO:0098727	maintenance of cell number	174	0.309602	1.34217	0.0234341	0.0234341	0.0593972	3660	tags=25%, list=22%, signal=20%	HMGA2/SFRP1/DLL1/ZIC3/NOG/SIX2/ZIC1/TCF15/WNT7A/FGF10/TPT1/LIN28A/IGF1/CDH2/PAX2/ZNF358/HDAC2/CNOT2/SMARCB1/MED21/BCL7C/JAG1/TEAD4/MED27/BMPR1A/TET1/LOXL2/VPS72/KDM2B/EIF4E/SOX9/HES5/HDAC1/MED28/PHF10/ASPM/IGF2BP1/MCPH1/KIT/SINHCAF/GATA2/PRRX1/ELAVL1
BP	GO:0140352	export from cell	797	-0.231168	-1.17673	0.0236124	0.0236124	0.0597309	3492	tags=25%, list=21%, signal=21%	PTAFR/KCNE3/HFE/TMEM167B/NR4A1/FGF20/PIK3CG/STEAP3/NSF/ARFGAP3/FMR1/SLC25A22/NRXN2/SLC44A4/AP1G1/RAF1/SEPTIN1/HCAR2/SEPTIN2/IL4R/BTK/TPCN2/RALBP1/P2RX7/UCP2/FOXF1/ERC2/TNF/UNC13B/FGR/ADAM8/CHRNA3/ATP1A2/JAK2/RAB15/EXPH5/ABCA3/KCNQ1/RAB8A/FOXD1/MIA2/SDC4/RAB9A/RAB26/SLC15A2/KCNH2/PRRT2/NKG7/RSAD2/TLR4/GRIN3A/MECP2/GDF9/ATP1A3/SLC16A2/PCSK1/TBX3/SYTL3/TANGO2/PDIA4/C2CD2L/BACE1/BMP6/PFKL/ABCC2/PASK/…
BP	GO:0052547	regulation of peptidase activity	388	0.27144	1.26953	0.023758	0.023758	0.0599806	2237	tags=19%, list=13%, signal=16%	SERPINB7/SERPINB2/SERPINB3/SERPINB4/PCSK1N/CARD18/NGFR/PI3/CST2/SFRP2/CST4/LCN1/TIMP4/WFDC2/MT3/SERPINF2/ANXA8L1/NLRP12/SVBP/EPHA7/GRIN2B/LPA/SERPINF1/SPINK2/CST1/GRIN2A/SERPINB5/SERPINA5/SPINK1/PRR7/CST6/PAX2/PI15/SERPINA3/CST3/SPOCK3/PDCD2/SNCA/SERPINI2/FBLN1/DPEP1/SERPINA6/PDCD5/BIRC7/WFDC5/BCL2L12/VIL1/SPINT1/NLRP2/MGMT/PAPLN/PCOLCE2/PI16/BEX3/SLPI/FIS1/NGF/FAM162A/RPS27L/THBS1/PTTG1/EFNA3/FN…
BP	GO:0007088	regulation of mitotic nuclear division	114	0.350328	1.40583	0.0242645	0.0242645	0.061139	3863	tags=32%, list=23%, signal=25%	IGF2/BMP4/USP44/IGF1/AURKB/MAD2L2/MAD2L1/PIN1/AURKAIP1/DUSP1/EPGN/CDC20/ANAPC11/DMRT1/CDC25C/PRAP1/NEK2/FBXO5/CUL7/SPHK1/CCNB1/ZWINT/HASPIN/RGCC/IL1A/BIRC5/ANAPC5/PCID2/NUF2/MAD2L1BP/BUB1B/CENPF/PDGFB/CCDC8/KIF20B/CDT1
BP	GO:0007160	cell-matrix adhesion	227	-0.283478	-1.29299	0.0243743	0.0243743	0.0612006	3520	tags=28%, list=21%, signal=22%	ROCK1/ITGB6/ITGAV/NF2/PTK2/ITGA2B/ITGA4/CCL25/NID2/PPM1F/PPFIA2/HPSE/SMAD3/LIMCH1/CCL21/STRC/EMP2/SDC4/ILK/CTTN/SKAP1/MACF1/TLN1/NRP1/MADCAM1/CD96/EPDR1/ITGA6/NEXMIF/PKD1/ITGA9/FERMT3/DAG1/ITGAM/PIK3R1/BST1/EDA/CDKN2A/COL13A1/TNXB/FERMT1/ITGB2/MMP12/SNED1/ITGA7/MSLNL/CD3E/ITGAX/ACER2/ARHGAP6/CD44/SEMA3E/FAM107A/CX3CL1/COL17A1/ITGAD/SIGLEC1/CCR7/ITGAL/JAM3/ITGB7/ITGB3/ITGBL1
BP	GO:0006897	endocytosis	561	-0.246563	-1.2242	0.0243846	0.0243846	0.0612006	3568	tags=24%, list=21%, signal=19%	PIKFYVE/M6PR/APELA/ROCK1/C3/CBLL1/HFE/TGFBR2/PLA2R1/ITGAV/VLDLR/AP3D1/PIK3CG/CD81/DGKQ/FMR1/AP1G1/ADRB2/MAGI2/DENND1C/CLTC/RINL/HTR2B/TPCN2/RALBP1/ITGA4/ATP9B/CD163/CLCN3/DOCK1/CLEC10A/INPPL1/LRP8/UBQLN2/TMPRSS13/CCL21/NEURL1B/LY75/ADGRB1/FKBP15/SMAP1/CTTN/LRP10/HIP1/FCGR1A/CUBN/NOSTRIN/NPC1/C4B/CXCR1/IL10RA/SCART1/PLCG2/EEF2K/GSG1L/SORT1/ENPP2/NEU3/ITGAM/MCTP1/RAMP3/APOBR/OPHN1/MARCO/MAPK1/CD163…
MF	GO:0035091	phosphatidylinositol binding	263	-0.275561	-1.27488	0.0245859	0.0245859	0.0614481	5453	tags=40%, list=32%, signal=28%	ATG2A/PIK3C2B/ATG2B/CHMP3/OSBPL2/MYO1G/HGS/ARAP2/EPB41/TTPAL/PLA2G4A/PFN2/SH3PXD2A/WASHC2C/ITPR2/PLEKHA3/NCF4/SNX7/ANKFY1/RUBCN/PLEKHA5/VPS13B/PLEKHA8/PLEKHF1/ZFYVE9/PLEKHB2/PLD1/OSBP/KIF16B/NRGN/ACTN2/OSBPL5/SNX32/EEA1/GOLPH3/SNX31/IQGAP2/SDCBP2/PICALM/ARHGAP33/WDR45B/SNX29/PITPNM1/STXBP6/PIK3C2G/APPL1/AKT1/KCNH1/TWF1/SNX30/ARAP1/BBS5/GPAA1/DENND1C/TNFAIP8L3/BTK/ING2/TPCN2/ARHGAP32/ANXA9/KCNQ1/N…
BP	GO:0021543	pallium development	160	0.322182	1.3694	0.0246172	0.0246172	0.0614481	2449	tags=20%, list=14%, signal=17%	NPY/SRD5A2/FOXG1/LHX2/BCAN/ZIC3/EMX2/POU3F3/ASCL1/KCNA1/MDK/ZIC1/TH/CDH2/TMEM108/MGARP/COL3A1/UQCRQ/FOXP2/TMEM14B/BTBD3/MAS1/CDK5R2/FGF13/YWHAE/NTRK2/SCT/LEF1/CRK/GLI3/PAFAH1B1/CDK5R1
BP	GO:0052548	regulation of endopeptidase activity	360	0.268612	1.25187	0.0246272	0.0246272	0.0614481	1792	tags=16%, list=11%, signal=14%	SERPINB7/SERPINB2/SERPINB3/SERPINB4/PCSK1N/CARD18/NGFR/PI3/CST2/SFRP2/CST4/LCN1/TIMP4/WFDC2/MT3/SERPINF2/ANXA8L1/NLRP12/EPHA7/GRIN2B/LPA/SERPINF1/SPINK2/CST1/GRIN2A/SERPINB5/SERPINA5/SPINK1/PRR7/CST6/PAX2/SERPINA3/CST3/SPOCK3/PDCD2/SNCA/SERPINI2/DPEP1/SERPINA6/PDCD5/BIRC7/WFDC5/BCL2L12/VIL1/SPINT1/NLRP2/MGMT/PAPLN/BEX3/SLPI/FIS1/NGF/FAM162A/RPS27L/THBS1/PTTG1/EFNA3
BP	GO:0050905	neuromuscular process	142	0.326047	1.36382	0.0251155	0.0251155	0.0625406	1867	tags=20%, list=11%, signal=18%	PCDH15/IGDCC3/TNNT3/PENK/UCHL1/HOXD10/USH1C/ASCL1/KCNA1/TCF15/CSMD1/RBFOX1/NRXN1/NPAS1/CHRND/RAC3/POU4F1/COMP/C12orf57/GRIN2A/SCN1A/GRID2/CAMTA1/NKX6-2/JSRP1/TNNI1/FGF12/TNR
BP	GO:0010038	response to metal ion	333	-0.262121	-1.25024	0.0251628	0.0251628	0.0625406	2915	tags=23%, list=17%, signal=20%	MMP9/CPNE9/NDRG1/SLC30A3/KCNMB1/MEF2A/CPNE7/ADCY7/ANK3/KCNC1/CARF/CYBB/PCSK1/NPC1/KMT2A/RYR2/PLCG2/EEF2K/BACE1/BMP6/PRKAA1/ZACN/TXNIP/SOD3/D2HGDH/ATP7A/AHCYL1/MAPK1/TCIRG1/HVCN1/NQO1/NEDD4/ZNF658/CRHBP/IQGAP1/SUCNR1/DLG2/SYT8/SYT12/HMGCS2/CASP8/RASA4/SMPD3/FBP1/SLFN14/ABCB6/MAOB/MBP/A3GALT2/BECN1/NCF1/KCNJ10/CYP1A2/STIM1/SLC40A1/TNFRSF11B/CPNE5/CASR/SLC30A8/CHP2/SYT3/CAPN3/SYT15/OTC/PDCD6/TFAP2A/…
BP	GO:0045667	regulation of osteoblast differentiation	121	0.340172	1.38301	0.0253596	0.0253596	0.0629074	2810	tags=23%, list=17%, signal=19%	SOX11/SFRP2/SFRP1/GREM1/HAND2/WNT4/NOG/BMP4/TWIST1/GDF10/BMPR1B/IGF1/TNFAIP6/CTHRC1/CEBPD/VEGFC/RANBP3L/PDLIM7/FBN2/JAG1/BMPR1A/GLI3/ID3/FBXO5/AREG/NELL1/FGF2/SOX9
BP	GO:0055123	digestive system development	134	0.336682	1.39386	0.025526	0.025526	0.0631979	705	tags=11%, list=4%, signal=11%	NPY/PTF1A/SOX11/IGF2/SFRP2/SFRP1/BARX1/ZIC3/BMP4/ASCL1/SIX2/SFRP5/FGF10/IHH/WNT11
BP	GO:0001824	blastocyst development	112	0.345079	1.38186	0.0257404	0.0257404	0.0636056	2384	tags=21%, list=14%, signal=19%	HS3ST6/HORMAD1/PLPP4/ARHGDIG/MFNG/NECAB1/IGF1/PEMT/FBLL1/RPL13/CNOT2/SF3B6/NDUFA2/NPM2/SOX17/BYSL/SMARCB1/EMG1/MED21/TAF8/GINS1/TEAD4/TET1/NEK2
CC	GO:0030136	clathrin-coated vesicle	199	-0.294528	-1.32236	0.0258231	0.0258231	0.0636871	3970	tags=30%, list=23%, signal=23%	GPR107/TGOLN2/HLA-DPB1/PICALM/AFTPH/LDLR/ABCB4/AP2B1/CLTCL1/GAD1/M6PR/AP1G1/ADRB2/KIAA0319/IL7R/ASTN2/DENND1C/CLTC/BCAP31/TGFA/REEP6/RAB8A/HIP1/FCGR1A/AP1S3/CD3D/OCRL/CD4/CD74/SORT1/ATP7A/FZD5/HLA-DQB2/AP1G2/HSPA8/SLC18A2/SNAP91/CTLA4/EGF/CHRM2/HLA-DRB1/HLA-DRA/NCALD/ATP6V0C/CFTR/HLA-DQB1/LRP2/HLA-DPA1/FZD4/CD3G/HLA-DQA1/HLA-DQA2/HLA-DRB5/SYT9/MALL/ASTN1/SFTPA2/STEAP2/ADCY8/RAB27B
BP	GO:0120254	olefinic compound metabolic process	135	-0.32265	-1.3641	0.0261139	0.0261139	0.0642236	1496	tags=25%, list=9%, signal=23%	DHRS4/BMP6/PLA2G4B/ALDH8A1/LIPE/EDNRB/ALOX5/RDH10/DGAT2/CYP2S1/BCO1/ALDH1A1/SCNN1B/EPHX1/PNPLA4/CYP4Z1/CYP1A2/ALOXE3/MGLL/DHRS7/RETSAT/GRIN1/CYP19A1/PTGS1/CYP4F11/ABCA4/CYP2J2/CYP2E1/CYP4F3/CYP4A22/CYP2A6/RDH5/CACNA1H/CYP3A4
BP	GO:0010721	negative regulation of cell development	176	0.313897	1.35981	0.026141	0.026141	0.0642236	2533	tags=22%, list=15%, signal=19%	SOX11/LHX2/RFLNA/NOG/DPYSL5/MT3/WNT7A/MAG/SEMA6C/LRP4/EPHA7/LIN28A/BRINP1/IGF1/PAEP/DLL3/SEMA3D/TP53/CCL11/DYNLT1/ID1/THY1/FBLN1/EFNB3/SLIT1/DRAXIN/TMEM98/NKX6-2/FSTL4/FGF13/TNR/EFNA5/RTN4R/BMPR1A/APPL2/RFLNB/TACSTD2/EPHB2/DMTN
BP	GO:0060041	retina development in camera-type eye	149	0.325555	1.37144	0.0263932	0.0263932	0.064719	1152	tags=14%, list=7%, signal=13%	PTF1A/FOXN4/SLC17A8/LHX1/SIX3/PROM1/USH1C/LHX2/DLL1/IMPG2/IHH/BMPR1B/DSCAM/SDK1/IGFN1/SERPINF1/SLC17A7/PAX2/RPL24/MDM1/THY1
CC	GO:0098791	Golgi apparatus subcompartment	357	-0.264188	-1.26176	0.0267156	0.0267156	0.0653843	4230	tags=30%, list=25%, signal=23%	GCC2/FAM91A1/FURIN/HID1/GOLGA8N/GOLPH3/COG2/LAP3/TGOLN2/HLA-DPB1/AFTPH/STX4/SLC10A7/SCAMP4/KIF13A/B4GALNT4/CHPF2/PITPNM1/ASAP2/FUT8/CLTCL1/M6PR/DENND5A/UXS1/RAB30/ARAP1/MARCHF1/GCNT1/NSF/CHPF/OPTN/AP1G1/COG1/CLTC/BCAP31/ATP8B2/CABP7/ATP9B/BACE2/SLC30A7/USO1/RGP1/FUT4/RAB8A/MGAT2/TRAPPC6B/RAB9A/TOM1L1/GOLGA8R/YIPF6/GOLGA2/PCSK1/AP1S3/OCRL/BACE1/NMNAT2/NBEA/CA4/ATP11B/DOP1A/CD74/RAB43/GOLGB1/SORT1/…
BP	GO:0045859	regulation of protein kinase activity	625	-0.2435	-1.21641	0.0269371	0.0269371	0.0658007	3444	tags=26%, list=20%, signal=22%	MOB1B/FAM20A/TGFBR2/VLDLR/MRNIP/PIK3CG/WNK1/FZD8/DGKQ/NF2/TAOK3/PRKAR2B/TNFRSF10A/UVRAG/PTK2/ADRB2/PLCE1/PYDC1/HTT/DLG3/ADAM17/HTR2B/TGFA/P2RX7/ZNF675/TNF/PPM1F/PTPRC/FGR/LCP2/PTPRQ/ADAM8/NCAPG2/CHRNA3/DUSP7/JAK2/TNFAIP3/DBF4B/CD40/TLR3/LRP8/TRAF6/ERN1/HEXIM2/CCL21/EMP2/CSF1R/SPDYE21/SDC4/STRADB/ADAR/PTPRB/TOM1L1/CCNK/TSPYL2/SPDYE2B/FCGR1A/SHC1/KAT2B/MVP/TLR4/NR2F2/ANGPT4/ACE/SPDYE16/HERC5/TTBK1/…
BP	GO:0046395	carboxylic acid catabolic process	231	-0.277359	-1.26802	0.0273386	0.0273386	0.0666454	4146	tags=29%, list=24%, signal=22%	CPT1A/DLST/ENOSF1/PIPOX/IRS1/MTRR/XYLB/ACACB/PCK2/HOGA1/AKT1/ACMSD/DPEP2/IL4I1/GAD1/NOS3/AMDHD1/ABHD2/LDHD/HPD/KYNU/ALDH6A1/ACOXL/ACOX2/LONP2/OAT/CSAD/ACADSB/AMT/ACOT4/LPIN3/ACAD11/IDNK/ALDH8A1/HDC/MCCC2/GLS2/DDAH1/GLUD2/DBT/ALDH5A1/ADTRP/PPARA/CRYM/SLC27A2/PON3/ASRGL1/GPT/ABHD3/CRABP1/CNR1/PRODH/ACADL/HGD/OTC/ABCD2/CYP4F11/NOS1/LEP/CPT1B/CYP4F3/ADIPOQ/SLC25A21/IDO2/IDO1/PCK1
BP	GO:1902600	proton transmembrane transport	140	0.325921	1.35645	0.0273871	0.0273871	0.0666454	2631	tags=29%, list=15%, signal=24%	COX7B2/TWIST1/TESC/SLC9B1/COX5A/COX4I2/ATP5ME/COX5B/ATP5PO/ATP5MC1/ATP5MGL/COX4I1/COX6A1/NDUFA4/ATP6V0B/ATP5F1D/COX8A/ATP5PF/ATP5PD/ATP6V1F/ATP6V1G2/UQCR10/SPHK2/ATP5MG/UQCRH/SLC15A1/ATP4B/COA8/DRD4/COX6B1/CTNS/ATP5MC2/ATP5F1C/COX7B/ATP5F1E/SLC25A4/ATP5MF/PHB2/UQCRFS1/SURF1
BP	GO:0009799	specification of symmetry	125	0.33616	1.37618	0.0281206	0.0281206	0.0682175	2503	tags=22%, list=15%, signal=19%	FOXN4/SOSTDC1/DAW1/PITX2/GREM1/DLL1/ZIC3/HAND2/DNAI2/BMP4/TBX1/FGF10/IHH/MESP1/NBL1/NKX2-5/ENKUR/DNAAF4/TBC1D32/SOX17/BICC1/DPCD/IFT52/DYNC2LI1/GREM2/FOXJ1/ARL6/TMEM107
CC	GO:0031227	intrinsic component of endoplasmic reticulum membrane	165	-0.304519	-1.33058	0.0281555	0.0281555	0.0682175	4832	tags=39%, list=28%, signal=28%	FITM2/ERGIC1/TBL2/EMC2/HLA-C/KTN1/SGMS1/ZMPSTE24/DPAGT1/TRAM1/HSPA5/CANX/ATP13A1/SLC37A2/HLA-DPB1/SCD/TAPBP/DNAJB2/SREBF2/DHCR7/EXT1/RETREG1/ELOVL5/GPAA1/BCAP31/PIGG/HLA-E/INSIG1/ERN1/DERL1/ACER3/AMFR/STING1/HACD4/RHBDD1/CD74/SLC37A1/HSD11B1/WFS1/MBOAT4/HLA-DQB2/DERL3/RRBP1/TAP2/MMGT1/SLC27A2/DGAT2/SYVN1/LRRC8E/ESYT2/HLA-DRB1/ELOVL7/HLA-DRA/STIM1/HLA-DQB1/RNF180/HLA-DPA1/RNF183/DCSTAMP/HLA-DQA1/H…
BP	GO:0003231	cardiac ventricle development	119	0.345249	1.39611	0.028193	0.028193	0.0682175	2319	tags=21%, list=14%, signal=18%	SOX11/KCNK2/SFRP2/COL11A1/NRG1/HAND2/NOG/BMP4/ISL1/MYL3/WNT11/POU4F1/MESP1/HEY2/NKX2-5/MDM2/TBX5/HEYL/FRS2/TNNI1/JAG1/SCN5A/CHD7/BMPR1A/TNNC1
BP	GO:1905039	carboxylic acid transmembrane transport	137	-0.316835	-1.35569	0.0286447	0.0286447	0.0691684	2799	tags=28%, list=16%, signal=23%	SLC19A1/SLC7A2/SLC1A7/SLC23A2/SLC16A3/SLC1A4/SFXN2/SLC7A3/SLC16A2/SFXN3/SLC23A3/LRRC8C/ACSL1/SLC36A1/SLC6A11/EMB/SLC7A5/SLC22A4/ABCB1/SLC27A1/SLC25A32/LRRC8E/KCNJ10/CLTRN/LRP2/ABCD2/GRM1/SLC1A3/ACSL5/PER2/CPT1B/SLC1A2/SLC25A21/SLC7A11/SLC23A1/SLC13A2/SLC6A14/ACE2
MF	GO:0019903	protein phosphatase binding	145	-0.32134	-1.38064	0.0286941	0.0286941	0.0691684	3821	tags=27%, list=22%, signal=21%	STX17/PTPN1/PPP1R3G/STAT3/PPP6R1/SIRPA/SMG7/STAT6/MYO16/PTK2/MET/PPP1R9B/JAK1/KCNQ1/CSF1R/VCP/SKAP1/MVP/GRIN3A/MAP3K5/PHACTR1/PIK3R1/CTTNBP2NL/PPP1R3D/IQGAP1/KCNN4/FCRL6/LILRB4/STAT1/PPP1R3E/PIK3R2/CEACAM1/LILRB1/ROS1/FCRL3/SMTNL1/SLC6A3/ADCY8/FCRL2
CC	GO:0045178	basal part of cell	257	-0.271257	-1.25361	0.0289843	0.0289843	0.0696557	3490	tags=27%, list=21%, signal=22%	KCNE3/AQP5/HFE/CD81/AQP4/SLC7A8/AQP3/DLG3/SLC4A2/TGFA/MET/VSIG1/KCNQ1/SLC19A1/HEPH/ANK3/SLC26A1/SLC23A2/SLC16A3/ACE/LEPR/SLC9A4/PKD1/PHLDB1/ITGA9/DAG1/ATP7A/NAIP/KCNQ4/NOD2/NOD1/SLC7A5/DLG2/PROM2/B4GALT1/SLC27A1/LPO/KCNJ16/CLCA2/BSND/MSN/ATP1A1/SLC4A9/DST/CD300LG/KCNJ10/AQP9/RAB17/ABCC4/SLC40A1/CD44/CASR/P2RY6/MYO1A/SLC14A1/MST1R/SLC10A1/CEACAM1/ATP6V0A4/SLC1A3/AQP2/S100G/AQP7/SLC26A5/SLCO4C1/ADC…
MF	GO:0003729	mRNA binding	301	0.281133	1.28577	0.0290051	0.0290051	0.0696557	4043	tags=26%, list=24%, signal=20%	LIN28B/ELAVL3/IGF2BP2/SRRM4/RPL26/RBFOX1/NOVA1/RPS26/RPL13A/LIN28A/CELF3/TP53/MRPL12/RPL35/NANOS3/PEG10/RPS7/RPL24/SNRPC/RPS5/RPS14/RPS13/NOVA2/LARP6/PTBP2/RBM24/SF3B6/C1QBP/SLPI/FXR2/RPL41/PIWIL1/RBMS3/BOLL/NHP2/PABPC4L/PABPC5/CPSF6/CSTF3/RPL7/SLIRP/NANOS1/RAVER2/RPS2/CPEB1/SRRM3/KHDRBS2/QKI/IREB2/EXOSC8/DXO/PKM/SLBP/IGF2BP1/SNRNP35/PPIE/DHX33/CLUH/RBM8A/PPP1R8/ELAVL1/TACO1/NCBP3/LUC7L2/PABPC4/A…
BP	GO:0071805	potassium ion transmembrane transport	198	0.302952	1.33036	0.029264	0.029264	0.070146	2154	tags=20%, list=13%, signal=18%	DPP10/DPP6/GRP/KCNK2/KCNMB2/OPRK1/KCNA4/SLC24A2/GAL/KCNK9/KCNA5/KCNQ5/KCNJ12/KCNJ3/KCNA1/KCNG1/ATP1B2/HCN4/KCNA6/KCNN1/KCNIP3/LRRC52/NETO1/SLC17A7/KCNT1/KCNMA1/KCNS2/GALR2/WNK2/FXYD4/HPN/KCNRG/KCNT2/YWHAE/ATP4B/KCNK7/RGS4/KCNF1/AKAP6/CRBN
CC	GO:0000775	chromosome, centromeric region	244	0.289284	1.30253	0.0294851	0.0294851	0.0705437	5139	tags=34%, list=30%, signal=24%	H4C11/H4C13/H4C4/H4C6/CENPV/AURKB/PMF1/H4C12/CENPS/MAD2L1/H4C1/H2AC4/H4C3/CENPA/H2AC8/H4C15/SMARCB1/SKA3/H4C2/KNL1/KNSTRN/H4C5/CENPK/PKHD1/DYNLL1/SYCP1/H4C14/REC8/OIP5/SUGT1/PAFAH1B1/NEK2/NSL1/SGO1/H3-3B/DCTN6/SPAG5/CENPQ/CCNB1/NUP37/MEAF6/PPP2CA/ZWINT/DYNC1I1/NUP107/CHMP2A/SEC13/LRWD1/PHF10/MIS12/BIRC5/CENPX/NUF2/CEBPB/CFDP1/BUB1B/CENPF/BOD1/SUV39H2/CDT1/CENPM/CLASP2/DAXX/CBX1/ITGB3BP/H4C9/PPP1C…
CC	GO:0043204	perikaryon	141	0.317408	1.3249	0.0301782	0.0301782	0.0720674	2730	tags=23%, list=16%, signal=20%	NPY/SLC17A8/NGFR/PENK/OPRK1/DDN/KCNA1/ADCYAP1/GRIP1/RCVRN/TH/RGS8/NEURL1/EFNA2/OPRM1/CPLX2/CTNND2/GJC2/NDN/TIAM2/GRIK5/CACNA1C/ENDOG/HPCA/RACK1/RTN4R/CDK5R1/CPLX1/ROGDI/CPNE6/PRPH/SORCS2/AZIN2
MF	GO:0001664	G protein-coupled receptor binding	242	0.287938	1.29293	0.0303922	0.0303922	0.0724168	1715	tags=17%, list=10%, signal=16%	NPY/PENK/NTS/NECAB2/UCHL1/SFRP1/GAL/WNT4/WNT6/ADCYAP1/NPW/WNT7A/ADRB3/REEP2/SAA1/OXT/WNT11/WNT2/NMU/PACRG/CXCL14/CALCB/WNT5B/UCN3/CCL11/DEFB4A/CTHRC1/PPBP/EDN2/PALM/CKLF/NMB/PRLH/REEP1/XCL1/GPHA2/CXCL12/C1QBP/CLIC6/RSPO3/POMC/HOMER3
BP	GO:0001655	urogenital system development	346	0.273156	1.26752	0.0304937	0.0304937	0.0724168	2828	tags=22%, list=17%, signal=19%	SERPINB7/SOX11/NPHS1/HOXD11/LHX1/PROM1/SFRP1/GREM1/GCNT3/DLL1/GDF6/WNT4/NOG/PLAG1/EMX2/BMP4/POU3F3/WNT6/SIX2/KIF26B/DACT2/FGF10/CD24/LRP4/EPHA7/LIN28A/OSR2/WNT11/ANGPT1/CYP26A1/MPST/CRLF1/MMP17/TRAF3IP2/SERPINF1/SERPINB5/CYP26B1/PAX2/ARG2/BMPER/KLF15/FREM2/BASP1/EYA1/TBC1D32/OVOL1/SOX17/GFRA1/RET/BICC1/HEYL/FRS2/JAG1/FOXB1/ACTA2/AKR1B1/HS3ST3B1/GPC3/PKHD1/SULF1/SULF2/ODC1/GLI3/TACSTD2/ID3/FOXJ1/E…
BP	GO:0055065	metal ion homeostasis	471	-0.25171	-1.23369	0.0304943	0.0304943	0.0724168	3212	tags=25%, list=19%, signal=21%	HTT/AFG3L2/RASA3/BCAP31/HTR2B/TPCN2/P2RX7/GSTM2/HEPHL1/NT5E/SLC31A1/SLC30A7/PTPRC/NOL3/ATP1A2/CD40/CLIC2/ATP13A5/SLC30A3/KCNQ1/F2RL3/CCL21/HEPH/ANK3/XIAP/KEL/MLLT6/SLC24A3/KCNH2/CHERP/HPX/CD19/SYPL2/ATP1A3/CP/ACE/CLDN16/FTH1/RYR2/JPH3/PLCG2/GRINA/SLC9A4/BMP6/TMC8/P2RX1/ATP7A/NPR1/SLC24A1/FLNA/WFS1/TCIRG1/TRPV5/EGLN1/CAV3/EDNRB/UBASH3B/TMPRSS3/PRKCB/HCRTR1/F2R/SCO2/CHRNA7/ADORA2A/CCL23/CCR1/GPR12/…
MF	GO:0015293	symporter activity	124	-0.336256	-1.41379	0.0305942	0.0305942	0.0724258	2995	tags=30%, list=18%, signal=25%	SLC5A9/SLC45A2/SLC6A8/SLC1A7/SLC23A2/SLC15A2/SLC24A3/SLC16A3/SLC1A4/SLC16A2/SLC5A11/SLC16A4/SLC16A14/SLC16A9/SLC22A5/SLC36A1/SLC24A1/SLC6A11/SLC18A2/SLC5A3/SLC22A4/SLC13A4/SLC4A9/SLC5A2/SLC6A17/SLC10A1/SLC12A3/SLC1A3/SLC5A4/SLC1A2/SLC28A2/SLC28A1/SLC6A3/SLC23A1/SLC5A1/SLC13A2/SLC6A14
CC	GO:0034703	cation channel complex	203	0.297717	1.30983	0.0306112	0.0306112	0.0724258	2545	tags=26%, list=15%, signal=22%	DPP10/DPP6/KCNK2/KCNMB2/KCNA4/CPT1C/CATSPERD/FKBP1B/KCNA5/HTR3C/KCNQ5/KCNJ3/KCNA1/SCN7A/KCNG1/CACNA1G/HCN4/KCNA6/GRIN2B/CACNA1B/KCNN1/KCNIP3/TRPC4/GRIN2A/LRRC52/TRPC7/KCNMA1/KCNS2/SCN1A/MICU2/SCN2A/CACHD1/CATSPER3/GRIK5/GRIK4/CACNA1C/SCNN1D/SHISA8/SMDT1/SCNN1G/SCN5A/KCNF1/AKAP6/CATSPERB/KCNJ4/CACNA1A/OLFM2/ORAI1/TRPC6/CACNG6/KCNG3/CALM3/HTR3B
CC	GO:0030135	coated vesicle	293	-0.275504	-1.29552	0.0307913	0.0307913	0.0727174	3970	tags=28%, list=23%, signal=22%	GPR107/TGOLN2/HLA-DPB1/PICALM/AFTPH/LDLR/STX17/SREBF2/ABCB4/PITPNM3/AP2B1/CLTCL1/ARCN1/GAD1/M6PR/SEC16A/AP1G1/ADRB2/KIAA0319/IL7R/ASTN2/DENND1C/CLTC/BCAP31/TGFA/COL7A1/USO1/HLA-E/PACS1/REEP6/RAB8A/MCFD2/HIP1/VMA21/FCGR1A/YIPF6/GOLGA2/AP1S3/CD3D/OCRL/CD4/ECPAS/CD74/SORT1/SEC22B/ATP7A/FZD5/HLA-DQB2/AP1G2/HSPA8/SLC18A2/SERPINA1/HSPD1/CTSZ/SNAP91/CTLA4/F8/EGF/CHRM2/SEC31B/HLA-DRB1/HLA-DRA/NCALD/ATP6V…
BP	GO:0051924	regulation of calcium ion transport	240	-0.283875	-1.30196	0.0309707	0.0309707	0.0730065	2449	tags=21%, list=14%, signal=18%	CD19/ACE/RYR2/JPH3/PLCG2/CD4/CALCR/FBXO11/EPPIN/P2RX1/RAMP3/AHNAK/WFS1/CAV3/IL16/UBASH3B/F2R/GRIN3B/ADORA2A/WNK3/CCR1/CD84/CCL5/EGF/PDE4B/GPER1/NPPA/STIM1/ATP2A1/GRIN1/CASR/P2RY6/CAPN3/CX3CL1/JPH1/CXCL10/NOS1/LILRB1/STAC/TMC2/DRD2/LIME1/CABP4/CXCL9/ITGB3/TMC1/FCRL3/CXCL11/TLR9/MS4A1
BP	GO:0034765	regulation of ion transmembrane transport	462	-0.246731	-1.21046	0.0313478	0.0313478	0.0737596	2946	tags=25%, list=17%, signal=21%	ATP1A2/MMP9/KCNAB2/CLIC2/SCN3A/KCNMB1/KCNQ1/SHISA7/F2RL3/ANK3/SCN11A/KCNC1/SCN9A/TCAF1/KEL/KCNH2/SCN2B/CD19/CLCN1/CYBB/ACTN4/RYR2/JPH3/PLCG2/CALCR/FBXO11/GSG1L/HCN3/P2RX1/RAMP3/LRRC26/AHNAK/ATP7A/FLNA/KCNV2/KCNJ1/AHCYL1/PM20D1/TCIRG1/CAV3/HVCN1/UBASH3B/NEDD4/CRHBP/KCNQ4/SCN4B/F2R/LRRC38/WNK3/ABCB1/KCNS3/KCNJ16/TCAF2/HCN2/PDE4B/KCNN4/KCNK6/GPER1/NPPA/KCND2/KCNA2/CACNG8/KCNJ10/KCNH5/KCNJ9/STIM1/CLT…
MF	GO:0005319	lipid transporter activity	147	-0.315913	-1.36015	0.0314175	0.0314175	0.0737879	4987	tags=44%, list=29%, signal=32%	PLEKHA3/ATG9B/SLC10A3/TMEM41B/VMP1/PLEKHA8/STARD5/ABCC3/ATP11A/OSBP/ABCA2/RBP4/TMEM30A/ABCG8/OSBPL5/SLCO1C1/SLC10A7/ANO4/SLC27A3/PITPNM1/ABCB4/PITPNM3/CLPTM1L/GM2A/TNFAIP8L3/CETP/ATP8B2/ATP9B/ABCA3/PLSCR2/CFHR4/ABCC11/ABCA5/NPC1/SLCO2B1/C2CD2L/ATP11B/OSBP2/TMEM30B/TTPA/ATP10A/OSBPL6/ATG9A/SLC27A2/ATP8B1/OSBPL3/ABCB1/SLC27A1/ATP9A/ATP10B/GRAMD1B/GLTPD2/ATP8A1/ATP8B3/ABCC4/SLC27A6/STAR/SLC10A1/ABCD…
BP	GO:0030004	cellular monovalent inorganic cation homeostasis	108	-0.335179	-1.37805	0.0315699	0.0315699	0.07401	2564	tags=22%, list=15%, signal=19%	AQP11/ATP1A3/SLC9A4/ATP6V0D2/SLC9A6/MAPK1/TCIRG1/HVCN1/TMPRSS3/SLC9A8/KCTD7/SLC9C1/ATP1A1/SLC4A9/SCNN1B/ATP6V0C/CFTR/SLC9C2/ATP6V0A4/SLC1A3/SLAMF8/FASLG/RAB39A/SLC9A3
MF	GO:0015267	channel activity	431	-0.248779	-1.20964	0.0318207	0.0318207	0.0743257	2901	tags=27%, list=17%, signal=23%	GABRR2/KCNAB2/CLIC2/SCN3A/KCNMB1/KCNQ1/SCN11A/SLC1A7/KCNC1/SCN9A/SLC24A3/ANO5/KCNH2/GSDMD/AQP12B/AQP11/SCN2B/SLC1A4/GRIN3A/CLCN1/CYBB/PANX1/PIEZO1/SHROOM2/RYR2/TRPM3/PKD1/ZACN/GJC3/HCN3/LRRC8C/TRPM1/PRF1/TMC7/TMC8/P2RX1/LRRC26/SLC24A1/KCNV2/KCNJ1/TRPV5/HVCN1/KCNQ4/AQP6/HTR3A/PKDREJ/SCN4B/CHRNA7/GRIN3B/TRPM4/GRIA3/P2RX6/LRRC38/KCNS3/TMEM63C/TRPM6/SLC9C1/KCNJ16/CLCA2/HCN2/GJD3/BSND/KCNN4/LRRC8E/KCN…
MF	GO:0022803	passive transmembrane transporter activity	431	-0.248779	-1.20964	0.0318207	0.0318207	0.0743257	2901	tags=27%, list=17%, signal=23%	GABRR2/KCNAB2/CLIC2/SCN3A/KCNMB1/KCNQ1/SCN11A/SLC1A7/KCNC1/SCN9A/SLC24A3/ANO5/KCNH2/GSDMD/AQP12B/AQP11/SCN2B/SLC1A4/GRIN3A/CLCN1/CYBB/PANX1/PIEZO1/SHROOM2/RYR2/TRPM3/PKD1/ZACN/GJC3/HCN3/LRRC8C/TRPM1/PRF1/TMC7/TMC8/P2RX1/LRRC26/SLC24A1/KCNV2/KCNJ1/TRPV5/HVCN1/KCNQ4/AQP6/HTR3A/PKDREJ/SCN4B/CHRNA7/GRIN3B/TRPM4/GRIA3/P2RX6/LRRC38/KCNS3/TMEM63C/TRPM6/SLC9C1/KCNJ16/CLCA2/HCN2/GJD3/BSND/KCNN4/LRRC8E/KCN…
BP	GO:0034330	cell junction organization	672	0.242866	1.1969	0.0320045	0.0320045	0.0746189	2191	tags=17%, list=13%, signal=15%	CBLN2/PCDH8/NPHS1/CLDN19/ADGRB3/SLITRK3/CLDN9/P2RX2/CDH22/DNER/NRG1/SFRP1/GREM1/SLITRK5/CLDN6/GABRA2/SLITRK4/CDH10/BCAN/WNT4/PCDHB6/LRRN1/LRFN5/ACTBL2/WNT7A/RAPSN/NRXN1/L1CAM/PCDHGC4/CD177/LRP4/NEURL1/EPHA7/GABRB2/OXT/DSCAM/SNCB/WNT11/CAMK2B/ST8SIA2/APOE/CDH2/POU4F1/GJB6/GRIN2B/TMEM108/LINGO4/PTPRD/SDK1/GABRG2/CLDN8/IGFN1/SVEP1/PCDHB2/CDH8/TUBA1A/ADGRL1/PALM/CLDN5/CTNND2/SNCA/THY1/PIN1/CDH7/CHCHD…
BP	GO:0050920	regulation of chemotaxis	213	-0.285763	-1.29889	0.0323164	0.0323164	0.0752092	3368	tags=29%, list=20%, signal=24%	WNK1/SEMA4D/THBS4/PTK2/ADAM17/C5/FEZF2/MET/PPM1F/SEMA5B/SMAD3/GPSM3/CCL21/CSF1R/DEFB124/MOSPD2/CAMK1D/NRP1/MSTN/CD74/TPBG/PADI2/GPR18/MAPK1/BST1/SEMA4G/IL16/NOD2/SUCNR1/NCKAP1L/SEMA4A/PLA2G7/SLAMF1/CCR1/CCL5/F7/STAP1/DAPK2/CCL7/WNT3A/VEGFD/CXCR2/ST6GAL1/CMKLR1/CASR/SEMA3E/CCR4/TIRAP/CYP19A1/DPP4/P2RY12/CXCL10/CCR7/IL6R/SLAMF8/JAM3/CCR2/KLRK1/CCL19/CXCL17/TNFSF14/CXCL13
BP	GO:1904064	positive regulation of cation transmembrane transport	158	-0.306934	-1.33771	0.0325444	0.0325444	0.0756022	3368	tags=31%, list=20%, signal=25%	WNK1/CTSS/ADRB2/CACNA2D1/HTT/P2RX7/GSTM2/KCNMB1/KCNQ1/F2RL3/ANK3/KCNC1/KCNH2/CD19/ACTN4/RYR2/PLCG2/CALCR/P2RX1/RAMP3/LRRC26/FLNA/F2R/LRRC38/WNK3/KCNN4/GPER1/NPPA/STIM1/CLTRN/ATP2A1/GRIN1/P2RY6/CHP2/CAPN3/RGS7/CX3CL1/RNF207/CXCL10/NOS1/KCNIP2/STAC/IFNG/CXCL9/CCR2/CXCL11/RELN/ACE2/MS4A1
BP	GO:0023061	signal release	426	-0.252618	-1.22406	0.0328863	0.0328863	0.0762581	2317	tags=21%, list=14%, signal=18%	C2CD2L/BACE1/BMP6/PFKL/PASK/OSM/HNF4A/ADORA2B/PTPRN2/P2RX1/MCTP1/PTGES/SNX19/GRM2/SNPH/DOC2A/MC4R/STX11/TCIRG1/ILDR1/EDNRB/NR1D1/NNAT/PRKCB/CRHBP/RAB11FIP1/SUCNR1/F2R/MCTP2/TRPM4/SYT8/SEPTIN5/CADPS2/ALOX5/ADORA2A/OR51E2/SYT12/PCLO/SMPD3/KLF7/CCL5/FAM3D/GABBR1/GNRHR/IL1RN/LIF/MAOB/CHRM2/STX1B/GPER1/HLA-DRB1/KCNA2/TACR1/BLK/NKX3-1/CLTRN/ABCC4/GDNF/SYTL4/SYN3/CFTR/CNR1/CASR/APBA1/SLC30A8/SYT3/INHA/S…
BP	GO:0060560	developmental growth involved in morphogenesis	226	0.290398	1.29795	0.0332626	0.0332626	0.0769911	2848	tags=22%, list=17%, signal=19%	SPAG6/LHX1/SFRP2/SFRP1/LHX2/BMP4/KIF26B/MT3/L1CAM/FGF10/MAG/SEMA6C/RIMS1/EPHA7/DSCAM/WNT11/ST8SIA2/APOE/TMEM108/SEMA3D/MESP1/CCL11/EDN2/LLPH/SLIT1/NDN/DRAXIN/CXCL12/BDNF/FLRT1/NGF/FSTL4/FGF13/SSNA1/FN1/TNR/EFNA5/RTN4R/RND2/PAFAH1B1/FGF1/DBN1/RASAL1/CPNE6/CPNE1/AREG/PTK7/ISLR2/SOX9/FLRT3
CC	GO:0044306	neuron projection terminus	121	0.335633	1.36456	0.033885	0.033885	0.0780325	913	tags=14%, list=5%, signal=13%	NPY/SLC17A8/KCNK2/PENK/OPRK1/NTS/UCHL1/KCNA1/CALB2/TH/OXT/KCNA6/SNCB/NMU/UCN3/CPLX2/CDH8
BP	GO:1903305	regulation of regulated secretory pathway	138	-0.312271	-1.3324	0.0338953	0.0338953	0.0780325	4224	tags=33%, list=25%, signal=25%	RAB3D/F2RL1/SYT6/ATP2A2/STXBP1/RAC2/STX4/PRKCG/CHRNA6/PTAFR/FMR1/AP1G1/IL4R/FOXF1/FGR/RAB15/GRIN3A/BACE1/ADGRE2/IL13RA2/ADORA2B/P2RX1/ITGAM/DOC2A/PRKCB/NCKAP1L/SYT8/SEPTIN5/ADORA2A/SYT12/CD84/ITGB2/GAB2/CHRM2/BLK/CNR1/APBA1/SYT3/SYT15/CEACAM1/DRD2/NLGN1/SYT9/CCR2/GATA1/CACNA1H
BP	GO:1903825	organic acid transmembrane transport	138	-0.312264	-1.33238	0.0338953	0.0338953	0.0780325	2799	tags=28%, list=16%, signal=23%	SLC19A1/SLC7A2/SLC1A7/SLC23A2/SLC16A3/SLC1A4/SFXN2/SLC7A3/SLC16A2/SFXN3/SLC23A3/LRRC8C/ACSL1/SLC36A1/SLC6A11/EMB/SLC7A5/SLC22A4/ABCB1/SLC27A1/SLC25A32/LRRC8E/KCNJ10/CLTRN/LRP2/ABCD2/GRM1/SLC1A3/ACSL5/PER2/CPT1B/SLC1A2/SLC25A21/SLC7A11/SLC23A1/SLC13A2/SLC6A14/ACE2
BP	GO:0051651	maintenance of location in cell	209	-0.291007	-1.32115	0.0346956	0.0346956	0.0797313	4528	tags=38%, list=27%, signal=28%	SLC8A1/AKAP9/DIAPH1/DRD1/CAMK2D/HSPA5/RYR1/SYNE1/LCK/DZIP1/GOLPH3/PFN4/OS9/VPS13C/MORC3/CASQ1/AKT1/TRPM2/TWF1/VPS13D/TOPORS/AP3D1/CASQ2/VPS13A/GM2A/GPAA1/UVRAG/HTT/RASA3/BARD1/HTR2B/TPCN2/P2RX7/GSTM2/SLC30A7/PTPRC/NOL3/ATP1A2/CLIC2/INSIG1/SLC30A3/F2RL3/CCL21/ANK3/HK1/CHERP/CD19/FTH1/RYR2/JPH3/PLCG2/CD4/SP100/FLNA/UBASH3B/SCIN/ARL2BP/F2R/GPSM2/GPER1/ATP2A1/P2RY6/SLC30A8/CAPN3/CX3CL1/JPH1/CXCL10/NO…
BP	GO:0055082	cellular chemical homeostasis	606	-0.239297	-1.19514	0.0352985	0.0352985	0.0809715	3212	tags=24%, list=19%, signal=20%	HTT/AFG3L2/RASA3/BCAP31/SLC4A2/HTR2B/TPCN2/P2RX7/UCP2/GSTM2/HEPHL1/CLCN3/UNC13B/SLC31A1/ZNF236/SLC30A7/PTPRC/NOL3/ATP1A2/CD40/CLIC2/ATP13A5/SLC30A3/KCNQ1/F2RL3/ERN1/CCL21/HEPH/HK1/KEL/SLC24A3/CHERP/HPX/AQP11/CD19/SYPL2/ATP1A3/CP/ACE/CLDN16/P2RY2/FTH1/RYR2/JPH3/PLCG2/C2CD2L/HKDC1/GRINA/SLC9A4/BMP6/PRKAA1/XPR1/PTPRN2/ATP6V0D2/P2RX1/PIK3R1/ATP7A/SLC24A1/FLNA/SLC9A6/WFS1/ZBTB20/MAPK1/TCIRG1/EGLN1/CAV…
MF	GO:0004672	protein kinase activity	550	-0.239498	-1.1919	0.0357988	0.0357988	0.0819723	4197	tags=27%, list=25%, signal=21%	TLK1/TSSK6/BAZ1B/LCK/TAOK2/NEK5/DAPK1/AAK1/CSNK1A1/SMG1/FLT1/CLK1/ACVRL1/STK31/PRKCG/MYLK4/TESK1/EIF2AK2/IRAK4/DCAF1/AKT1/CSNK1D/HIPK3/TTN/ALK/PIKFYVE/UHMK1/HCK/ROCK1/MKNK2/TGFBR2/CDC42BPB/PRKCA/PIK3CG/WNK1/PIM2/ADCK5/TAOK3/PEAK3/PTK2/MAP3K9/RAF1/BTK/TEX14/EPHA6/MET/CDC42BPG/FGR/MAPK10/MYLK/JAK2/STK36/PPP1R9B/PLK5/JAK1/ERN1/MAP3K14/CSF1R/NTRK1/PRKX/ILK/CCNK/CAMK1D/SIK2/NRP1/MAPK15/PHKG1/TTBK1/MAP…
BP	GO:0072175	epithelial tube formation	137	0.325625	1.34762	0.0366901	0.0366901	0.0838631	1720	tags=14%, list=10%, signal=13%	SOX11/SFRP2/SFRP1/GREM1/LHX2/WNT4/NOG/BMP4/WNT6/TWIST1/FGF10/CTHRC1/PAX2/RPS7/PFN1/RGMA/SPINT1/RET/TEAD2
CC	GO:0043025	neuronal cell body	471	0.258217	1.23592	0.036913	0.036913	0.0842223	1824	tags=14%, list=11%, signal=13%	NPY/SRD5A2/SLC17A8/CADM2/KCNK2/NGFR/PENK/OPRK1/PVALB/P2RX2/APOB/DNER/CKB/UCHL1/GABRA2/GAL/SLC22A3/DPYSL5/STMN2/DDN/ASCL1/KCNA1/ADCYAP1/GRIP1/NRXN1/L1CAM/RCVRN/LRP4/MAPK8IP1/TH/RGS8/NEURL1/EPHA7/BRINP1/DSCAM/SNCB/KLHL1/RAC3/APOE/ADCY10/EFNA2/OPRM1/CACNA1B/KCNN1/SERPINF1/CPLX2/CTNND2/SNCA/SCN1A/THY1/ADAM21/HPN/SORBS2/GJC2/PTBP2/SYT5/NDN/TXN2/TIAM2/GFRA1/FLRT1/GRIK5/RET/FXR2/CACNA1C/CSNK1E/ANG/VGF
BP	GO:0043086	negative regulation of catalytic activity	681	0.242798	1.19781	0.037156	0.037156	0.0846257	3293	tags=22%, list=19%, signal=19%	SERPINB7/SERPINB2/SERPINB3/SERPINB4/PCSK1N/ELFN2/CARD18/SCGB1A1/PI3/CST2/SFRP2/CST4/UCHL1/SFRP1/SCG5/FKBP1B/LCN1/TIMP4/BMP4/WFDC2/PPP1R42/MT3/SERPINF2/TESC/TMEM225B/ADGRV1/ANXA8L1/MAPK8IP1/RPS20/GALR3/USP44/SNCB/APOE/PTX3/DRD5/APOA1/TP53/LPA/SERPINF1/SPINK2/CERS1/APOC1/PRKAR1B/CST1/MAD2L2/SERPINB5/SERPINA5/SPINK1/RPL11/PKIA/PALM/CST6/PAX2/PI15/RPS7/SERPINA3/CST3/SPOCK3/SNCA/PPIA/NOSIP/THY1/GALR2/…
CC	GO:0005802	trans-Golgi network	250	-0.272368	-1.25574	0.0375008	0.0375008	0.0852594	4230	tags=31%, list=25%, signal=23%	GCC2/FAM91A1/FURIN/GOLPH3/COG2/LAP3/TGOLN2/HLA-DPB1/AFTPH/STX4/SLC10A7/SCAMP4/KIF13A/CLTCL1/M6PR/DENND5A/RAB30/ARAP1/MARCHF1/GCNT1/OPTN/AP1G1/COG1/CLTC/ATP8B2/CABP7/ATP9B/BACE2/RGP1/FUT4/RAB8A/TRAPPC6B/RAB9A/YIPF6/PCSK1/AP1S3/OCRL/BACE1/NMNAT2/NBEA/CA4/ATP11B/DOP1A/CD74/RAB43/GOLGA1/ATP7A/FLNA/GBF1/STX16/HLA-DQB2/DOP1B/AP4B1/PCSK7/ATG9A/ATP8B1/BOK/ATP9A/GSAP/GPER1/BECN1/HLA-DRB1/HLA-DRA/ATP8A1/ST…
BP	GO:0034502	protein localization to chromosome	113	0.348086	1.39418	0.0378758	0.0378758	0.0859593	3237	tags=26%, list=19%, signal=21%	H1-5/H4C11/H4C13/H4C4/H4C6/AURKB/H4C12/H4C1/H2AC4/CCT2/H4C3/CENPA/WRAP53/H2AC8/H4C15/H4C2/KNL1/H4C5/H4C14/PIH1D1/XRCC4/CCT8/CENPQ/RUVBL2/SPIDR/LEMD2/HASPIN/LRWD1/MIS12
BP	GO:0034219	carbohydrate transmembrane transport	115	-0.321682	-1.33404	0.0393166	0.0393166	0.0890713	3726	tags=32%, list=22%, signal=25%	APPL1/AKT1/CLTCL1/IL1B/C3/CREBL2/AQP3/MFSD4A/TNF/SLC5A9/MEF2A/SLC23A2/AQP11/OPN3/ACE/SLC5A11/SLC23A3/SORT1/PIK3R1/PRKCB/SLC5A3/SLC27A1/SLC5A2/AQP9/RAB4B/OSTN/TRARG1/SLC2A14/SLC5A4/LEP/AQP2/SLC1A2/ADIPOQ/AQP7/SLC26A5/SLC23A1/SLC5A1
BP	GO:0042445	hormone metabolic process	205	-0.278757	-1.25546	0.039888	0.039888	0.0902061	1765	tags=20%, list=10%, signal=18%	MBOAT4/EDNRB/FOXE1/CRYM/PCSK7/PLA2G7/TPO/CTSZ/RDH10/DGAT2/CYP2S1/BCO1/ALDH1A1/ATP1A1/BBS1/IYD/SCNN1B/CRABP1/PNPLA4/CYP1A2/DHRS7/RETSAT/HSD3B2/SLC30A8/CYP19A1/DPP4/KLK6/LEP/PCSK6/PCSK4/DIO1/ESR1/RDH5/CACNA1H/CYP3A4/FOXA1/NR5A1/ACE2/CHST9/SHH
BP	GO:0007610	behavior	564	0.250061	1.21752	0.0403802	0.0403802	0.091158	2492	tags=20%, list=15%, signal=17%	NPY/ADGRB3/GRP/KCNK2/CNTFR/SORCS3/PI3/BCHE/PENK/LRRN4/OPRK1/GRID1/P2RX2/NRG1/UCHL1/HOXD10/SLITRK5/GAL/HAND2/PTGDS/NOG/MDK/ZIC1/TBX1/NPW/CSMD1/NRXN1/DACH1/ATP1B2/ADRB3/NPAS1/HTR1D/TH/GALR3/NTF3/BRINP1/OXT/GLP1R/DSCAM/KLHL1/APOE/NMU/POU4F1/DRD5/GRIN2B/SDK1/TP53/GABRG2/OPRM1/C12orf57/MMP17/PAK5/DYNLRB1/SERPINF1/CCL11/PRKAR1B/GRIN2A/TAFA2/NETO1/CLDN5/SNCA/SCN1A/GALR2/EFNB3/DNAAF4/APBA2/PRLH/SCN2A/HDA…
BP	GO:0045926	negative regulation of growth	232	0.291079	1.30214	0.0405398	0.0405398	0.0913573	2260	tags=19%, list=13%, signal=16%	KCNK2/MSX1/SFRP2/SFRP1/GREM1/BDKRB1/NOG/BMP4/CDA/MT3/FGFR3/ADRB3/MAG/SEMA6C/MT1A/EPHA7/DACT3/WNT11/SEMA3D/TP53/MT1E/ING4/PRDM11/SLIT1/SCGB3A1/DRAXIN/TBX5/SOX17/PI16/SPHK2/FSTL4/FGF13/GJA1/MT1F/TNR/RGS4/NDUFS3/RACK1/GPC3/WFDC1/RTN4R/ST20/MINAR1
MF	GO:0008324	cation transmembrane transporter activity	585	-0.233739	-1.16135	0.0409697	0.0409697	0.0921637	3058	tags=25%, list=18%, signal=21%	ANXA9/CLCN3/SLC31A1/SLC30A7/SLC5A9/NIPA2/CHRNA3/ATP1A2/SLC45A2/KCNAB2/ATP13A5/SCN3A/SLC30A3/KCNMB1/KCNQ1/SLC6A8/SCN11A/SLC7A2/SLC1A7/KCNC1/SCN9A/SLC23A2/SLC15A2/SLC24A3/KCNH2/SLC16A3/SCN2B/SLC1A4/GRIN3A/ATP1A3/SFXN2/SLC7A3/PANX1/CLDN16/PIEZO1/SHROOM2/RYR2/TRPM3/SLC5A11/SFXN3/SLC9A4/PKD1/HCN3/TRPM1/SLC16A9/SLC22A5/ATP6V0D2/P2RX1/LRRC26/SLC36A1/ATP7A/SLC24A1/MAGT1/SLC6A11/SLC9A6/KCNV2/KCNJ1/TCIRG1/…
BP	GO:0019725	cellular homeostasis	700	-0.229106	-1.16049	0.0410723	0.0410723	0.0922326	3212	tags=23%, list=19%, signal=19%	HTT/AFG3L2/RASA3/BCAP31/SLC4A2/HTR2B/TPCN2/P2RX7/UCP2/NELL2/GSTM2/HEPHL1/CLCN3/UNC13B/SLC31A1/ZNF236/SLC30A7/PTPRC/NOL3/ATP1A2/CD40/CLIC2/ATP13A5/SLC30A3/KCNQ1/F2RL3/ERN1/CCL21/HEPH/HK1/KEL/SLC24A3/PLAA/CHERP/HPX/AQP11/CD19/SYPL2/ATP1A3/CP/ACE/CLDN16/P2RY2/FTH1/RYR2/JPH3/PLCG2/C2CD2L/HKDC1/GRINA/SLC9A4/BMP6/PRKAA1/MSTN/XPR1/PTPRN2/ATP6V0D2/LARGE1/P2RX1/PIK3R1/ATP7A/SLC24A1/FBXO4/FLNA/SLC9A6/WFS1/…
BP	GO:0006813	potassium ion transport	218	0.291825	1.29586	0.041202	0.041202	0.0923617	1425	tags=16%, list=8%, signal=14%	DPP10/DPP6/GRP/KCNK2/KCNMB2/OPRK1/KCNA4/GCK/SLC24A2/GAL/KCNK9/KCNA5/KCNQ5/KCNJ12/FXYD1/KCNJ3/KCNA1/KCNG1/ATP1B2/HCN4/KCNA6/KCNN1/KCNIP3/LRRC52/NETO1/SLC17A7/KCNT1/KCNMA1/KCNS2/GALR2/WNK2/FXYD4/HPN/KCNRG
BP	GO:0048598	embryonic morphogenesis	579	0.249546	1.21696	0.0413262	0.0413262	0.0924782	2512	tags=18%, list=15%, signal=16%	MFAP2/PCDH8/SOX11/HMGA2/FOXN4/FOXG1/IGF2/LHX1/SIX3/MSX1/SFRP2/SP8/COL11A1/HOXD10/SFRP1/USH1C/GREM1/LHX2/DLL1/ZIC3/HAND2/WNT4/NOG/BMP4/MESP2/WNT6/SIX2/ZIC1/TBX1/TWIST1/WNT7A/MYO3A/FGF10/LRP4/IHH/TH/OSR2/WNT11/WNT2/MDFI/GJB6/APOA1/TP53/WNT5B/MESP1/ATOH8/TMIE/CTHRC1/CYP26B1/PAX2/RPS7/GDF5/NKX2-5/DUSP2/RPL38/FREM2/EYA1/PFN1/KDF1/ZNF358/HPN/TBC1D32/HDAC2/VEGFC/RGMA/BMI1/SPINT1/DUSP1/ID2/TBX5/SOX17/DLX…
MF	GO:0022804	active transmembrane transporter activity	369	-0.253528	-1.21465	0.0414396	0.0414396	0.0925701	2946	tags=23%, list=17%, signal=20%	ATP1A2/SLC45A2/ATP13A5/ABCA3/SLC19A1/SLC6A8/SLC1A7/SLC26A1/SLC23A2/SLC15A2/SLC24A3/SLC16A3/SLC1A4/ABCC11/ATP1A3/SLC16A2/ABCA5/SLCO2B1/SLC5A11/SLC9A4/ABCC2/SLC16A4/SLC16A14/SLC37A1/SLC16A9/SLC22A5/ATP6V0D2/SLC26A2/SLCO4A1/SLC36A1/ATP7A/SLC24A1/SLC6A11/SLC9A6/TCIRG1/SLC18A2/CYB561D1/TAP2/SLC7A5/SLC9A8/SLC47A2/SLC5A3/SLC22A4/ABCB1/SLC13A4/ATP2A3/SLCO5A1/SLC9C1/SLC26A4/ABCB6/ATP1A1/SLC4A9/ATP2B3/SLC5…
MF	GO:0016773	phosphotransferase activity, alcohol group as acceptor	651	-0.233632	-1.17513	0.0423567	0.0423567	0.094454	3729	tags=26%, list=22%, signal=21%	TLK1/TSSK6/BAZ1B/LCK/TAOK2/NEK5/DAPK1/AAK1/CSNK1A1/SMG1/FLT1/CLK1/ACVRL1/STK31/XYLB/PRKCG/MYLK4/TESK1/EIF2AK2/PIK3C2G/IRAK4/DCAF1/AKT1/CSNK1D/COASY/HIPK3/TTN/ALK/PIKFYVE/UHMK1/HCK/ROCK1/NT5C3A/MKNK2/TGFBR2/CDC42BPB/PRKCA/PIK3CG/WNK1/PIM2/DGKQ/ADCK5/TAOK3/PDXK/PEAK3/PTK2/MAP3K9/RAF1/BTK/TEX14/EPHA6/MET/CDC42BPG/FGR/MAPK10/MYLK/PI4KA/JAK2/STK36/PPP1R9B/PLK5/JAK1/ERN1/HK1/MAP3K14/PIP4K2B/CSF1R/NTRK1…
BP	GO:0030162	regulation of proteolysis	664	0.237758	1.17084	0.0427632	0.0427632	0.0951945	3534	tags=24%, list=21%, signal=19%	SERPINB7/SERPINB2/CDC20B/SERPINB3/SERPINB4/PCSK1N/CARD18/NGFR/PI3/CST2/SFRP2/CST4/LCN1/TIMP4/WFDC2/MT3/NKD2/SERPINF2/ANXA8L1/NLRP12/CPB2/SVBP/EPHA7/APOE/GRIN2B/TP53/LPA/SERPINF1/SPINK2/PARL/CST1/GRIN2A/SERPINB5/SERPINA5/SPINK1/RBX1/RPL11/PRR7/CST6/PAX2/UBL7/PI15/RPS7/SERPINA3/CST3/SPOCK3/SIRT4/PDCD2/SNCA/SERPINI2/MDM2/FBLN1/DPEP1/AURKAIP1/SERPINA6/PDCD5/DNAAF4/BIRC7/HPN/WFDC5/BCL2L12/HDAC2/VIL1/R…
BP	GO:0015833	peptide transport	228	-0.272185	-1.24059	0.0430046	0.0430046	0.0955658	2218	tags=21%, list=13%, signal=18%	PFKL/PASK/HNF4A/PTPRN2/CD74/SNX19/MC4R/TCIRG1/ILDR1/NR1D1/NNAT/CRHBP/TAP2/TRPM4/ALOX5/PCLO/SMPD3/KLF7/CCL5/FAM3D/GABBR1/IL1RN/GPER1/HLA-DRB1/BLK/CLTRN/ABCC4/SYTL4/CFTR/CNR1/CASR/CD209/SLC30A8/EPHA5/OXCT1/GIPR/PER2/TAP1/DRD2/LEP/SYT9/IFNG/SLC7A11/GPR27/ADCY8/CD38/ABCA12
BP	GO:0001818	negative regulation of cytokine production	264	-0.268507	-1.24138	0.0433084	0.0433084	0.096074	3027	tags=24%, list=18%, signal=20%	TNF/PTPRC/TNFAIP3/LAPTM5/ADCY7/DHX58/REL/IL1R2/TLR4/RNF125/NLRX1/IL10/CARD16/CLEC4A/CD96/BCL3/OAS1/LAG3/TLR6/GPR18/MEFV/PPARA/GBP1/NOD2/NCKAP1L/CHRNA7/MC1R/NLRC3/SLAMF1/PTPN22/TLR8/LRRC32/IL36RN/CD84/PTPRS/BST2/PTGER4/HLA-DRB1/TBX21/LILRB4/TNFRSF21/OAS3/CMKLR1/CD274/INHA/CIDEA/PGLYRP3/CX3CL1/INPP5D/ABCD2/PDCD1LG2/CEACAM1/NLRP6/GPNMB/CCR7/LILRB1/IFNG/EPX/ADIPOQ/IL12B/TIGIT/IDO1/TLR9/ACOD1
BP	GO:0072522	purine-containing compound biosynthetic process	221	0.295491	1.31419	0.0433848	0.0433848	0.0960772	4122	tags=37%, list=24%, signal=28%	NDUFB9/RCVRN/NDUFA9/NME1/NDUFB8/ATP5ME/ADCY10/SDHB/NDUFA3/NDUFA12/AK5/NDUFB2/ATP5PO/ATP5MC1/ATP5MGL/NDUFA11/PDK4/NME4/SNCA/NDUFA7/NME3/ATP5F1D/NDUFAB1/NDUFB1/ATP5PF/ATP5PD/NDUFA2/GCDH/SPHK2/NDUFS4/ATP5MG/PRPSAP2/NME5/NDUFS5/NDUFS8/ADSS1/HACD1/DGUOK/NDUFC1/HPCA/NDUFS3/NDUFB10/NDUFB7/NDUFB11/LDHC/ATP5MC2/PPT2/ATP5F1C/ATP5F1E/NDUFB4/NDUFA5/ATP5MF/NDUFB5/UQCC3/APRT/PDK2/PPCDC/AK1/TMSB4X/NDUFS6/IMPDH2…
BP	GO:0040008	regulation of growth	574	0.244821	1.19301	0.0435749	0.0435749	0.0963313	2877	tags=20%, list=17%, signal=17%	IGF2/KCNK2/H1-5/MSX1/SFRP2/SFRP1/KRT17/GREM1/IGFBPL1/DLL1/BDKRB1/NOG/BMP4/MYOD1/CDA/MT3/PRL/FGFR3/L1CAM/ADRB3/MAG/SEMA6C/IHH/RIMS1/DNPH1/MT1A/EPHA7/DACT3/IGF1/DSCAM/WNT11/WNT2/APOE/FBLN5/SEMA3D/TP53/TFCP2L1/NRG3/PAK5/MAD2L2/BNIPL/HEY2/MT1E/GDF5/NKX2-5/IGFBP1/ING4/BASP1/PRDM11/SLIT1/PRLH/SCGB3A1/HPN/NPY1R/VIL1/DRAXIN/CXCL12/TBX5/SOX17/PI16/SPHK2/BDNF/NGF/FSTL4/LAMTOR2/CEP43/FGF13/GJA1/MT1F/LTBP4/F…
CC	GO:0036126	sperm flagellum	119	0.3345	1.35264	0.0441357	0.0441357	0.0972481	2902	tags=26%, list=17%, signal=22%	SPAG6/TCTE1/TEKT4/CATSPERD/SPACA3/TTC29/DNAI2/CABCOCO1/DNALI1/TEKT3/CFAP65/SLC9B1/DNAH8/PACRG/CCDC181/SPATC1L/ENKUR/CFAP251/FSIP2/NME5/KIF9/SAXO2/CFAP221/CATSPERB/VDAC2/CALM3/SLIRP/AK1/IFT81/TEKT5/GABARAP
BP	GO:0048771	tissue remodeling	153	-0.308221	-1.33928	0.0441415	0.0441415	0.0972481	3722	tags=36%, list=22%, signal=28%	EXT1/LRP5/TPP1/FOXC1/IL23A/CAPN1/ROCK1/PRKCA/THBS4/IL15/NOS3/ADRB2/TMBIM1/NOTCH2/P2RX7/ZNF675/RUNX1/ADAM8/NOL3/TNFAIP3/TRAF6/CSF1R/FOXC2/ACE/LEPR/CRB1/DBH/ATP7A/FLNA/MC4R/ELF3/TCIRG1/LRRK1/UBASH3B/PLEKHM1/F2R/EPAS1/LIF/IL18/TNFRSF11B/SIGLEC15/INPP5D/DCSTAMP/CLDN18/CEACAM1/GPNMB/IL21/LEP/IGFBP5/PLG/VDR/ITGB3/CCR2/IL12B/CD38
BP	GO:0050679	positive regulation of epithelial cell proliferation	196	0.294164	1.29185	0.0446429	0.0446429	0.0981836	2952	tags=27%, list=17%, signal=22%	SOX11/ODAM/IGF2/SFRP1/NOG/BMP4/FGFBP1/MDK/TBX1/TWIST1/WNT7A/FGF10/IHH/IGF1/NME1/OSR2/WNT2/CCL11/VASH2/SPINK1/PAX2/NKX2-5/ID1/REG3G/EYA1/PGF/CCND1/HPN/ZNF580/VEGFC/CXCL12/DLX5/EPGN/EGFL7/ANG/SCN5A/IRS2/CLDN1/PKHD1/BMPR1A/FGF7/ECM1/FGF1/CDH3/AREG/FGF2/FGFR1/CCL26/SOX9/APLN/BAD/ZBED9
BP	GO:2001022	positive regulation of response to DNA damage stimulus	164	0.305749	1.30021	0.0456204	0.0456204	0.100162	4337	tags=30%, list=25%, signal=22%	EYA4/MSX1/RPL26/FMN2/YEATS4/FGF10/EEF1E1/MAD2L2/SHLD1/ING4/EYA1/ANKRD1/ZNHIT1/ANKLE1/MGMT/WRAP53/SMARCB1/FXR2/BCL7C/MORF4L1/PCNA/ENDOG/SPIRE2/UBE2V2/DPF1/VPS72/PBK/RAD51AP1/BABAM1/RUVBL2/MEAF6/H2AX/SPIDR/EYA2/PHF10/SETMAR/TRIM28/RNF168/ING3/ARID1B/SHLD2/RPS3/BCL7A/HMGB1/BCL7B/XRCC1/NSMCE1/MRGBP/CEBPG
BP	GO:0009952	anterior/posterior pattern specification	196	0.29378	1.29016	0.0464286	0.0464286	0.101761	1021	tags=13%, list=6%, signal=13%	PCDH8/MEOX2/LHX1/MSX1/SFRP2/HOXD10/SFRP1/BARX1/DLL1/ZIC3/HES4/NOG/EMX2/BMP4/MESP2/SIX2/TBX1/TCF15/CDX1/DMRT2/WNT2/DLL3/TP53/MESP1/HES6/HEY2
BP	GO:0016032	viral process	398	-0.250817	-1.21396	0.0466477	0.0466477	0.102067	3921	tags=27%, list=23%, signal=21%	PC/ISG20/PCBP1/TRIM25/LDLR/PVR/EIF2AK2/TRIM38/FUT8/CLEC5A/CD28/PIKFYVE/DDX6/TNFRSF14/CDHR3/ITGB6/RRP1B/LARP1/ITGAV/TRIM26/CD81/EIF3A/FMR1/PABPC1/UVRAG/TPCN2/TRIM21/TNF/MDFIC/ZDHHC9/ZC3HAV1/NECTIN4/MGAT2/CSDE1/CSF1R/ADAR/VCP/IFNL3/CCNK/RSAD2/MGAT5/APOBEC3G/NRP1/GFI1/PTBP1/ZBED1/NPC1/IFI16/OAS1/OASL/CD4/SSB/HTATSF1/XPR1/CD74/RAB43/DAG1/APOBEC3H/PPID/RSF1/TRIM5/TRIM14/HSPA8/NEDD4/IRF7/TMPRSS4/PPARA/…
BP	GO:0001649	osteoblast differentiation	219	0.286836	1.27599	0.0470341	0.0470341	0.102737	3015	tags=22%, list=18%, signal=18%	SOX11/IGF2/PENK/SFRP2/SFRP1/GREM1/HAND2/WNT4/NOG/BMP4/TWIST1/PTH1R/ALPL/BMP3/GDF10/IHH/BMPR1B/IGF1/WNT11/TNFAIP6/CTHRC1/LOX/CEBPD/VEGFC/RANBP3L/RPS15/DLX5/PDLIM7/FBN2/JAG1/LEF1/BMPR1A/MYOC/SHOX2/IBSP/GLI3/HSPE1/ID3/CREB3L1/FBXO5/H3-3B/AREG/NELL1/FGF2/SOX9/CYP24A1/LGR4/COL6A1
BP	GO:0019058	viral life cycle	301	-0.264597	-1.25251	0.0478219	0.0478219	0.104279	3921	tags=29%, list=23%, signal=23%	PC/ISG20/PCBP1/TRIM25/LDLR/PVR/EIF2AK2/TRIM38/CLEC5A/CD28/PIKFYVE/DDX6/TNFRSF14/CDHR3/ITGB6/LARP1/ITGAV/TRIM26/CD81/FMR1/PABPC1/UVRAG/TPCN2/TRIM21/TNF/ZC3HAV1/NECTIN4/ADAR/VCP/IFNL3/CCNK/RSAD2/APOBEC3G/NRP1/ZBED1/NPC1/IFI16/OAS1/OASL/CD4/HTATSF1/XPR1/CD74/RAB43/DAG1/APOBEC3H/PPID/TRIM5/TRIM14/HSPA8/NEDD4/TMPRSS4/PPARA/ZNFX1/SLAMF1/TRIM68/APOBEC3B/PROX1/MID2/CCL5/CCL8/TRIM22/BST2/MX1/LAMP3/HLA-DRB…
BP	GO:0043009	chordate embryonic development	633	0.241375	1.184	0.0482989	0.0482989	0.105046	2512	tags=17%, list=15%, signal=15%	PCDH8/SOX11/IGF2/MEOX2/HS3ST6/LHX1/MSX1/SFRP2/COL11A1/APOB/HORMAD1/HOXD10/SFRP1/PLPP4/LHX2/DLL1/ZIC3/HAND2/NOG/BMP4/MESP2/ARHGDIG/SIX2/TBX1/TCF15/TWIST1/CDX1/ISL1/PTH1R/IHH/MFNG/NECAB1/IGF1/OSR2/DMRT2/WNT11/WNT2/MDFI/DLL3/ANGPT1/TP53/PEMT/MESP1/FBLL1/VASH2/CTHRC1/HEY2/PAX2/RPS7/COL3A1/NKX2-5/DSC3/EYA1/PFN1/APBA2/PRMT1/ZNF358/TRIP6/RPL13/TBC1D32/RGMA/CNOT2/BMI1/SPINT1/SF3B6/NDUFA2/NPM2/HSD17B2/SOX…
BP	GO:0030073	insulin secretion	167	-0.292802	-1.28234	0.0483375	0.0483375	0.105046	2317	tags=22%, list=14%, signal=19%	C2CD2L/PFKL/HNF4A/PTPRN2/SNX19/MC4R/TCIRG1/NR1D1/NNAT/TRPM4/ALOX5/PCLO/KLF7/CCL5/FAM3D/IL1RN/GPER1/HLA-DRB1/BLK/CLTRN/SYTL4/CFTR/CNR1/CASR/SLC30A8/EPHA5/OXCT1/GIPR/PER2/DRD2/LEP/SYT9/IFNG/GPR27/ADCY8/CD38/ABCA12
CC	GO:0150034	distal axon	265	0.272696	1.23804	0.0487805	0.0487805	0.105829	2875	tags=21%, list=17%, signal=18%	NPY/SLC17A8/KCNK2/NGFR/PENK/STMN4/OPRK1/NTS/STMN2/PCDH9/KCNA1/CALB2/L1CAM/PCDHGB1/TH/OXT/KCNA6/DSCAM/SNCB/RAC3/NMU/ADCY10/UCN3/CPLX2/CDH8/NDRG2/ADGRL1/SNCA/THY1/BASP1/PTBP2/TIAM2/GRIK5/FXR2/CDK5R2/CSNK1E/FGF13/ANG/NTRK2/CYTH2/FSCN1/OPRD1/RTN4R/PAFAH1B1/CDK5R1/CPLX1/PDYN/DBN1/TULP1/CALM3/CRHR2/BRSK2/APBB2/TRPV4/FLRT3/CALB1
BP	GO:0043401	steroid hormone mediated signaling pathway	125	-0.318538	-1.34015	0.0491392	0.0491392	0.106427	3009	tags=23%, list=18%, signal=19%	ABHD2/JAK2/SAFB2/PAQR7/ZNF366/NODAL/KMT2D/NR3C2/PADI2/TP63/NR1D1/NEDD4/PPARA/OR51E2/TRIM68/FOXH1/CNOT1/ESRRB/GPER1/NKX3-1/NR2E3/PAK1/NR0B1/EGLN2/ESR2/LMO3/ESR1/FOXA1/AR
BP	GO:0009792	embryo development ending in birth or egg hatching	652	0.2371	1.16323	0.0496689	0.0496689	0.107216	2512	tags=16%, list=15%, signal=15%	PCDH8/SOX11/IGF2/MEOX2/HS3ST6/LHX1/MSX1/SFRP2/COL11A1/APOB/HORMAD1/HOXD10/SFRP1/PLPP4/LHX2/DLL1/ZIC3/HAND2/NOG/BMP4/MESP2/ARHGDIG/SIX2/TBX1/TCF15/TWIST1/CDX1/SCEL/ISL1/PTH1R/IHH/MFNG/NECAB1/IGF1/OSR2/DMRT2/WNT11/WNT2/MDFI/DLL3/ANGPT1/TP53/PEMT/MESP1/FBLL1/VASH2/CTHRC1/HEY2/PAX2/RPS7/COL3A1/NKX2-5/DSC3/EYA1/PFN1/APBA2/PRMT1/ZNF358/TRIP6/RPL13/TBC1D32/RGMA/CNOT2/BMI1/SPINT1/SF3B6/NDUFA2/NPM2/HSD17B…
CC	GO:0031256	leading edge membrane	167	-0.29208	-1.27918	0.049671	0.049671	0.107216	3708	tags=29%, list=22%, signal=23%	SHISA9/KCNH1/TWF1/PSD4/ITGAV/PDE4A/EPS8L2/NF2/ADAM17/FGD5/CLCN3/DAGLA/FGR/LCP1/PPP1R9B/SHISA7/KCNC1/KANK1/MACF1/TLN1/PIEZO1/PLCG2/SPRY4/ADGRE2/PLEK/WWC1/SPTBN1/ARHGAP45/ADORA2A/FERMT1/EPB41L3/SCIMP/GABBR1/GABRG3/FGD2/GPER1/KCNA2/PAK1/CD44/FAM107A/TIRAP/DPP4/SYNE2/ABCA7/SLC1A2/GABRE/ITGB3/KCNC4/SHISA6

## Sheet: Fig7-b
ONTOLOGY	ID	Description	setSize	enrichmentScore	NES	pvalue	p.adjust	qvalue	rank	leading_edge	core_enrichment
MF	GO:0005201	extracellular matrix structural constituent	150	0.509264	2.16962	1.32782e-09	1.32782e-09	1.83379e-06	2069	tags=41%, list=13%, signal=36%	POSTN/MUC6/COL17A1/COL11A1/FBN3/COL5A3/PRG4/COL5A2/COL23A1/COL6A6/COL25A1/HAPLN1/FBLN2/LUM/ASPN/FBN2/VCAN/HSPG2/COL11A2/MUC3A/COL6A5/ACAN/COL5A1/LAMB1/UMODL1/LAMB4/PCOLCE/LAMA3/THBS2/ZP1/MFAP2/COL4A1/MFAP4/COL3A1/COL1A1/IMPG1/PXDN/BGN/COL28A1/CCN1/COL22A1/ECM1/ABI3BP/COL4A2/COLQ/COL7A1/TECTA/DSPP/AEBP1/LAMA1/FRAS1/MMRN2/THBS3/ELN/COL24A1/COL16A1/COL18A1/MATN1/HMCN2/CHI3L1/NPNT/EMILIN1
CC	GO:0098798	mitochondrial protein-containing complex	268	-0.455051	-1.93935	7.027e-09	7.027e-09	4.37258e-06	5550	tags=55%, list=34%, signal=37%	MRPS18A/ATP5MC3/COX7A2L/MRPS36/UQCRC1/MRPL14/UQCRC2/DLD/GRPEL1/MRPL51/MRPS16/SLC25A5/MRPS22/TOMM22/NDUFA4/SDHB/NDUFS7/TIMM29/MPC1/PDHB/TIMM13/NDUFB9/MRPL17/MRPL50/MRPL18/NSUN3/NDUFB10/NDUFS6/NDUFAF1/MRPL4/TOMM7/CHCHD3/TIMM10/ATP5ME/MICU2/NDUFA11/MRPL57/MPV17L2/MRPL54/MRPL11/COX7A1/SUCLG1/MRPS14/MRPS10/COX4I1/SUCLG2/MRPL52/BCKDK/MRPS7/ATP5F1B/NDUFS4/VDAC1/NDUFAB1/TOMM40/NDUFA12/NDUFB1/MRPL35/BAX/N…
CC	GO:0098800	inner mitochondrial membrane protein complex	134	-0.544025	-2.15448	9.49835e-09	9.49835e-09	4.37258e-06	4418	tags=63%, list=27%, signal=47%	NDUFA4/SDHB/NDUFS7/TIMM29/MPC1/NDUFB9/NDUFB10/NDUFS6/NDUFAF1/CHCHD3/TIMM10/ATP5ME/MICU2/NDUFA11/COX7A1/COX4I1/ATP5F1B/NDUFS4/NDUFAB1/NDUFA12/NDUFB1/NDUFV3/ATP5MC2/MICOS13/NDUFB7/ATP5F1D/SDHD/COX5B/ATP5PD/ATP5PF/NDUFB3/TIMM23/ATP5MG/NDUFB6/SDHC/UQCRB/NDUFA1/IMMP2L/TIMM17B/SAMM50/NDUFA5/ATP5F1C/NDUFA2/UQCRHL/UQCRQ/UQCR11/NDUFB4/COX7A2/COX6A1/MPC2/DNAJC19/NDUFS8/ATP5F1E/WDR93/ROMO1/UQCRH/NDUFB11/TIM…
CC	GO:0031012	extracellular matrix	494	0.344445	1.67897	4.31851e-08	4.31851e-08	1.47439e-05	1987	tags=28%, list=12%, signal=25%	MMP12/BCAN/MMP13/POSTN/MUC6/INHBE/GREM1/PTX3/COL17A1/COL11A1/HAPLN2/WNT7A/ADAMTS14/F12/FLRT1/LRRC15/FBN3/COL20A1/COL5A3/PZP/SOST/PRG4/COL5A2/ADAMTS4/AZGP1/GPC2/MMP8/HRNR/COL23A1/COL6A6/COL25A1/HAPLN1/FBLN2/LUM/BMP7/ASPN/FBN2/VCAN/FGF1/SFRP2/ELFN2/MMP7/WNT11/ADAMTS10/HSPG2/COL11A2/ADAMTS12/SERPINE1/TGFB3/LINGO2/LOX/COL6A5/CD248/ACAN/MMP11/TNN/COL5A1/ADAMTS9/EPYC/GDF15/ADAMTS2/MMP9/MMP1/SERPINF1/CD…
BP	GO:0001501	skeletal system development	487	0.340048	1.65402	5.33792e-08	5.33792e-08	1.47439e-05	2487	tags=28%, list=15%, signal=24%	SOX11/BCAN/MMP13/CYP26B1/IFITM5/GREM1/HAS2/COL11A1/HAPLN2/HOXA3/FOXC2/CCDC154/WNT7A/HHIP/RFLNA/PRRX1/LEP/TBX1/WNT9B/PAPPA2/COL5A2/GHRL/NOTUM/ADAMTS4/HOXA9/FGF18/GDF6/HAPLN1/CTSK/NKX3-2/BMP7/FBN2/VCAN/SFRP2/WNT11/MDFI/HOXA4/HOXA2/WNT10B/COL11A2/ADAMTS12/TGFB3/HOXA6/EDNRA/BGLAP/LOX/HMGA2/ACAN/TNN/SLC9B2/EPYC/PAX5/GPR68/MMP9/TWIST1/LHX1/GDF5/EYA1/MSX1/DDR2/BMP3/GLI2/HOXA5/RANBP3L/SNAI1/EN1/TGFB2/NOD…
BP	GO:0043062	extracellular structure organization	298	0.387778	1.79566	9.56929e-08	9.56929e-08	1.66968e-05	2615	tags=34%, list=16%, signal=29%	MMP12/MMP13/POSTN/GFAP/GREM1/HAS2/PTX3/COL17A1/COL11A1/HAPLN2/FOXC2/ADAMTS14/COL5A3/COL5A2/ADAMTS4/MMP8/FAP/COL23A1/COL6A6/HAS1/CTSK/FBLN2/LUM/HPN/SFRP2/MMP7/ADAMTS10/COL11A2/ADAMTS12/TNF/IL6/LOX/NPHS1/ADTRP/COL6A5/MMP11/COL5A1/ADAMTS9/ADAMTS2/MMP9/MMP1/HAS3/LAMB1/LAMB4/DDR2/TIE1/PHLDB1/TGFB2/COL4A1/ADAMTSL2/CRISPLD2/ADAMTSL1/BMP2/MFAP4/NTNG1/COL3A1/COL1A1/IMPG1/PXDN/COL28A1/CCN1/COL22A1/ABI3BP/N…
CC	GO:0030312	external encapsulating structure	495	0.340874	1.66206	9.78476e-08	9.78476e-08	1.66968e-05	1987	tags=27%, list=12%, signal=25%	MMP12/BCAN/MMP13/POSTN/MUC6/INHBE/GREM1/PTX3/COL17A1/COL11A1/HAPLN2/WNT7A/ADAMTS14/F12/FLRT1/LRRC15/FBN3/COL20A1/COL5A3/PZP/SOST/PRG4/COL5A2/ADAMTS4/AZGP1/GPC2/MMP8/HRNR/COL23A1/COL6A6/COL25A1/HAPLN1/FBLN2/LUM/BMP7/ASPN/FBN2/VCAN/FGF1/SFRP2/ELFN2/MMP7/WNT11/ADAMTS10/HSPG2/COL11A2/ADAMTS12/SERPINE1/TGFB3/LINGO2/LOX/COL6A5/CD248/ACAN/MMP11/TNN/COL5A1/ADAMTS9/EPYC/GDF15/ADAMTS2/MMP9/MMP1/SERPINF1/CD…
BP	GO:0045229	external encapsulating structure organization	299	0.387873	1.79731	1.06751e-07	1.06751e-07	1.66968e-05	2615	tags=34%, list=16%, signal=29%	MMP12/MMP13/POSTN/GFAP/GREM1/HAS2/PTX3/COL17A1/COL11A1/HAPLN2/FOXC2/ADAMTS14/COL5A3/COL5A2/ADAMTS4/MMP8/HRNR/FAP/COL23A1/COL6A6/HAS1/CTSK/FBLN2/LUM/HPN/SFRP2/MMP7/ADAMTS10/COL11A2/ADAMTS12/TNF/IL6/LOX/NPHS1/ADTRP/COL6A5/MMP11/COL5A1/ADAMTS9/ADAMTS2/MMP9/MMP1/HAS3/LAMB1/LAMB4/DDR2/TIE1/PHLDB1/TGFB2/COL4A1/ADAMTSL2/CRISPLD2/ADAMTSL1/BMP2/MFAP4/NTNG1/COL3A1/COL1A1/IMPG1/PXDN/COL28A1/CCN1/COL22A1/ABI…
MF	GO:0030546	signaling receptor activator activity	345	0.37085	1.73423	1.08809e-07	1.08809e-07	1.66968e-05	2118	tags=32%, list=13%, signal=29%	NPY/APELA/NRG1/CGB7/EPGN/CXCL6/NTF4/INHBE/CXCL2/SEMA6A/GREM1/WNT8B/INHBA/WNT7A/CXCL1/SEMA3G/LTB/LEP/CCL21/WNT9B/GHRL/FGF18/GDF6/IL11/FGF7/BMP7/FGF1/SFRP2/IL17C/WNT11/WNT10B/CCL11/TGFB3/SPX/IL1A/TNF/OXT/IL6/TRH/CXCL14/FGF11/CXCL3/ERFE/SEMA5A/GDF15/VEGFC/SEMA3D/IL23A/GDF5/CLEC11A/XCL1/GRP/EDN2/TG/BMP3/CCL4/COLEC10/SEMA3E/ASIP/CCL20/CCN6/CCL19/TGFB2/NODAL/STC2/BMP2/CCL5/GDF7/CCL13/TNFSF11/CXCL5/FGF2…
MF	GO:0048018	receptor ligand activity	338	0.374124	1.75391	1.31503e-07	1.31503e-07	1.67875e-05	2118	tags=33%, list=13%, signal=29%	NPY/APELA/NRG1/CGB7/EPGN/CXCL6/NTF4/INHBE/CXCL2/SEMA6A/GREM1/WNT8B/INHBA/WNT7A/CXCL1/SEMA3G/LTB/LEP/CCL21/WNT9B/GHRL/FGF18/GDF6/IL11/FGF7/BMP7/FGF1/SFRP2/IL17C/WNT11/WNT10B/CCL11/TGFB3/SPX/IL1A/TNF/OXT/IL6/TRH/CXCL14/FGF11/CXCL3/ERFE/SEMA5A/GDF15/VEGFC/SEMA3D/IL23A/GDF5/CLEC11A/XCL1/GRP/EDN2/TG/BMP3/CCL4/COLEC10/SEMA3E/ASIP/CCL20/CCN6/CCL19/TGFB2/NODAL/STC2/BMP2/CCL5/GDF7/CCL13/TNFSF11/CXCL5/FGF2…
BP	GO:0030198	extracellular matrix organization	297	0.386054	1.78665	1.33712e-07	1.33712e-07	1.67875e-05	2615	tags=34%, list=16%, signal=29%	MMP12/MMP13/POSTN/GFAP/GREM1/HAS2/PTX3/COL17A1/COL11A1/HAPLN2/FOXC2/ADAMTS14/COL5A3/COL5A2/ADAMTS4/MMP8/FAP/COL23A1/COL6A6/HAS1/CTSK/FBLN2/LUM/HPN/SFRP2/MMP7/ADAMTS10/COL11A2/ADAMTS12/TNF/IL6/LOX/NPHS1/ADTRP/COL6A5/MMP11/COL5A1/ADAMTS9/ADAMTS2/MMP9/MMP1/HAS3/LAMB1/LAMB4/DDR2/TIE1/PHLDB1/TGFB2/COL4A1/ADAMTSL2/CRISPLD2/ADAMTSL1/BMP2/MFAP4/NTNG1/COL3A1/COL1A1/IMPG1/PXDN/COL28A1/CCN1/COL22A1/ABI3BP/N…
BP	GO:0048705	skeletal system morphogenesis	208	0.419553	1.86291	2.00173e-07	2.00173e-07	2.30375e-05	2487	tags=31%, list=15%, signal=26%	SOX11/MMP13/CYP26B1/IFITM5/GREM1/HAS2/COL11A1/HOXA3/FOXC2/WNT7A/HHIP/RFLNA/PRRX1/TBX1/WNT9B/PAPPA2/HOXA9/FGF18/NKX3-2/BMP7/FBN2/MDFI/HOXA4/HOXA2/WNT10B/TGFB3/PAX5/TWIST1/LHX1/EYA1/MSX1/HOXA5/NODAL/COL3A1/COL1A1/LTF/HOXB8/HOXA1/HOXB9/PCGF2/STC1/MSX2/NOG/THBS3/BMPR1B/PKD1/CHAD/MATN1/MED12/NPPC/SIX4/MMP14/DLX2/SLC39A1/GLI3/ACP5/SCX/SIX2/COMP/RAB33B/DSCAML1/HOXA7/TMEM119/FLVCR1
BP	GO:0006119	oxidative phosphorylation	123	-0.506752	-1.98654	1.4342e-06	1.4342e-06	0.000152361	5575	tags=72%, list=34%, signal=47%	BID/CHCHD2/COX7A2L/UQCRC1/UQCRC2/DLD/C2orf69/NDUFA4/SDHB/NDUFS7/TEFM/CCNB1/NDUFB9/NDUFB10/NDUFS6/NDUFAF1/CDK1/ATP5ME/RHOA/SDHAF2/NDUFA11/ANTKMT/NIPSNAP2/COX7A1/COX4I1/ATP7A/ATP5F1B/NDUFS4/NDUFAB1/VCP/STOML2/UQCC2/ATPSCKMT/NDUFA12/NDUFB1/NDUFV3/CYCS/NDUFB7/ATP5F1D/SDHD/COX5B/COQ9/DNAJC30/ATP5PD/ATP5PF/NDUFB3/UQCC3/ATP5MG/NDUFB6/SDHC/NUPR1/PARK7/UQCRB/NDUFA1/NDUFA5/ATP5F1C/PINK1/NDUFA2/UQCRHL/UQCRQ…
MF	GO:0030545	signaling receptor regulator activity	375	0.350874	1.65546	1.58458e-06	1.58458e-06	0.000156313	2118	tags=31%, list=13%, signal=27%	NPY/APELA/NRG1/CGB7/EPGN/CXCL6/NTF4/INHBE/CXCL2/SEMA6A/GREM1/WNT8B/INHBA/WNT7A/CXCL1/SEMA3G/LTB/LEP/CCL21/WNT9B/GHRL/FGF18/GDF6/IL11/FGF7/BMP7/FGF1/SFRP2/IL17C/WNT11/WNT10B/CCL11/TGFB3/SPX/IL1A/TNF/OXT/IL6/TRH/CXCL14/FGF11/CXCL3/ERFE/SEMA5A/GDF15/VEGFC/SEMA3D/IL23A/GDF5/DKKL1/CLEC11A/XCL1/GRP/EDN2/TG/BMP3/CCL4/COLEC10/SEMA3E/CLEC12A/ASIP/CCL20/CCN6/CCL19/TGFB2/NODAL/STC2/BMP2/CCL5/GDF7/CCL13/TNFS…
BP	GO:0046649	lymphocyte activation	691	0.300712	1.50965	1.70605e-06	1.70605e-06	0.000157076	3554	tags=30%, list=22%, signal=24%	SOX11/CHRNA4/CYP26B1/NTRK1/TMIGD2/INHBA/EOMES/ZAP70/LEP/CCL21/IRS2/KLRD1/IL11/PRF1/KLRC1/ADGRG3/CD79B/ULBP3/ICOSLG/CD3G/IL2RB/WNT10B/EFNB2/SH2D2A/IL1A/NKG7/IL6/BCL11B/TBC1D10C/MICB/CD244/ICOS/TBX21/PAX5/NRARP/F2RL1/DLL1/LAG3/TREML2/IL23A/XCL1/TNFRSF9/CD160/EPHB1/CD247/GLI2/LCK/LGALS7B/CLNK/CR2/CD7/NLRC3/ITK/CCL19/CCDC88B/FCRL3/DLL4/NHEJ1/THY1/CCL5/TSPAN32/TNFSF11/TIGIT/PIK3R6/CTLA4/PIK3CD/SLAMF6/…
BP	GO:0007416	synapse assembly	162	0.423253	1.83538	2.45047e-06	2.45047e-06	0.000211514	2160	tags=34%, list=13%, signal=30%	NRG1/IGFN1/NTRK1/LRRC4B/WNT7A/GRID2/GHRL/CUX2/GAP43/MAP1B/EFNB2/DRD2/ADGRB3/SLIT1/OXT/PCDHB9/PCDHB11/NEGR1/SDK1/SLITRK4/PCDHB10/PCDHB2/EPHB1/PCDHB4/GPC6/ST8SIA2/THBS2/CLSTN3/PCDHB6/RAB17/FLRT3/SDK2/SLITRK2/BSN/COLQ/DNER/DLG5/SPTBN2/PDLIM5/LRTM2/FZD1/ADD2/LRFN5/PCDH17/SLITRK5/FARP1/MYCBP2/FBXO45/CHRNB2/LRP4/DKK1/SNCA/SIX4/MDGA1/NLGN2
BP	GO:0048706	embryonic skeletal system development	119	0.459805	1.90597	6.20466e-06	6.20466e-06	0.000504056	2487	tags=37%, list=15%, signal=32%	SOX11/COL11A1/HOXA3/FOXC2/PRRX1/TBX1/WNT9B/HOXA9/NKX3-2/BMP7/WNT11/MDFI/HOXA4/HOXA2/TGFB3/HOXA6/EDNRA/PAX5/TWIST1/LHX1/EYA1/HOXA5/NODAL/COL1A1/HOXB8/HOXA1/HOXB9/PCGF2/NOG/MED12/PCSK5/SIX4/MMP14/DLX2/SLC39A1/GLI3/HAND2/ACVR2A/SCX/SIX2/DSCAML1/XYLT1/HOXA7/FLVCR1
BP	GO:0009060	aerobic respiration	169	-0.451708	-1.82406	6.86572e-06	6.86572e-06	0.000526773	5575	tags=63%, list=34%, signal=42%	BID/CHCHD2/ACO1/COX7A2L/MRPS36/UQCRC1/MDH1/UQCRC2/DLD/C2orf69/NDUFA4/SDHB/NDUFS7/TEFM/MTFR1/PDHB/CCNB1/NDUFB9/MDH1B/NDUFB10/NDUFS6/NDUFAF1/CDK1/ATP5ME/RHOA/SDHAF2/NDUFA11/ANTKMT/NOP53/NIPSNAP2/COX7A1/SUCLG1/COX4I1/SUCLG2/ATP7A/ATP5F1B/NDUFS4/NDUFAB1/VCP/STOML2/UQCC2/ATPSCKMT/NDUFA12/NDUFB1/NDUFV3/CYCS/PDHA1/NDUFB7/ATP5F1D/SDHD/COX5B/COQ9/DNAJC30/ATP5PD/ATP5PF/NDUFB3/UQCC3/ATP5MG/NDUFB6/SDHC/NUPR1…
MF	GO:0005125	cytokine activity	164	0.413452	1.79656	7.61405e-06	7.61405e-06	0.000553442	2096	tags=37%, list=13%, signal=33%	NRG1/CXCL6/INHBE/CXCL2/GREM1/WNT8B/INHBA/WNT7A/CXCL1/LTB/CCL21/WNT9B/GDF6/IL11/BMP7/IL17C/WNT11/WNT10B/CCL11/TGFB3/IL1A/TNF/IL6/CXCL14/CXCL3/GDF15/IL23A/GDF5/XCL1/BMP3/CCL4/CCL20/CCL19/TGFB2/NODAL/BMP2/CCL5/GDF7/CCL13/TNFSF11/CXCL5/FGF2/FASLG/IL19/CCL18/CCL3/LIF/XCL2/SCG2/CCL2/INHBC/CXCL13/CCL3L3/GDF11/CXCL8/VEGFA/IL27/IL7/IL1RN/THNSL2/CCL7
CC	GO:0062023	collagen-containing extracellular matrix	374	0.333778	1.57496	1.29746e-05	1.29746e-05	0.000870207	1675	tags=25%, list=10%, signal=23%	BCAN/POSTN/INHBE/GREM1/COL17A1/COL11A1/F12/LRRC15/FBN3/COL20A1/COL5A3/PZP/SOST/PRG4/COL5A2/ADAMTS4/AZGP1/GPC2/MMP8/HRNR/COL23A1/COL6A6/COL25A1/HAPLN1/FBLN2/LUM/BMP7/ASPN/FBN2/VCAN/SFRP2/ADAMTS10/HSPG2/COL11A2/SERPINE1/TGFB3/LOX/COL6A5/ACAN/TNN/COL5A1/ADAMTS9/GDF15/ADAMTS2/MMP9/SERPINF1/CDH13/LAMB1/LAMB4/EYS/PCOLCE/GPC6/LAMA3/THBS2/L1CAM/ZP1/MFAP2/TGFB2/COL4A1/MFAP4/NTNG1/COL3A1/COL1A1/IMPG1/PXDN/…
MF	GO:0001216	DNA-binding transcription activator activity	400	-0.36344	-1.61091	1.32322e-05	1.32322e-05	0.000870207	2085	tags=18%, list=13%, signal=16%	MYBL2/ZNF808/ERG/TEF/NR3C1/E2F1/MESP1/IRF5/SOX9/ZNF850/VENTX/ZNF208/ZNF600/ZNF845/ZNF345/CEBPD/MEF2C/GRHL1/FEZF2/SOX30/CREB3/YY2/ZNF597/TFAP2C/HOXD3/BNC1/NR2E3/PLSCR1/ZBTB16/POU2F3/NFIB/FOXF2/RORB/TFAP2A/TBX3/PPARA/PBX3/MEIS2/NRL/DMRT2/FOXD2/HOXD8/HOXC10/WT1/TLX2/ZNF750/FOXI1/OTX1/EHF/LHX2/PGR/TBX20/IRX6/IRX3/NKX2-5/NKX2-8/FOXC1/PAX9/BARX2/FOXD1/NR1H4/FOXA1/TCF21/FOXL2/PAX6/PITX1/GATA4/PHOX2A/ZIC…
MF	GO:0001228	DNA-binding transcription activator activity, RNA polymerase II-specific	396	-0.362792	-1.60639	1.44362e-05	1.44362e-05	0.000906237	1653	tags=15%, list=10%, signal=14%	VENTX/ZNF208/ZNF600/ZNF845/ZNF345/CEBPD/MEF2C/GRHL1/FEZF2/SOX30/CREB3/YY2/ZNF597/TFAP2C/HOXD3/NR2E3/PLSCR1/ZBTB16/POU2F3/NFIB/FOXF2/RORB/TFAP2A/TBX3/PPARA/PBX3/MEIS2/NRL/DMRT2/FOXD2/HOXD8/HOXC10/WT1/TLX2/ZNF750/FOXI1/OTX1/EHF/LHX2/PGR/TBX20/IRX6/IRX3/NKX2-5/NKX2-8/FOXC1/PAX9/BARX2/FOXD1/NR1H4/FOXA1/TCF21/FOXL2/PAX6/PITX1/GATA4/PHOX2A/ZIC1/SOX2
BP	GO:0001525	angiogenesis	491	0.307211	1.49252	2.02069e-05	2.02069e-05	0.00121334	2220	tags=24%, list=14%, signal=21%	APELA/EPGN/TMIGD2/SEMA6A/GREM1/ISL1/HOXA3/FOXC2/WNT7A/LEP/TBX1/GHRL/FGF18/FAP/FGF1/SFRP2/PTGS2/HSPG2/SERPINE1/EFNB2/SH2D2A/CCL11/ADGRB3/IL1A/TNF/IL6/EDNRA/ARHGAP24/PRKCA/HMGA2/ADTRP/TNN/ADAMTS9/NR4A1/ADAM12/SEMA5A/NRARP/DLL1/VEGFC/TWIST1/NOTCH3/SERPINF1/CD160/CDH13/EDN2/EPHB1/ROBO1/HOXA5/TIE1/SEMA3E/THBS2/EFNA3/CCN6/TGFB2/PDGFRB/NODAL/COL4A1/DLL4/THY1/PIK3R6/PIK3CD/FGF2/PXDN/CHRNA7/STAB2/TNMD/SPH…
BP	GO:0009201	ribonucleoside triphosphate biosynthetic process	102	-0.499113	-1.88777	2.25863e-05	2.25863e-05	0.00124771	4410	tags=52%, list=27%, signal=38%	ATP5ME/NDUFA11/ANTKMT/PPARGC1A/ATP5F1B/NDUFS4/NDUFAB1/VCP/STOML2/ATPSCKMT/NDUFA12/NDUFB1/NDUFV3/ATP5MC2/NDUFB7/ATP5F1D/SDHD/DNAJC30/ATP5PD/ATP5PF/NDUFB3/UQCC3/ATP5MG/NDUFB6/NUDT2/SDHC/NDUFA1/NDUFA5/ATP5F1C/PINK1/NDUFA2/NDUFB4/NDUFS8/ATP5F1E/NDUFB11/NDUFS3/ATP5MF/NDUFC2/ATP5PB/NDUFA6/ATP5MC1/NDUFB5/ALDOA/NDUFA3/TMSB4X/NDUFS5/NDUFA8/NME5/NDUFB2/LDHC/PID1/PPARA/TREM2
BP	GO:0022904	respiratory electron transport chain	102	-0.498875	-1.88687	2.25863e-05	2.25863e-05	0.00124771	5575	tags=72%, list=34%, signal=47%	BID/CHCHD2/COX7A2L/UQCRC1/UQCRC2/DLD/NDUFA4/SDHB/NDUFS7/CCNB1/NDUFB9/ETFA/NDUFB10/NDUFS6/NDUFAF1/PLEC/CDK1/GPD2/AIFM2/SDHAF2/COX7A1/PPARGC1A/COX4I1/NDUFS4/NDUFAB1/NDUFA12/NDUFB1/NDUFV3/CYCS/NDUFB7/SDHD/COX5B/ETFB/COQ9/NDUFB3/UQCC3/NDUFB6/SDHC/PARK7/UQCRB/NDUFA1/IMMP2L/NDUFA5/PINK1/NDUFA2/UQCRHL/SLC25A18/UQCRQ/SCO2/UQCR11/NDUFB4/COX7A2/COX6A1/NDUFS8/UQCRH/NDUFS3/COX7B/NDUFC2/UQCR10/UQCRFS1/COX5A/N…
BP	GO:0001503	ossification	384	0.326387	1.53704	2.4658e-05	2.4658e-05	0.00130977	2516	tags=27%, list=16%, signal=23%	SOX11/MMP13/IFITM5/GREM1/COL11A1/FOXC2/CCDC154/RFLNA/LEP/SOST/ROR2/COL5A2/NOTUM/FGF18/CTSK/BMP7/ASPN/CHRDL1/FBN2/VCAN/SFRP2/WNT11/PTGS2/GABBR1/HOXA2/WNT10B/ADAMTS12/TGFB3/TNF/OXT/IL6/BGLAP/TNFAIP6/LOX/TWIST2/TNN/VEGFC/MMP9/TWIST1/GDF5/CLEC11A/SOX8/DDR2/BMP3/GLI2/RANBP3L/SNAI1/TGFB2/ALOX15/NOCT/BMP2/CYP27B1/TNFSF11/COL1A1/FGF2/LTF/CCN1/ECM1/CCL3/KAZALD1/VDR/ADAMTS7/STC1/MSX2/NOG/THBS3/MINPP1/BMPR1…
BP	GO:0022900	electron transport chain	153	-0.447988	-1.80003	2.8698e-05	2.8698e-05	0.0014235	4985	tags=65%, list=31%, signal=45%	PHGDH/CYB561/BID/CHCHD2/COX7A2L/UQCRC1/UQCRC2/DLD/ASPH/NDUFA4/SDHB/NDUFS7/CCNB1/GFUS/NDUFB9/CYBB/ETFA/GPX2/NDUFB10/NDUFS6/NDUFAF1/PLEC/CDK1/GPD2/AIFM2/ENOX2/SDHAF2/COX7A1/PPARGC1A/COX4I1/CIAPIN1/NDUFS4/NDUFAB1/FDX1/NDUFA12/NDUFB1/NDUFV3/CYCS/NDUFB7/SDHD/COX5B/ETFB/COQ9/NDUFB3/DEGS1/UQCC3/NDUFB6/SDHC/PARK7/UQCRB/NCF1/NDUFA1/IMMP2L/NDUFA5/PDIA5/PINK1/NDUFA2/UQCRHL/CYB5A/SLC25A18/POR/UQCRQ/SCO2/UQCR…
MF	GO:0015318	inorganic molecular entity transmembrane transporter activity	610	-0.321279	-1.46801	2.88606e-05	2.88606e-05	0.0014235	2135	tags=24%, list=13%, signal=21%	LRRC8D/ATP5F1E/TMC5/UQCRH/SLC39A7/CHRNA6/SLC31A1/KCNC4/KCNQ3/TMEM120A/SLC10A1/TUSC3/ATP5MF/SLC30A10/CLCN1/GABRB2/ORAI3/COX7B/GET3/SLC6A11/ANKH/P2RX2/ATP6V0B/TRPM6/KCNE3/UQCR10/MRS2/KCNMA1/SHROOM2/UQCRFS1/ATP5PB/COX5A/ATP6V1G1/ATP5MC1/P2RX7/ATP6V1E1/KCNS1/CALHM2/XPR1/ATP6V0E1/SLC1A1/KCNH4/CALHM5/SCN4B/CACNA1A/GRIN1/NALCN/ANO5/CACNA1I/CACNA1H/SLC46A1/SLC23A1/AQP6/SURF1/GABRB3/KCNJ5/CLIC1/BEST2/SLC4…
[truncated: 432 more rows]

## Sheet: Fig4_SFig3_STable3_STable4(1)
brca	stage	age	pfi	pif_months	prediction	hrd
BRCA-Wildtype	<II	<60	0	41.5886	Favorable	HRD
BRCA-Wildtype	<II	≥60	1	15.1231	Favorable	HRD
BRCA-Wildtype	<II	<60	0	97.5441	Favorable	HRD
BRCA-Mutant	<II	≥60	0	6.18075	Favorable	HRD
BRCA-Mutant	<II	≥60	0	6.115	Favorable	HRD
BRCA-Mutant	<II	≥60	0	71.1115	Favorable	HRD
BRCA-Wildtype	<II	<60	0	26.9257	Favorable	HRD
BRCA-Wildtype	<II	<60	1	14.104	Favorable	HRD
BRCA-Wildtype	<II	<60	1	17.7204	Favorable	HRD
[truncated: 275 more rows]

## Sheet: Fig_SFig3_STable3_STable4(2)
brca	stage	age	status	pif_months	prediction
[truncated: 135 more rows]

[truncated: 1 more sheets: SFig8]
